# Supplementary material for: A joint analysis of metabolomics and genetics of breast cancer
Source: Breast Cancer Res. 2014 Aug 5;16:415. doi: 10.1186/s13058-014-0415-9 (PMC4187326; doi:10.1186/s13058-014-0415-9)
Supplement: Supplementary file 2 — Additional file 2: Table S2.: Metabolite levels (normalized and imputed) of the breast samples with genetic driver alterations indicated. (XLSX 144 KB) [file 13058_2014_415_MOESM2_ESM.xlsx]

## Sheet: Sheet1
		TCGA Designation	B6-A0RD	B6-A0RG	B6-A0RH	B6-A0IB	B6-A0RM	Nomal Breast	Normal Breast	B6-A0X7	B6-A0RP	Normal Breast	B6-A0X1	B6-A0IF	B6-A0IH	Normal Breast	Normal Breast	B6-A0WS	B6-A0IQ	B6-A0IM	B6-A0IN	B6-A0IP	B6-A0X5	B6-A0WX	B6-A0WY	B6-A0I1	B6-A1KF	B6-A0RT	B6-A0WV	B6-A0WW	B6-A0RU	B6-A0RV
		Duke ID	DUKE-00650	DUKE-00651	DUKE-00652	DUKE-00653	DUKE-00654	DUKE-00655	DUKE-00656	DUKE-00657	DUKE-00658	DUKE-00659	DUKE-00660	DUKE-00661	DUKE-00662	DUKE-00663	DUKE-00664	DUKE-00665	DUKE-00666	DUKE-00667	DUKE-00668	DUKE-00669	DUKE-00670	DUKE-00671	DUKE-00672	DUKE-00673	DUKE-00674	DUKE-00675	DUKE-00676	DUKE-00677	DUKE-00678	DUKE-00679
		KI67% Proliferation Fraction	50	20	30	30	5	0	0	2	10	2	50	30	1	1	1	2	20	10	10	5	10	10	10	30	30	50	40	20	30	20
		Clinical Receptor Status	ER-/PR-	ER-/PR-	ER+/PR+	ER+/PR+	ER+/PR+	Normal	Normal	ER+/PR+	ER+/PR+	Normal	ER-/PR-	ER+/'PR+	ER+/PR+	Normal	Normal	ER+/PR+	ER_neg	ER+/PR+	ER+/PR-	ER+/PR+	ER+/PR+	ER-/PR-	ER+/PR-	ER-/PR-	ER-/PR-	ER-/PR-	ER+/PR+	ER+/PR+	ER-/PR-	ER+/PR+
		TCGA PAM50 Subtype	ND	Luminal A	HER2	Luminal B	Luminal A			Luminal A	Luminal A		Basal	ND	Luminal A			Luminal A	Basal	Luminal B	Luminal A	Luminal A	Luminal B	Basal	Luminal A	Unclassified	HER2	Basal	Luminal B	Luminal B	Basal	Luminal A
		CCND1											Gain									Gain							Gain	Gain
		CDH1					Loss								Mut							Mut
		CTSS		Gain							Gain								Gain							Gain	Gain	Gain		Gain
		ERBB2		Gain	Gain																Gain						Gain
		FGFR1					Gain											Gain		Gain			Gain									Gain
		FANCA					Loss													Loss	Mut	Loss
		MAP2K4		Mut	Mut	Mut																						Loss				Mut
		MAP3K1					Mut						Loss						Loss	Mut
		MYC		Gain			Gain						Gain										Gain		Gain	Gain		Gain		Gain	Gain
		PIK3CA		Mut	Mut					Mut	Mut											Mut	Mut		Mut					Mut
		PIK3R1											Loss						Loss								Loss
		PTEN				Loss																								Loss	Loss
		TP53			Mut								Mut						Mut					Mut				Loss			Mut
	Biochemical
986	1,2-propanediol		0.167622	1.91219	13.2313	1.34137	0.80346	0.676371	1.01553	0.306308	10.5316	0.442275	0.304666	0.179174	2.47988	2.15609	0.264085	0.652034	1.20319	1.76866	0.476924	6.06474	1.39276	0.984466	0.464615	4.49726	3.1382	0.589645	0.407604	3.17518	1.88817	0.447849
583	1,5-anhydroglucitol (1,5-AG)		0.580245	1.44839	1.03789	1.13051	1.53378	0.997349	1.71813	1.00265	0.802792	0.850508	2.15047	0.475253	0.157402	1.55834	1.25436	0.55377	1.34897	0.453808	0.853866	0.794981	1.27659	0.358083	0.836822	0.136809	0.867698	1.02903	0.915671	1.01429	1.6495	1.48331
1025	1-arachidonoylglycerophosphocholine*		0.826635	2.71853	0.301892	0.58405	0.492418	0.702516	3.93542	1.26904	0.589356	0.805232	0.598703	1.18852	1.36201	2.77651	1.12588	1.77419	1	0.557492	0.276997	0.473656	1.03147	0.727131	2.05227	1.26448	0.690591	0.720266	1.01173	1.28553	0.276997	1.51198
1000	1-arachidonoylglycerophosphoethanolamine*		2.3198	1.02738	4.28123	1.03496	1.9975	0.535859	0.56556	0.619358	1.82677	0.866767	0.972623	0.534025	0.568917	0.763041	0.695572	1.22323	1.63534	0.401436	1.11938	0.792538	1.04488	2.27658	1.09078	0.884105	2.03296	1.44053	1.86111	0.706615	0.689125	0.876573
1040	1-arachidonoylglycerophosphoinositol*		2.02805	0.953558	3.29699	1.61355	1.2171	0.343393	0.475194	0.409077	0.964386	0.475131	1.01219	0.483582	0.419184	0.395595	0.521044	4.28742	2.39958	1.04743	0.895985	0.667084	0.404035	2.55659	1.15912	1.00648	1.86889	2.19291	2.16398	0.895914	0.993522	1.05836
1023	1-eicosatrienoylglycerophosphocholine*		1.34491	2.74346	0.249896	0.645466	0.513533	0.779771	3.15601	0.741554	1.06683	1.15434	0.626951	1.0731	0.732649	3.12478	0.53685	2.38639	0.468754	1	0.818645	0.898465	3.83285	0.70706	2.0783	2.60983	1.36808	0.249896	1.43796	1.08289	0.322665	0.785745
1014	1-heptadecanoylglycerophosphocholine		0.571791	2.05731	0.380876	1.07784	0.380876	0.857529	1.52871	0.380876	0.648307	0.380876	0.380876	2.89119	1.23676	1.39944	0.727591	0.847179	0.380876	2.73934	0.523866	0.380876	3.90557	0.380876	1.36041	1	0.72976	0.380876	0.422581	0.901754	0.380876	1.1822
1057	1-linoleoylglycerol (1-monolinolein)		4.33419	1.24818	5.17396	2.28496	1.57767	1.05785	0.189081	0.832693	1.99646	0.516045	1.66952	0.659075	1.28466	0.727598	0.946379	1.05362	2.89013	0.830367	0.34068	0.647483	0.371502	0.714152	0.78914	1.25604	5.69827	2.64883	0.751434	0.878755	1.46587	0.493008
1019	1-linoleoylglycerophosphocholine		1.10827	2.6558	0.115612	0.664796	1.02118	0.93323	6.07545	2.50454	0.978824	0.625692	0.867089	2.16041	1.39176	5.8509	2.18131	1.5415	0.488293	1.23528	0.545694	0.495497	2.405	0.330053	3.15368	0.769784	0.291804	0.415999	0.627696	1.60061	0.125941	2.59104
998	1-linoleoylglycerophosphoethanolamine*		4.82352	0.971255	1.32102	1.39437	4.1497	0.254459	0.646337	1.02475	2.80689	0.471691	1.17738	0.969916	0.708137	0.975251	0.852918	0.483771	0.438402	0.778651	1.4879	0.511662	0.578562	1.13275	1.08601	0.315254	1.59381	1.10358	1.83717	1.28923	0.277969	1.3789
1007	1-myristoylglycerophosphocholine		2.14627	7.62784	0.24867	0.665541	0.920975	1.08251	1.0969	0.453983	0.42972	0.24867	0.599391	1.74353	0.413223	1.54576	0.439626	0.934985	0.582294	1.06502	2.55943	0.779227	0.418407	1.31805	3.71108	1.92072	1.8724	0.257867	1.32099	2.83651	0.24867	0.409987
953	1-octadecanol		0.419841	0.428172	3.90884	0.785321	1.43143	0.204991	0.905905	1.66444	0.495953	0.780467	1.20447	3.58374	0.343211	0.648935	0.650618	4.07459	1.3426	2.94549	1.55916	1.26307	0.64679	1.41814	2.04808	2.69394	1.0941	2.12366	0.597251	0.625761	0.716047	0.43008
1055	1-oleoylglycerol (1-monoolein)		3.10039	1.44181	1.82409	2.0074	0.926163	0.512461	0.132849	0.58495	0.833503	0.317684	0.90977	1.13847	0.132849	1.06222	0.344616	0.132849	2.96305	1	1.04811	0.801909	0.132849	1.52773	0.641664	1.15209	17.2083	1.58904	0.974968	0.746962	2.82947	0.175136
1017	1-oleoylglycerophosphocholine		0.990884	3.77837	0.078935	1.00912	0.499625	0.505471	1.81908	0.97828	0.916066	0.468562	0.25	1.06775	0.795743	1.7854	0.780367	1.24263	0.404552	1.02648	1.48586	0.470698	1.66263	0.3883	2.91338	1.06416	1.11892	0.289908	1.23289	1.52011	0.164361	1.24064
996	1-oleoylglycerophosphoethanolamine		2.31003	2.5426	2.42426	1.92096	3.09923	0.236259	0.197069	0.581521	3.13239	0.258999	0.689437	1.06999	0.367989	0.240063	0.501005	0.898397	0.910823	1.51987	5.82838	0.930013	0.403956	1.30655	2.69777	0.484381	4.9085	0.690192	2.78865	1.58893	0.788806	1.95274
1012	1-palmitoleoylglycerophosphocholine*		2.925	6.45642	0.272132	0.9291	0.788463	0.716916	1.56372	1	0.517746	0.733046	0.821185	2.48658	0.885375	2.11732	0.796165	1.45385	1.3305	1.4207	2.33771	0.497603	0.983463	0.923174	6.02132	1.97815	2.63035	0.345451	4.61474	2.66021	0.272132	0.989686
1051	1-palmitoylglycerol (1-monopalmitin)		1.4236	1.72765	1.75206	1.67807	0.55661	0.2063	0.203913	0.116966	0.734312	0.443611	1.12923	0.86182	0.431861	1.16259	0.375482	1.3357	2.48705	0.719803	1.32397	0.828404	0.191925	1.22171	0.992742	1.71095	4.08035	1.53939	0.801982	1.01641	1	0.116966
1010	1-palmitoylglycerophosphocholine		0.78985	2.9638	0.083759	1.07133	0.424607	0.753598	2.76605	1.03526	0.900084	0.744748	0.290876	2.25792	1.28292	2.94897	0.786867	1.70817	0.335496	0.998232	1.69261	0.575143	1.8896	0.622942	3.30337	2.03744	0.91986	0.30041	1.42575	2.1103	0.245881	1.00177
990	1-palmitoylglycerophosphoethanolamine		1.8445	2.74452	4.42187	1.49778	2.3708	0.176915	0.233294	0.80485	2.08415	0.290609	0.827579	1.83056	0.489874	0.303443	0.35405	0.765843	0.588282	1.1193	4.54235	0.718835	0.477469	2.28943	3.88473	0.891491	1.3361	0.86994	5.61314	4.88695	0.856335	1.10851
1032	1-palmitoylglycerophosphoinositol*		2.41392	0.942763	5.7237	1.32139	1.42725	0.242015	0.26405	0.680608	1.81423	0.290687	1.66333	0.882127	0.758183	0.261051	0.308183	0.92324	1.06796	0.585793	4.05581	0.935712	1.90567	3.55993	2.62602	1.05724	1.94872	0.805887	3.31257	1.4311	0.581939	0.578688
1045	1-palmitoylplasmenylethanolamine*		0.754229	1.03584	2.41538	1.67931	0.795781	0.328038	0.265938	0.315441	0.603725	0.272777	1.23401	0.998196	0.501771	0.151363	0.189713	1.6015	0.693592	0.896178	5.7168	0.661908	1.1829	1.06306	2.95099	1.35908	1.79216	1.0018	2.37513	2.25564	0.606529	1.08862
1053	1-stearoylglycerol (1-monostearin)		1	1.15565	2.3217	0.969729	1.15653	0.396283	0.396283	0.685458	0.657474	0.727118	0.540245	1.18357	0.788069	1.52344	0.513815	1.23706	1.25877	0.92014	0.941253	1.18649	0.51077	1.45142	1.47591	1.70358	1.81844	1.73094	0.659615	1.03695	0.81915	0.4156
1015	1-stearoylglycerophosphocholine		0.404971	3.91509	0.081758	1.00045	0.243502	0.607264	1.83553	1.50922	1.03813	0.589152	0.121294	2.43538	1.14612	1.72138	0.859594	1.57283	0.334309	1.53587	0.999547	0.669732	5.56527	0.330185	2.50251	1.04461	0.676753	0.410795	0.839393	1.17914	0.172875	1.13762
995	1-stearoylglycerophosphoethanolamine		0.893276	2.23363	4.24791	1.22538	1.1418	0.226079	0.196553	0.719753	3.40346	0.271296	0.699409	1.17108	0.459035	0.185446	0.276971	0.724703	0.803267	1.57831	4.70544	0.615266	0.955871	1.04413	2.46688	0.7941	1.42872	1.09766	1.91859	1.24504	0.703392	1.91468
1035	1-stearoylglycerophosphoinositol		1.65203	1.34283	4.02089	0.929046	0.979706	0.260137	0.166438	0.345509	1.32116	0.258116	1.6166	0.592493	0.629967	0.130307	0.401452	0.909194	1.41676	0.713812	3.06637	1.01448	1.20082	2.39345	2.32636	0.861009	1.78247	1.51225	1.79965	1.63093	0.985517	0.754959
705	10-heptadecenoate (17:1n7)		5.12601	0.991634	1.44762	1.22063	1.72618	1.983	0.541351	0.423254	1.01075	1.00837	0.91432	0.701333	0.868217	0.812536	0.665989	1.13752	1.30608	1.26586	1.20275	0.675524	0.434661	0.550501	1.28903	0.769917	4.65119	1.23486	0.566303	0.767976	1.68006	0.758188
717	10-nonadecenoate (19:1n9)		3.60526	1.919	2.28537	3.55526	3.91026	1.41969	0.39818	0.550289	1.73582	0.76288	0.807267	0.895775	0.757122	0.470067	0.759162	0.849574	1.74217	2.58318	1.55216	0.928852	0.860769	0.471178	1.53003	0.639267	8.50004	1.24588	0.59947	1.07115	1.25536	0.881258
780	13-HODE + 9-HODE		1.7723	0.978198	2.0635	1.45103	1.58429	1.77479	0.243651	1.069	1.98327	0.683541	0.55774	0.733528	0.732318	1.2761	4.32533	3.82483	0.598545	0.537848	1.35105	1.09749	0.338238	0.517797	1.38841	0.551307	0.989976	2.40283	0.505072	0.76678	1.01002	0.502569
817	13-methylmyristic acid		1.43327	0.88463	1.60336	0.716571	0.986553	1.17876	1.30026	0.93278	1.15673	1.13081	0.941253	1.01345	1.03249	1.21976	0.978293	1.32981	1.01628	0.804129	0.936728	1.03938	0.780761	0.887364	1.0617	0.982749	0.983819	1.03389	0.85265	0.941279	0.762365	1.04116
819	15-methylpalmitate (isobar with 2-methylpalmitate)		2.87575	0.99086	2.64592	0.810702	1.14701	1.31673	0.984391	0.921525	0.887573	0.999825	1.15902	1.14459	0.937156	0.940321	0.977371	1.09038	0.996405	0.716348	1.72516	0.992135	0.894168	0.825405	1.37582	1.42267	1.44439	1.05625	1.70324	0.849175	1.71786	1.00018
1225	2'-deoxyguanosine		0.621014	0.621014	0.903069	0.621014	0.669814	0.621014	0.621014	0.621014	0.621014	0.621014	1.73893	0.621014	0.621014	0.621014	0.621014	0.621014	1.72133	0.621014	0.621014	0.621014	0.844567	0.77446	0.751355	1	1.46029	3.33216	1.54121	0.621014	1.60093	0.621014
1193	2'-deoxyinosine		0.900908	0.755275	1.12483	0.623433	1.17602	0.242857	0.242857	0.242857	0.242857	0.242857	2.86639	0.350573	0.242857	0.242857	0.242857	0.242857	3.40969	0.744536	1.01742	0.270062	1.09793	0.854035	0.98258	1.11322	2.84563	3.21209	1.60149	0.577585	1.86458	0.490271
77	2-aminoadipate		1.42896	1.58576	2.52367	1.30171	1.353	0.278296	0.532444	1.73206	1.35647	0.661923	0.852679	0.459116	1.50887	0.487125	0.477075	0.810337	1.31193	0.671428	0.905787	1.73155	0.748181	0.927336	1.81197	0.732614	0.809247	0.769676	1.34991	1.07622	1.49601	1.07266
278	2-aminobutyrate		1.40282	0.905551	2.09783	1.31249	1.21153	0.223834	0.24439	0.281858	1.0256	0.395404	1.16878	0.342759	0.681358	0.239157	0.463669	0.372137	2.09575	0.821751	1.79956	1.70083	1.60977	0.974398	0.610282	0.691564	2.67729	1.86553	1.86077	1.56975	1.6045	0.607298
1026	2-arachidonoylglycerophosphocholine*		1.09869	3.44555	0.345663	0.616754	1.10719	3.46028	0.623932	0.569762	0.79919	0.376249	0.957293	0.79811	1.46096	0.44711	0.66425	2.42944	2.15977	0.641579	0.562794	1.1238	1.21879	1	3.109	5.76725	0.552082	1.0103	1.18181	2.6082	0.345663	0.774839
1001	2-arachidonoylglycerophosphoethanolamine*		1.57466	0.930315	3.79705	1.51122	1.56359	0.558545	0.331425	0.514588	1.10183	0.664638	1.76564	0.497082	0.713594	0.351517	0.570544	1.00296	1.48069	0.521302	1.81062	0.973933	1.73685	3.30234	0.997039	1.34131	2.11942	1.45183	1.923	0.831458	0.951408	0.631641
1041	2-arachidonoylglycerophosphoinositol*		1.23415	0.840114	2.48078	1.24268	0.899704	0.214699	0.23205	0.214699	0.472895	0.214699	1.28073	0.351481	0.328443	0.214699	0.214699	1.98653	2.00264	0.704186	1.54551	0.471016	0.214699	4.42365	1	1.29951	1.46878	2.39032	1.99462	0.564174	0.911822	0.656907
1004	2-docosahexaenoylglycerophosphoethanolamine*		1.27377	0.714447	0.300017	0.300017	1.51658	3.7516	0.300017	0.730467	1.00471	0.686954	0.546944	0.394871	0.973999	0.660442	0.651886	1.24043	1.08306	0.300017	0.995294	1.08781	1.22117	0.915664	2.26534	1.93641	0.382123	1.19686	0.682707	2.86443	0.300017	1.27475
1471	2-ethylhexanoate		0.44597	1.13305	0.824111	0.71676	1.03767	0.885498	10.805	5.70336	0.579578	5.39851	0.712324	6.37978	0.814931	4.31661	1.88542	4.1367	0.972927	2.62253	0.604488	1.11903	0.785278	0.686301	1.01299	1.77679	0.704253	1.21299	0.98701	0.584198	0.754283	1.04244
1543	2-hydroxyacetaminophen sulfate*		1.74466	0.286628	0.286628	0.286628	0.286628	0.286628	0.286628	0.286628	0.286628	0.286628	0.286628	10.8766	2.03531	0.286628	0.286628	0.286628	0.286628	0.286628	0.286628	0.286628	0.286628	0.286628	0.950226	0.286628	0.286628	1	0.286628	0.286628	0.286628	0.700204
241	2-hydroxybutyrate (AHB)		2.28381	1.42412	1.05911	0.773656	0.815215	0.774427	0.60666	0.294864	1.16654	1.42097	1.68091	0.420947	1.2365	0.758776	1.07509	0.434723	1.53181	0.462216	0.692485	2.01031	0.828638	0.624982	0.144805	1.22068	1.81765	1.00282	1.47937	0.997177	1.13215	0.684629
786	2-hydroxyglutarate		1.06829	0.815597	2.01834	9.47517	5.60977	0.106232	0.025613	0.143307	0.704783	0.11683	18.4085	0.315834	8.78923	0.064819	0.341879	0.174566	4.31412	12.9938	1.9267	0.673669	0.635171	5.03127	0.931711	20.3079	192.517	1.56635	1.13586	0.375254	3.5525	0.357318
1398	2-hydroxyhippurate (salicylurate)		0.69922	0.69922	0.69922	0.88139	0.69922	0.69922	0.69922	2.31992	0.69922	0.69922	0.69922	0.69922	0.69922	0.69922	1.35511	0.69922	0.69922	0.69922	0.69922	0.69922	0.69922	0.69922	0.69922	1	0.69922	0.69922	0.69922	0.69922	0.69922	0.69922
776	2-hydroxypalmitate		1.76191	2.4376	1.13343	3.2923	1.59401	0.713349	0.797297	0.491115	1.60092	0.668625	3.92164	0.808429	4.55376	0.767316	0.450361	0.643644	0.700344	1.21688	0.495006	1.83935	1.37296	0.866571	0.65559	0.405388	2.93741	0.487712	1.61587	1.55309	0.535149	2.32313
774	2-hydroxystearate		1.54686	1.40143	1.53584	1.4846	2.01582	0.737406	0.779526	0.587997	1.21299	0.801908	2.2511	0.50194	7.54316	0.7326	1.00447	0.711249	0.807229	1.33659	0.560761	1.12397	1.85497	0.89595	0.99553	0.453571	2.47066	0.589017	0.695782	1.10599	0.927966	2.85006
1020	2-linoleoylglycerophosphocholine*		1.23943	2.71308	0.223234	1.0295	1.68006	1.49854	0.91869	0.942225	0.87071	0.096146	2.1226	0.884018	1.04619	1.04157	0.749574	1.22511	0.522924	1.52779	0.759424	0.632032	2.78797	0.484215	4.03176	1.34196	0.096146	0.403363	0.767218	2.13186	0.1128	1
999	2-linoleoylglycerophosphoethanolamine*		4.7888	1.49311	1.71107	2.18824	4.1869	0.576862	0.702805	1.00052	1.74066	0.548327	2.90041	0.577682	0.856396	0.506501	0.804741	0.271271	0.404589	0.739213	2.41915	0.840797	0.999485	1.44122	1.30802	0.567718	1.2843	1.10635	2.39286	1.26386	0.463172	0.72921
1544	2-methoxyacetaminophen sulfate*		1.15526	0.373034	1	0.373034	0.373034	0.373034	0.373034	0.373034	0.373034	0.373034	0.373034	2.46972	1.14705	0.373034	0.497276	0.373034	0.373034	0.373034	0.373034	0.373034	0.373034	0.373034	0.373034	0.373034	0.373034	0.469895	0.373034	0.373034	0.373034	0.373034
212	2-methylbutyroylcarnitine		3.55024	0.721773	9.47067	1.23761	1.89936	0.219788	0.169932	0.329658	0.725926	0.339558	14.9534	0.677454	0.249914	0.321651	0.749902	3.01679	12.7142	2.90892	0.766157	0.554481	1.1378	0.205283	1.90335	1.64541	1.10931	3.21805	3.8141	0.382939	5.10405	0.890687
903	2-methylmalonyl carnitine		0.974669	0.618961	2.69691	2.05157	1.55305	0.41445	0.41445	0.852149	1.28568	0.41445	1.13862	0.841886	0.774537	0.491331	1.20678	0.567986	0.72757	0.41445	1.39291	1.10863	5.48269	0.638449	0.561054	1.02533	0.75831	0.665706	1.25303	1.25372	0.41445	1.05496
1008	2-myristoylglycerophosphocholine*		1.83265	2.84448	0.687823	0.871504	0.736494	1.34057	0.737046	0.687823	0.687823	0.687823	1.01372	0.720777	0.687823	0.687823	0.687823	0.89343	0.687823	0.687823	1.53393	0.687823	0.687823	0.98628	0.783265	2.65901	0.687823	0.687823	1.38198	1.19305	0.687823	0.687823
1018	2-oleoylglycerophosphocholine*		2.2187	4.60685	0.280695	1.61258	1.21444	1.25059	0.956293	0.970134	1.18089	0.54123	0.718955	0.820535	0.882927	1.02987	0.51659	2.3561	0.637612	0.901221	1.50063	0.617253	2.72948	0.791252	3.66501	3.38	1.70091	0.384135	2.94933	3.64499	0.310356	0.729248
997	2-oleoylglycerophosphoethanolamine*		2.85178	2.17711	2.24605	1.93857	3.7763	0.362565	0.119884	0.451765	3.03259	0.119884	0.914754	0.954242	0.35791	0.119884	0.253084	0.692096	0.970458	1.02954	3.49141	0.77675	0.826	1.71119	2.11171	0.411451	3.3466	0.792792	3.13797	1.60205	0.890595	1.36828
1042	2-oleoylglycerophosphoinositol*		3.90398	1.12663	1.34569	1.42857	1.24808	0.405893	0.405893	0.599662	0.68093	0.405893	0.53526	0.731952	0.405893	0.405893	0.405893	0.775123	0.405893	1.21845	4.27562	0.405893	2.50102	1	0.405893	0.833855	3.34569	0.53869	0.405893	0.710575	0.405893	0.405893
1013	2-palmitoleoylglycerophosphocholine*		1.82247	3.97054	0.135158	0.135158	0.636941	0.697631	0.422928	0.135158	0.135158	0.135158	0.519552	0.135158	0.135158	0.135158	0.135158	1.15146	0.805014	0.135158	1.0805	0.135158	1	0.135158	4.3089	3.02776	0.591426	0.215012	4.51554	1.99316	0.135158	0.135158
1052	2-palmitoylglycerol (2-monopalmitin)		0.916264	1.73404	1.38527	1.55258	0.87003	0.561552	0.561552	0.561552	0.561552	0.561552	1.50401	0.561552	0.561552	0.561552	0.561552	0.561552	2.51106	0.871469	0.561552	0.561552	0.561552	0.561552	0.847453	0.970578	1.70438	1.18124	1	0.823311	0.561552	0.561552
1011	2-palmitoylglycerophosphocholine*		1.44818	2.69151	0.096075	0.829219	0.423108	1.05487	2.56202	1.06396	0.794765	0.537116	0.650873	2.86291	1.35004	2.92193	0.945129	1.82313	0.582931	0.796117	0.911137	0.71605	1.52041	0.54901	3.31794	2.85052	0.831732	0.296328	1.2346	1.76748	0.364337	1.16916
991	2-palmitoylglycerophosphoethanolamine*		0.990481	2.28146	3.25359	0.335549	1.68415	0.335549	0.335549	0.43161	1.69351	0.335549	0.497499	0.335549	0.457796	0.379445	0.46516	1.02573	0.335549	1.20482	2.01605	0.634345	0.335549	0.868767	2.4381	0.721748	1.36579	0.335549	1.74825	2.49676	0.365973	1
1016	2-stearoylglycerophosphocholine*		0.54946	3.15279	0.25728	0.609147	0.411343	0.783796	1.89959	1.79552	0.859414	0.568199	0.25728	4.33567	1.18434	2.11134	0.928911	1.71425	0.25728	1.31113	0.964806	0.626983	5.28712	0.318259	2.25355	1	0.717028	0.25728	1.41513	1.06341	0.272409	1.71488
1351	3'-dephosphocoenzyme A		0.244854	0.244854	1.35673	0.425617	0.951062	0.244854	0.244854	0.244854	0.244854	0.244854	4.15587	0.244854	0.244854	0.244854	0.244854	0.244854	1.12847	1.04894	0.450177	0.244854	3.26883	3.25128	0.380814	0.244854	1.25285	0.244854	0.678716	0.274851	0.244854	0.244854
107	3-(4-hydroxyphenyl)lactate		1.32445	1.91409	1.10937	1.38092	1.53688	0.546248	0.872839	0.355331	0.956249	0.339085	1.33119	1.28089	0.633877	0.330839	6.00504	0.369686	1.43746	1.89046	0.725749	0.716305	3.1744	0.818829	0.684689	1.52698	2.0159	1.04375	1.84709	0.926979	0.8167	0.705021
1545	3-(cystein-S-yl)acetaminophen*		1.11363	1.09893	0.260615	0.260615	0.260615	0.341307	0.260615	0.260615	0.260615	0.260615	0.260615	2.41693	1.6672	0.260615	1.07305	0.260615	0.260615	0.260615	0.260615	0.260615	0.260615	0.260615	0.92695	0.260615	0.860524	0.908674	0.260615	0.260615	0.260615	0.260615
1276	3-aminoisobutyrate		0.994661	0.835333	4.75201	1.06278	0.987294	0.483468	0.483468	1.00534	0.967977	0.483468	5.95604	0.914384	0.483468	0.483468	0.483468	0.752679	4.82587	0.551716	17.6001	1.38686	0.597278	0.773301	0.483468	3.99196	5.56375	8.37117	0.798975	0.483468	2.64706	0.483468
801	3-carboxy-4-methyl-5-propyl-2-furanpropanoate (CMPF)		1.61028	1.3872	0.876978	1.01739	0.512132	1.03573	0.459792	0.477995	0.860548	0.495668	0.284644	1.44044	8.92771	0.284644	3.4471	0.380746	0.284644	5.14093	0.284644	0.284644	1.37702	0.616429	0.405797	2.73188	1.71065	0.373708	0.914292	1	0.284644	1.52422
900	3-dehydrocarnitine*		1.14466	0.912296	2.61961	1.03559	1.15247	0.148575	0.203117	1.51767	1.98245	0.219964	1.63176	1.21596	0.976597	0.433189	0.241547	0.895381	0.600693	0.696596	1.94855	2.45973	1.51022	0.265862	0.964787	2.27801	1.40983	0.666865	2.35726	0.64237	1.0234	0.838963
984	3-hydroxybutyrate (BHBA)		1.26095	4.70957	0.915838	0.968646	2.6381	0.436	0.66077	1.86571	2.67136	1.06527	4.51249	0.822212	1.03135	0.232067	0.204144	0.90132	0.602344	1.40029	0.483523	1.90781	0.270256	1.95778	0.357261	0.625622	0.484823	1.1945	0.477891	1.11188	1.09435	1.5105
1399	3-hydroxyhippurate		0.425659	0.425659	0.425659	0.956939	0.425659	1.25723	0.425659	0.620829	2.07217	0.425659	0.425659	1.04306	4.32837	0.946032	0.425659	0.425659	0.712583	0.425659	0.425659	0.425659	0.425659	0.425659	1.05112	0.633933	0.425659	0.425659	0.425659	0.425659	0.425659	1.10647
179	3-indoxyl sulfate		1.22317	0.870215	0.941593	0.873406	0.924655	2.98245	2.19259	0.645949	0.736746	1.7156	0.395583	4.15952	3.54573	4.95007	1.46885	0.858984	0.786625	1.63338	1.00406	0.847008	1.24213	0.38825	1.45846	2.79167	1.05165	0.67863	1.22617	0.29237	0.503433	0.995938
183	3-methyl-2-oxovalerate		0.786613	1	0.417406	0.759871	0.417406	5.18195	6.15951	0.417406	0.831945	1.29722	0.807095	0.587931	1.23898	14.4228	18.3856	0.417406	1.4604	0.417406	0.417406	0.417406	0.417406	0.812944	0.675491	2.77938	2.37445	0.712549	0.417406	0.417406	0.848472	1.11303
56	3-methylhistidine		1.16736	0.350567	0.511661	0.779916	1.37439	0.677064	1.32967	0.46637	0.71453	0.430096	1.58527	0.350567	2.44412	0.350567	1.17263	0.350567	1.26164	0.350567	2.55663	0.765169	1.0653	0.350567	0.690142	2.44586	1.13074	0.940596	0.965014	0.469714	1.03499	0.350567
598	3-phosphoglycerate (isobar with 2-phosphoglycerate)		1.56544	2.7409	0.11812	1.5431	2.75876	0.157802	0.095775	2.23809	0.5254	0.109723	0.405798	1.89923	1.17126	0.06878	0.292452	0.884448	0.372395	1.18574	2.60442	1.00246	0.600369	0.410715	1	2.08179	0.862979	0.06878	0.21605	1.10188	1.28917	1.50197
291	4-acetamidobutanoate		0.971233	2.50364	0.928579	0.71402	1.34994	0.839627	0.868031	1.23369	1.25736	0.929811	1.53573	2.08434	1.47853	0.790747	0.633267	0.652165	1.04269	2.82641	0.861491	0.954903	3.7178	1.39538	0.739488	1.23772	7.42367	1.10522	0.83262	1.02877	0.793453	0.562292
1541	4-acetamidophenol		1.62748	0.524641	0.524641	0.524641	0.524641	0.524641	0.524641	0.524641	0.524641	0.524641	0.524641	1.24671	1.74707	0.524641	0.524641	0.524641	0.524641	0.524641	0.524641	0.524641	0.524641	0.524641	0.581346	0.524641	0.524641	0.753292	0.524641	0.524641	0.524641	0.524641
1538	4-acetaminophen sulfate		2.64483	0.175489	1.25986	0.06027	0.06027	0.06027	0.06027	0.06027	0.06027	0.06027	0.06027	6.97951	3.28458	0.06027	0.597625	0.06027	0.195329	0.06027	0.06027	0.06027	0.06027	0.06027	1	0.06027	0.06027	1.03586	0.06027	0.06027	0.06027	0.499738
1160	4-androsten-3beta,17beta-diol disulfate 1*		0.861963	2.22274	1.82187	0.708836	3.08021	1	0.985365	2.94439	0.496124	0.852746	1.10115	0.371208	0.66275	6.74393	1.2136	1.22055	1.89817	0.371208	1.33349	0.689474	0.371208	0.371208	0.769143	0.76202	0.658535	1.07747	0.400723	0.745037	1.58781	1.61126
1422	4-ethylphenylsulfate		0.228718	0.228718	0.228718	0.228718	0.228718	0.228718	0.228718	0.228718	0.228718	9.63872	0.228718	0.228718	0.228718	1.6818	0.318198	0.228718	0.228718	0.228718	0.228718	0.228718	0.228718	0.228718	0.228718	0.228718	0.228718	0.228718	0.228718	0.228718	0.228718	0.228718
762	4-hydroxybutyrate (GHB)		1.08798	0.967596	0.984488	0.605265	2.6587	0.626265	0.401407	0.401407	0.401407	0.554555	1.29749	0.401407	0.632838	0.401407	0.554917	0.741915	1.19256	2.063	0.560996	0.946653	1.26311	1.6074	2.01382	1.18145	3.81187	1.08867	1.42135	0.401407	0.611871	1
113	4-hydroxyphenylpyruvate		1	2.85937	0.582424	1.01318	0.593097	0.759998	4.62358	0.466172	0.835928	0.466172	6.27912	0.543437	0.466172	0.466172	1.08661	0.466172	5.01267	0.466172	0.713533	0.757444	0.466172	1.20171	0.832766	0.466172	0.643832	7.97134	2.26703	2.95529	0.876553	1.24545
203	4-methyl-2-oxopentanoate		0.668933	1.20148	0.402238	0.468195	0.524228	5.23103	6.28874	0.557197	1.07273	1.32541	1.17794	0.489301	1.03402	15.1878	5.7557	0.382327	1.29281	0.382327	0.740506	0.382327	0.382327	0.382327	0.531659	1.90042	2.27375	0.509551	0.965978	0.46806	0.707085	1.51776
1418	4-nitrophenol		0.596449	1.03158	1.01279	1	0.992474	0.458019	1.70339	1.39196	0.458019	1.06218	0.742145	1.52429	0.669615	0.734485	0.694651	1.29512	0.861212	1.57251	0.771035	0.878733	1.2032	1.09916	1.19336	2.06702	0.559525	1.06126	0.684272	0.559438	1.03173	0.92428
1278	5,6-dihydrouracil		1.57303	2.1087	3.19499	1.2151	0.819506	0.383837	0.327176	0.475315	1.03599	0.380114	2.51023	0.450544	1.86422	0.334756	0.356484	0.327176	3.1257	0.691119	0.836228	0.327176	0.998839	2.09064	1	0.327176	3.20609	1.18808	1.21058	1.98549	0.382322	0.460808
1307	5-methyltetrahydrofolate (5MeTHF)		0.731652	1.87513	0.989663	1.18921	0.758923	0.621003	0.621003	0.621003	0.63129	0.621003	3.07015	0.705724	0.621003	0.621003	0.621003	0.701337	1.37444	1.773	1.09095	0.90468	0.621003	3.45928	0.621003	3.08327	3.00935	1	0.704945	0.621003	0.621003	0.621003
281	5-methylthioadenosine (MTA)		1.15064	0.870592	1.72392	1.20645	1.17494	0.149343	0.145681	0.737755	0.537894	0.143953	2.80421	1.05041	0.495616	0.093847	0.188708	0.293362	2.16615	1.45614	2.80441	0.208826	1.60611	1.24881	1.21006	2.24144	2.96647	0.949587	0.900316	1.10259	0.735819	0.501001
1282	5-methyluridine (ribothymidine)		0.361931	0.361931	0.361931	0.361931	0.361931	0.539823	0.361931	0.361931	0.361931	0.361931	1.04507	0.361931	0.361931	0.558124	0.361931	0.361931	1.2566	0.361931	0.361931	0.361931	0.361931	0.361931	0.361931	0.842701	2.20138	1.45568	0.361931	0.361931	1	0.361931
297	5-oxoproline		1.63393	0.954336	3.87303	2.01232	1.58249	0.335804	0.198945	0.642993	0.509966	0.33742	0.779444	1.36478	0.771136	0.517071	0.694202	0.578733	0.918447	0.715191	3.02895	2.55638	2.02722	1.04566	0.798706	0.62875	2.67248	1.58157	2.68974	1.83469	2.20073	1.261
545	6'-sialyllactose		0.302826	0.455464	1.2145	0.38307	0.839638	0.302826	0.302826	0.302826	0.302826	0.302826	5.94719	0.302826	0.302826	0.302826	0.302826	0.454336	0.580672	1.2444	1.18154	0.302826	23.9997	2.1806	0.603505	1.54338	1.16036	1.19711	0.498487	0.759006	0.302826	0.302826
613	6-phosphogluconate		1.20341	1.22853	0.415508	4.37202	3.67829	0.167804	0.105734	1.05603	0.396648	0.105734	1	2.4603	0.413804	0.160705	0.345724	0.439832	0.804419	2.37044	3.1903	1.27743	6.92228	1.75519	0.492157	2.82158	0.386786	1.7055	0.990634	0.952898	1.01874	0.642807
1157	7-alpha-hydroxy-3-oxo-4-cholestenoate (7-Hoca)		1.10508	4.1824	0.991422	0.827278	0.497087	0.856147	1.26012	0.269289	0.674982	0.499637	1.07804	1.02107	1.29979	0.872066	3.79221	1.65578	1.43304	0.579609	0.279912	0.701759	0.491681	0.385871	1.10669	1.59788	1.30791	2.49688	1.18057	0.754326	0.528559	1.00858
491	Ac-Ser-Asp-Lys-Pro-OH		0.779326	1.10913	3.28971	2.41332	0.985005	0.286333	0.286333	0.315694	0.581247	0.286333	2.02007	0.286333	0.836079	0.286333	0.286333	0.470053	2.89647	0.560487	1	0.785802	1.15794	2.86326	1.02673	0.455404	3.72416	3.05812	1.41598	1.16041	0.541567	0.565552
1352	acetyl CoA		0.383196	0.383196	0.383196	0.487298	1.52235	0.383196	0.383196	0.383196	0.383196	0.383196	2.25948	0.383196	0.383196	0.383196	0.383196	0.661796	0.383196	2.17245	1.21281	0.51002	4.37198	0.787186	0.383196	1.77065	0.383196	0.383196	0.585745	0.383196	0.383196	0.383196
901	acetylcarnitine		0.826192	0.83815	0.610046	0.701478	1.69525	0.263178	0.38097	1.54718	1.36188	0.387112	1.63224	0.785373	0.568318	0.23778	0.298028	1.05505	1.25347	1.12933	1.44781	2.26859	1.09472	0.663228	1.08749	1.14821	0.522325	1.36203	1.32357	0.94495	0.815648	1.06057
1198	adenine		1.34952	1.14745	1.00598	1.55949	1.69832	0.657827	0.337274	1.09464	1.37132	0.413955	2.80389	0.862536	0.508343	0.259249	0.319274	1.91473	0.758741	1.83466	1.9221	0.810346	6.4707	2.12591	0.737139	0.994019	1.26364	0.789242	0.954813	1.05559	0.742424	0.722549
1199	adenosine		0.858449	0.48605	1.22751	1.00486	1.43386	0.203648	0.189835	1.29262	1.29273	0.090253	2.20162	0.671882	1.36877	0.23976	0.365325	0.338736	1.45502	1.52058	0.995135	1.05848	3.27888	2.18191	0.825848	0.384972	0.782165	0.629019	1.5824	1.19281	1.23754	0.604381
1206	adenosine 2'-monophosphate (2'-AMP)		0.772925	1.81582	0.862131	1.2769	1.00047	0.202834	0.095816	0.475811	0.270259	0.095816	2.41826	0.364321	0.095816	0.165385	0.258869	3.14175	1.1461	0.999526	1.90664	0.604658	0.291747	1.87041	1.0889	1.07011	2.86646	6.61353	1.42426	1.28938	0.863447	0.645891
1215	adenosine 3',5'-cyclic monophosphate (cAMP)		0.526778	0.526778	0.526778	0.526778	0.526778	0.526778	0.526778	0.526778	0.526778	0.526778	1	0.526778	0.526778	0.526778	0.526778	1.20761	0.980653	0.526778	2.09676	0.526778	1.33319	1.10697	0.526778	0.961105	0.526778	0.690534	0.526778	0.526778	0.526778	0.526778
1207	adenosine 3'-monophosphate (3'-AMP)		0.664096	1.22085	0.702875	1.89413	0.943783	0.179682	0.179682	0.371794	0.664093	0.179682	1	0.557894	0.179682	0.179682	0.179682	0.867872	4.83111	0.922198	2.45269	1.36319	0.760389	0.715957	2.00504	1.84807	1.79668	5.38548	1.70866	1.64325	3.25636	0.503253
1210	adenosine 5'-diphosphate (ADP)		0.660751	0.279409	0.279409	1.08489	2.37315	0.279409	0.279409	0.32626	0.343275	0.279409	2.72695	0.56343	0.279409	0.279409	0.279409	0.353489	1.30243	3.30388	1.21989	0.723446	6.3672	3.53499	0.55099	4.06952	1.93052	0.673019	1.5076	0.557497	0.915113	0.279409
1208	adenosine 5'-monophosphate (AMP)		1.85295	0.299661	1.1701	0.704281	1.79381	0.008094	0.018981	0.930493	0.994271	0.002606	3.1041	0.771889	0.430563	0.012193	0.051474	0.228931	2.0085	1.57636	2.20566	1.40369	4.26062	3.15007	1.00573	3.04333	2.49319	0.147844	1.86757	1.58795	0.826298	0.029269
1335	adenosine 5'diphosphoribose		0.483548	0.483548	0.85769	0.537285	0.483548	0.483548	1.14029	2.1514	0.483548	0.483548	0.612174	1	0.597434	0.483548	0.483548	0.483548	0.483548	0.544067	0.483548	1.52296	0.483548	2.23538	0.483548	4.25913	1.14027	0.483548	0.483548	0.483548	0.483548	0.483548
1216	adenylosuccinate		0.226083	0.236403	0.141982	0.141982	1.78881	0.141982	0.141982	0.141982	0.141982	0.141982	4.0246	0.252851	0.141982	0.141982	0.141982	0.141982	1.55877	0.742987	1.01181	0.267675	4.66374	3.39818	0.344334	4.69461	2.0638	0.141982	1	0.141982	0.522578	0.141982
735	adrenate (22:4n6)		3.74914	1.83678	3.68212	1.76737	1.08516	0.614149	0.144547	0.361677	0.972807	0.91697	0.948832	0.860672	1.04779	0.269543	0.346553	1.0178	2.5412	0.926414	1.04683	0.836533	0.351428	1.08242	0.999432	0.715453	6.5487	1.70846	1.16101	1.16046	1.00057	0.806866
284	agmatine		0.675168	0.402679	1.90917	1.29276	1.94947	0.218607	0.243352	0.672304	0.450173	0.219919	1.09108	1.40107	0.509428	0.218607	0.218607	1.38698	0.826431	0.618183	3.33913	0.908921	1.94118	0.751897	1.20412	1.53367	4.58417	1.98197	2.12095	0.893032	1.86628	0.634286
1197	AICA ribonucleotide		0.156741	0.595288	0.77394	0.156741	0.998369	0.156741	0.156741	0.156741	0.156741	0.156741	1.32367	0.156741	0.156741	0.156741	0.156741	0.156741	3.30224	0.156741	1.89423	0.156741	0.860308	0.156741	0.156741	0.388186	4.57615	0.156741	1.00163	0.156741	2.32605	0.156741
32	alanine		0.917752	0.796625	2.07012	0.982317	1.49555	0.247751	0.173367	0.405825	0.83005	0.284931	1.77276	0.36382	1.03175	0.255721	0.285346	0.475707	2.32809	0.62726	1.68889	1.01768	1.02493	1.09827	1.14303	1.32049	3.9978	1.0464	1.32255	0.684835	1.5647	0.631012
328	alanylleucine		1.25709	2.35138	1.30419	2.34034	3.63212	0.173334	0.173334	0.383043	0.588031	0.173334	1.33066	0.429659	0.418517	0.462889	0.173334	1.59249	1.47379	0.68231	3.15349	0.654519	0.375929	1.15644	2.00131	0.528932	7.12331	1.10902	0.890976	0.829721	0.573967	0.173334
336	alanylphenylalanine		0.941457	1.35225	0.860051	1.43576	3.04123	0.528971	0.528971	0.993738	0.528971	0.528971	1.22568	0.663807	0.528971	0.528971	0.528971	1.03564	1.25871	1.00626	1.88943	0.670037	0.528971	0.987898	1.5644	0.528971	3.17588	0.548802	0.534587	0.638787	0.528971	0.528971
208	alpha-hydroxyisovalerate		0.579514	1.48957	1.01026	0.788294	2.27595	0.989741	0.870364	2.06531	0.579514	0.579514	1.179	0.579514	1.66941	0.901473	0.74378	0.579514	0.826562	0.579514	0.579514	0.579514	0.579514	1.36474	0.579514	1.03511	1.27635	1.20937	0.973138	0.579514	0.700199	0.983702
1372	alpha-tocopherol		1.04966	0.488823	1.86885	1.38302	0.616251	0.365916	0.582207	1.52699	4.89922	0.359275	0.917178	1.58001	0.369666	0.40878	0.235176	0.869039	1.65344	15.6453	1.69909	1.46204	1.35598	0.622838	0.767859	4.18936	4.99142	0.958714	1.04129	1.0594	0.923182	0.257694
1116	androsterone sulfate		0.941742	3.47614	0.692753	0.514844	0.346401	4.5055	5.92223	1.92895	0.989647	0.741315	1.07308	0.346401	0.429886	6.19916	37.1002	0.421781	3.35528	0.346401	1.13779	0.986354	0.413811	0.390887	1.01035	0.346401	1.08772	0.85969	0.387088	0.346401	2.31021	2.89379
457	anserine		4.61859	0.19022	1.08713	1.50107	2.09721	0.19022	0.19022	0.19022	0.19022	0.19022	0.945969	0.19022	0.19022	0.19022	0.19022	1.03802	3.47545	0.19022	0.700676	0.516017	1	0.450242	0.574322	1.27168	4.17796	0.19022	0.769607	0.19022	0.993207	0.19022
614	arabitol		1.08814	1.32805	0.890923	1.17787	1.16088	0.201468	0.201468	0.264004	0.756732	0.215525	1.00459	0.951686	1.5156	0.406293	0.201468	0.615664	0.991366	0.201468	3.91081	1.11123	3.28002	0.767659	0.937602	1	1.97374	1.21975	1.53549	3.97757	0.467269	0.347997
728	arachidonate (20:4n6)		2.07782	1.7414	2.58974	1.37626	1.07608	0.417251	0.198033	0.452543	1.61726	1.1165	0.901088	0.767145	0.849477	0.395035	0.637302	1.13507	1.44792	0.813094	1.3924	0.923916	0.5366	0.827494	1.42612	0.834119	2.52251	1.69785	0.822371	1.10537	0.70621	1.29589
255	arginine		0.922496	1.3729	1.13969	1.01116	1.21328	0.535568	0.413324	0.951358	0.934072	0.529761	0.402041	0.72651	0.988844	0.487325	0.546646	0.870494	1.15342	0.927915	1.06234	1.14963	0.441224	0.740505	1.2986	1.06039	1.24456	1.07317	1.06201	1.09913	1.10489	1.16542
1298	ascorbate (Vitamin C)		1.00602	1.28199	0.645266	2.59178	0.223201	0.001242	0.017775	0.617826	1.62197	0.092233	2.65308	0.240019	1.32473	0.001745	0.002018	0.757811	2.17464	1.4463	1.34176	2.01511	5.18313	3.20098	0.841208	0.274617	2.81705	0.993985	2.66749	1.48731	0.255066	0.833838
25	asparagine		0.7474	1.27884	3.17325	1.60908	1.76728	0.162494	0.063328	0.484444	0.409176	0.183213	0.972742	0.338865	0.739961	0.226323	0.205096	0.155742	2.52464	0.377139	4.24591	1.15527	0.337719	1.67883	2.33769	0.224201	3.40749	1.487	1.20652	1.02726	2.10994	1.30065
24	aspartate		0.679045	0.833591	1.44331	1.23996	1.54614	0.085341	0.052713	0.533618	0.477622	0.136759	1.84174	0.177231	0.745601	0.036585	0.105739	0.567819	1.22168	1.55593	4.01791	1.56052	1.16641	2.91539	1.17607	0.184993	0.78235	1.59519	1.18657	1.36011	1.97846	0.717516
390	aspartylleucine		1.17601	6.60974	1.61243	3.36239	2.28308	0.315848	0.683509	0.413879	0.484583	0.369602	1.93643	0.346007	0.294654	0.294654	0.294654	1.18321	1.95509	0.497337	2.60812	1.05768	0.774649	0.942316	1.27098	0.62961	9.2034	1.28012	0.704982	0.848504	1.08956	0.506168
340	aspartylphenylalanine		0.954795	4.78335	1.53962	2.48057	1.99611	2.16672	0.480197	0.480197	0.480197	0.59169	1.43369	0.601371	0.480197	0.543376	0.480197	1.11919	1.52051	0.480197	1.52813	0.95684	0.580819	1	0.934259	0.480197	8.50141	1.20696	0.480197	0.847793	0.904806	0.59551
252	assymetric dimethylarginine (ADMA)		0.894496	1.58512	0.983651	0.72313	0.877473	0.759167	0.796804	0.787323	0.711798	0.95574	1.23266	0.946746	1.01635	1.13629	0.496121	1.22999	1.64816	0.681163	1.20494	0.944153	0.748054	0.873376	2.24382	1.29036	1.35113	1.83236	1.13433	1.37165	1.30549	1.62031
794	azelate (nonanedioate)		0.708193	3.98072	0.687205	0.992381	0.914064	0.976522	1.11469	0.992984	1.00702	1.13201	0.547765	1.61287	1.05392	1.1543	1.19166	1.07686	0.593835	1.17495	1.48792	0.970092	0.654703	1.53115	0.865598	0.632466	1.13796	1.44078	0.534209	0.426413	1.53149	0.784468
1408	benzoate		0.675461	0.791215	0.930387	0.943599	1.0564	0.587002	10.5616	6.50899	0.82842	5.29706	0.524191	4.16485	0.861378	3.12984	1.42453	4.29284	0.873563	4.45857	0.616493	1.10403	1.43269	1.07586	0.905682	2.91762	0.567438	1.07833	0.834152	0.625209	0.883377	1.09217
28	beta-alanine		1.30087	1	1.60457	0.545901	2.66172	0.236895	0.076966	0.288382	0.431154	0.076966	10.6996	0.733197	0.756199	0.102868	0.111612	1.06248	2.62145	0.485015	1.31391	0.863887	0.894755	0.763789	1.42163	7.98055	2.24743	4.81573	2.26895	1.66267	1.49908	0.296354
188	beta-hydroxyisovalerate		0.413857	0.413857	1.58941	0.773358	0.967637	0.57372	0.825554	1.03082	0.413857	1.23716	1.06185	0.953626	0.761165	0.783151	0.413857	1.05024	1.65757	1.16682	0.413857	0.933361	2.43058	1.75614	1.55316	0.900015	0.758724	1	1.08166	0.413857	1.26885	0.692193
21	betaine		1.02395	0.965994	1.06802	1.22982	2.49473	0.412106	0.801546	1.67698	1.76863	0.585309	3.56968	0.955661	1.07231	0.896736	0.687261	0.911782	1.25896	1.13197	0.602406	4.06256	2.04239	0.458726	0.8457	0.873293	1.39068	2.03398	1.91066	0.813906	0.721065	0.976055
890	butyrylcarnitine		6.83163	2.49159	2.89845	1.81192	1.40198	0.028477	0.096844	0.585125	1.39305	0.090142	3.64	1.21086	0.358804	0.054342	0.109534	0.497992	0.965969	1.14519	7.15048	0.759125	0.224315	0.423119	2.07856	0.601243	1.16304	0.622422	9.6915	1.03403	1.84277	0.717221
172	C-glycosyltryptophan*		1.92793	3.41791	2.24984	2.90634	1.32163	0.101078	0.102373	0.644421	1.0437	0.171389	0.959042	0.840998	0.628838	0.110052	0.143956	0.570819	1.15306	1.70401	1.0326	0.868081	1.92486	1.92922	0.967402	0.726697	3.82975	4.03686	1.52327	2.03451	0.934805	0.683251
691	caprate (10:0)		1.11768	0.88198	0.850504	0.585941	0.863021	1.11415	4.03494	2.07365	0.917136	3.39221	0.717359	3.22636	1.1404	2.26289	1.43601	2.38387	0.759826	1.52791	0.489729	1.07861	0.618438	0.601028	1.13361	1.3935	0.535542	0.921395	0.798602	0.689958	0.704935	1.16961
687	caproate (6:0)		0.925883	0.906744	1.27759	0.644251	0.617524	1.55495	3.10012	2.28166	0.79741	2.28688	0.927393	2.96862	1.08764	3.09994	5.63006	2.42781	0.554651	1.43954	0.882048	0.873663	0.554651	0.554651	0.991848	1.00815	0.583969	0.554651	0.703424	0.977126	0.554651	1.35594
689	caprylate (8:0)		0.94192	1.23638	0.465976	0.465976	0.797214	0.869927	2.37058	1.26683	0.789256	2.78402	0.47146	2.20567	0.465976	1.52073	2.07413	1.389	0.728275	0.724411	0.570994	0.465976	0.465976	0.465976	1.18934	1.3871	0.465976	0.465976	0.828674	0.493872	0.465976	1.05808
899	carnitine		1.24115	0.956071	2.37885	1.44195	1.73917	0.371013	0.454295	1.74517	1.04393	0.376026	1.65809	0.874382	0.614422	0.511369	0.52141	1.2472	0.95095	0.814235	1.28678	1.17595	1.11891	0.501581	1.38716	1.27227	1.52634	0.828939	1.45692	0.934992	0.880406	0.944634
455	carnosine		0.48495	0.48495	2.33065	0.982795	43.1828	0.687965	0.48495	0.48495	0.86467	0.48495	0.48495	0.48495	0.676554	0.48495	0.48495	0.781633	1.90672	0.48495	0.48495	1.20174	2.03694	0.48495	0.48495	0.48495	1.45639	0.48495	1.07027	0.48495	1	0.606549
1407	catechol sulfate		0.70756	0.427692	0.340595	2.94925	0.283819	2.58832	2.76742	1	1.31312	1.4611	0.204948	0.996449	2.23122	12.02	0.912572	0.787436	0.965567	0.999201	3.20971	1.27937	0.204948	0.204948	4.96503	1.58042	0.491571	1.66442	0.474872	0.204948	0.396604	4.67943
972	chiro-inositol		0.776335	0.717828	0.425844	0.472022	0.826367	1.41092	0.755585	1.15592	1.24104	0.486423	2.59376	3.80271	0.425844	0.893723	0.425844	0.425844	0.425844	2.59319	1.39155	0.425844	1.41364	0.754991	1	3.13777	1.63811	0.425844	0.868965	0.425844	0.728899	1.71237
916	cholate		0.830751	0.923701	0.711186	2.03721	0.643898	3.7313	0.843321	0.643898	0.643898	1.18106	0.643898	0.645902	13.0648	1.0731	2.6145	0.643898	0.643898	0.643898	0.643898	0.704663	0.643898	0.643898	1.06817	1.16002	0.643898	1.19936	1	0.643898	0.815092	0.81952
1102	cholesterol		0.632814	0.67014	1.88419	1.0898	1.01948	0.338247	0.306073	0.729806	0.915871	1.22106	0.899883	1.43856	0.767087	0.301847	0.556447	1.51911	0.980523	1.58917	1.68649	1.11224	1.52114	1.3191	0.909274	2.61131	1.11429	1.13726	0.484342	0.728092	1.23661	0.708415
960	choline		1.53554	1.44643	2.27207	1.22142	1.35147	0.578869	0.389049	0.886256	0.817979	0.912528	0.743249	0.985795	1.0912	0.725479	1.07983	0.953942	1.4474	1.17121	0.909183	0.970518	1.03673	0.757417	1.26777	0.878595	1.74763	1.32168	0.725143	1.01421	1.25865	0.89359
954	choline phosphate		1.21444	0.294584	1.02686	2.04661	0.628061	0.119033	0.235773	0.667126	0.85107	0.302173	2.8113	1.07502	0.658118	0.135595	0.176464	2.58419	1.93489	1.42513	0.520211	0.815258	3.36588	0.973145	2.40172	5.04651	0.883772	1.38061	3.21423	1.8483	1.05749	0.538247
67	cis-urocanate		0.686745	0.716253	0.866358	1.73953	0.921015	4.60504	1.26076	1.9112	0.518848	5.03221	0.603237	2.5419	1.06524	14.1678	1.02678	1.07809	0.518848	1.35851	0.79915	0.643497	0.65382	0.807576	1.64562	1	0.518848	1.72854	0.694471	0.811828	0.518848	0.567585
710	cis-vaccenate (18:1n7)		2.21411	2.14167	0.881859	1.36006	1.27512	1.12907	0.210608	0.589594	0.626209	0.798724	1.08292	0.938889	0.425046	0.916367	0.580881	1.43456	1.74647	1.46416	1.7473	0.879568	0.397042	0.835173	1.62855	1.26599	4.75692	1.08032	0.510576	0.287484	1.06111	0.467934
648	citrate		0.884014	0.128863	1.046	0.251085	1.02034	0.946811	0.785342	0.85612	1.38335	0.979664	0.873615	1.14512	1.36794	0.556987	1.20186	0.068378	3.73579	0.249999	0.484112	1.74422	0.593308	2.21704	1.09475	1.18822	0.898075	3.31658	1.34881	1.0612	0.763863	1.19988
263	citrulline		0.505238	0.939961	0.512306	1.58714	0.588215	1.45918	0.998449	1.02322	1.04067	1.00155	0.638363	1.55028	0.556704	1.67905	0.894719	0.804752	0.789072	1.58623	2.55949	1.1833	2.13306	0.393049	1.35113	0.636764	1.33207	1.0385	1.20361	0.504819	0.693042	0.755179
1350	coenzyme A		0.218813	0.686126	0.218813	1.37451	3.01535	0.218813	0.218813	0.303492	0.218813	0.218813	8.32762	0.218813	0.218813	0.218813	0.218813	0.615242	1	8.48534	0.770013	0.218813	9.41903	3.28915	0.482351	1.26541	1.29865	0.218813	0.69622	0.555185	0.218813	0.218813
1314.9	Coproporphyrin I		1	1	1	1	1	1	1	1	1	1	1	1	1	1	1	1	1	1	1	1	1	1	1	1	1	1	1	1	1	1
274	creatine		0.544979	1.01806	1.75936	1.80525	2.05271	0.286099	0.197134	0.901627	1.58006	0.286736	3.18517	0.49753	0.70162	0.22281	0.517233	0.595522	1.25059	1.31327	1.67081	0.678357	2.42548	0.61475	0.534163	1.93012	2.50284	1.15784	1.09793	1.09855	0.981935	0.525066
275	creatinine		0.755324	1.0523	0.877273	1.12833	0.587801	1.40987	1.08433	0.542299	1.01339	1.12433	0.756026	1.66995	1.3003	1.77344	1.1164	0.870772	1.28154	0.546765	0.735373	0.806347	0.986609	0.533995	0.870772	1.13136	1.08476	0.609175	0.756364	1.32201	0.881283	1.52148
229	cystathionine		3.26602	0.425681	0.993231	0.910306	0.733498	0.425681	0.425681	0.425681	0.425681	0.425681	0.425681	1.20604	0.560838	0.425681	0.425681	0.906139	3.78075	0.537788	1.00677	0.425681	0.425681	2.48104	4.32737	1.40201	0.828672	3.03279	56.2343	0.688397	2.16593	0.537573
224	cysteine		2.0386	0.87221	2.88198	4.24913	2.80813	0.104594	0.127514	0.199874	0.248858	0.124571	5.2106	0.611667	0.328535	0.114425	0.151529	0.214534	0.755493	0.477722	3.6326	0.96015	3.59565	2.00273	1.03985	1.86526	10.2915	1.79635	3.1751	1.37176	1.06234	0.116378
299	cysteine-glutathione disulfide		2.31179	1.07807	0.317326	2.6632	1.26127	0.346647	0.621173	0.325314	0.29935	0.353629	2.2976	1.13763	1.40476	0.316944	0.342315	0.411556	0.703969	0.407586	4.14695	0.886824	2.87499	1.36677	0.837089	1.65371	5.19149	1.56504	2.3628	2.29916	0.921932	0.449372
376	cysteinylglycine		1	1	1	1	1	1	1	1	1	1	1	1	1	1	1	1	1	1	1	1	1	1	1	1	1	1	1	1	1	1
228	cystine		0.690025	0.3209	4.66004	0.965578	0.3209	0.3209	0.3209	0.3209	0.3209	0.3209	0.3209	0.561275	0.3209	0.3209	0.3209	0.3209	0.3209	0.3209	1.56366	1.03442	0.3209	0.3209	0.3209	0.3209	2.07213	0.3209	0.864927	0.3209	1.8488	0.3209
1251	cytidine		0.227667	3.19061	0.620189	0.885142	1.1927	0.907613	1.01558	0.752705	0.984423	0.733611	0.674108	3.96139	1.05689	0.925402	2.0194	0.855368	1.31017	0.782697	0.356114	1.23606	1.57013	0.808583	0.646203	2.06338	1.22287	4.62156	1.32998	0.732859	2.75234	2.48616
965	cytidine 5'-diphosphocholine		2.52014	2.09328	3.39673	2.67426	1	0.020704	0.020704	0.261871	0.730223	0.020704	5.67852	0.292239	0.477112	0.020704	0.053508	0.434384	4.47705	0.583481	2.19787	0.324729	0.976837	2.22832	1.18691	2.24926	5.4617	0.835878	0.872981	1.61917	1.21242	0.21053
1255	cytidine 5'-monophosphate (5'-CMP)		0.915861	0.727651	1.38023	0.842503	1.56916	0.154792	0.124739	1.05771	0.365478	0.097158	2.14686	1.03424	0.518265	0.066824	0.152315	0.867405	1.81919	1.23315	2.13164	1.73178	6.26283	2.81322	0.880984	2.67712	2.5167	0.847301	2.02072	0.965764	1.69783	0.418508
1256	cytidine-3'-monophosphate (3'-CMP)		0.526824	1.50732	0.526824	0.576746	0.526824	0.526824	0.526824	0.526824	0.526824	0.526824	0.526824	0.833739	0.526824	0.526824	0.526824	0.526824	1.28025	1.10663	0.526824	0.565024	0.526824	0.526824	1.54723	1.07686	0.526824	4.59696	0.526824	0.738331	0.923141	0.526824
966	cytidine-5'-diphosphoethanolamine		2.03456	1.4713	1.27922	1.28871	0.820126	0.042881	0.071742	0.665506	0.464058	0.047248	2.7171	0.456801	0.469503	0.042881	0.076167	1.01004	2.50951	0.693947	1.07768	0.635392	1.4596	2.32717	0.856653	1.49417	3.80494	1.09503	1.36389	0.778812	1	0.245064
1112	dehydroisoandrosterone sulfate (DHEA-S)		0.843235	1.7896	0.696552	0.219347	0.219347	1.58056	1.84437	0.219347	0.27095	0.500677	1.42243	0.219347	0.219347	4.63407	34.9709	0.56974	3.00832	0.219347	1.29296	0.320162	0.219347	0.219347	1	0.219347	0.219347	0.822684	0.313988	0.767176	1.99653	3.02991
1376	delta-tocopherol		1	1	1	1	1	1	1	1	1	1	1	1	1	1	1	1	1	1	1	1	1	1	1	1	1	1	1	1	1	1
898	deoxycarnitine		1.10333	0.868682	1.53631	0.983943	1.45957	0.284209	0.21655	1.06509	1.01606	0.208728	1.38501	0.732429	0.514935	0.341441	0.225045	0.730538	1.52339	0.596365	0.842415	1.5647	1.3161	1.21098	1.18333	1.67257	0.916865	1.98581	1.62768	1.11474	0.854039	0.762036
926	deoxycholate		1.0732	0.528924	0.601096	1.43461	0.320984	1.75324	0.897239	0.320984	0.320984	1.26476	0.320984	0.985043	99.8341	3.37677	3.62737	0.320984	0.881072	0.59614	1.75287	1.01496	0.320984	0.320984	0.320984	0.320984	3.15446	0.883333	0.320984	0.502077	0.448911	0.320984
724	dihomo-linoleate (20:2n6)		1.95186	2.11073	2.01678	2.62737	2.32157	0.574873	0.134367	0.469412	1.44908	0.283998	0.899864	0.512508	0.587609	0.259035	0.547263	0.733115	2.35914	2.00096	1.65988	1.01517	0.984831	0.484229	0.865404	0.504471	9.0212	1.4242	0.711996	1.03704	1.67529	1.50039
678	dihomo-linolenate (20:3n3 or n6)		2.85087	1.78259	3.50023	1.74794	0.727297	0.230673	0.090591	0.196013	1.19631	0.349977	1.35091	0.496961	0.453289	0.227994	0.262848	1.08762	3.19873	0.980058	1.66386	1.01994	0.54468	1.28912	1.04571	0.538209	8.86506	1.5824	0.611692	0.725413	1.08849	0.51648
1104	dihydrocholesterol		0.365116	1.12643	1.1966	1.3921	1.57835	0.365116	0.365116	0.365116	1.04401	0.54791	0.365116	1.55774	0.365116	0.365116	0.365116	0.955987	0.365116	1.61413	1.18723	1.40193	0.93415	0.780185	0.559301	0.365116	0.85899	0.365116	0.365116	0.706088	0.57115	0.365116
733	docosadienoate (22:2n6)		1.87585	2.52364	1.78523	3.22061	2.01105	0.355641	0.119633	0.300077	1.62767	0.164642	1.09184	0.535835	0.392373	0.145373	0.970758	0.869011	2.0281	1.32636	1.06291	0.888351	1.85505	0.466961	1.02924	0.654579	7.71557	2.0653	0.627391	0.90386	2.64343	0.940687
682	docosahexaenoate (DHA; 22:6n3)		3.80684	2.88917	5.40445	1.00825	2.50723	0.903877	0.256557	0.272373	1.9869	0.498342	1.23164	0.719637	0.991749	0.204235	0.487304	1.37627	0.691117	1.92164	0.917666	1.16188	1.49494	0.890415	0.825172	0.656615	5.31274	2.63392	1.34026	1.77826	0.675465	0.934849
680	docosapentaenoate (n3 DPA; 22:5n3)		4.125	0.989062	4.77591	1.41854	1.3374	0.586746	0.1547	0.325843	1.50201	0.392363	1.49576	0.953713	1.07358	0.31524	0.351892	0.921882	1.93214	1.44435	1.49731	0.850963	0.28851	1.01787	1.01094	0.824521	12.614	2.86745	0.818142	1.03485	0.554449	0.803148
681	docosapentaenoate (n6 DPA; 22:5n6)		3.04031	5.98301	6.82523	1.41078	1.67188	0.397498	0.104592	0.278795	0.86636	0.316584	0.889364	0.768116	0.941291	0.14704	0.265201	0.995604	2.05188	0.697401	1.0044	2.25291	1.70397	1.39285	1.5777	0.836284	5.20615	2.36599	2.22483	1.14272	0.841676	0.932711
734	docosatrienoate (22:3n3)		2.09937	2.07845	3.39844	1.75274	1.08174	0.100586	0.182223	0.135982	0.930021	0.164451	1.15912	0.357644	0.41685	0.100586	0.100586	0.569972	3.77752	1.0136	1.23748	1.29967	0.986401	1.92491	0.721867	0.656752	17.6064	1.89221	0.914314	0.944295	1.15339	0.26893
679	eicosapentaenoate (EPA; 20:5n3)		2.16836	1.13536	2.27395	1.01588	1.2755	0.590763	0.628836	0.545605	1.61579	0.695474	2.00367	0.861626	0.769437	0.702915	0.58054	0.921485	1.40903	1.43034	1.96508	0.846133	0.866306	1.13266	1.70887	1.24643	5.24832	1.94424	0.864125	0.984122	0.972453	0.65454
722	eicosenoate (20:1n9 or 11)		2.84219	3.34423	1.8919	3.43781	3.75686	0.997103	0.151969	0.742499	2.4035	0.618333	0.686911	0.769245	0.509213	0.30359	0.763638	0.998878	1.4771	1.80323	1.82567	1.58257	1.87661	0.407503	1.30485	0.419849	5.23258	1.13311	0.767209	1.00112	0.91625	0.975702
1113	epiandrosterone sulfate		0.523901	0.932959	0.523901	0.523901	0.523901	1.54192	0.523901	0.523901	0.523901	0.523901	0.523901	0.523901	0.523901	1.84833	18.7281	0.523901	1.06704	0.523901	0.523901	0.523901	0.523901	0.523901	0.523901	0.523901	0.523901	0.523901	0.523901	0.523901	0.580887	0.874563
1729	ergothioneine		1.11836	1.05287	2.905	1.49313	1.64244	0.267921	0.134906	1.91505	0.826018	0.267452	2.91759	0.397989	0.703688	0.405131	0.337027	0.214247	1.17287	0.644535	4.13368	3.67124	5.28599	0.854702	1.21466	0.959023	1.04098	2.25179	1.65437	0.657687	0.886186	0.832712
1818	erythritol		0.722237	1.00769	0.965425	1.58373	1.2234	0.172375	0.429859	0.172375	0.886625	0.305317	1.97083	0.883855	1.26116	0.702999	0.178896	0.672225	1.102	0.597445	1.53287	1.26259	1.70684	0.812711	1.22836	2.03226	1.72282	1.00988	1.00125	0.814088	0.502378	1
515	erythronate*		1.19144	1.60233	1.71969	2.43768	2.67131	0.125526	0.048563	0.354065	0.770492	0.078443	2.55339	0.891143	0.582927	0.176509	0.27681	0.298328	0.825761	0.552429	1.31491	1.23711	1.27641	1.34555	1.00712	0.992878	1.09031	1.82861	2.12721	1.9298	0.358984	0.421025
955	ethanolamine		0.994376	2.24925	3.35244	0.667884	1.74241	0.163681	0.044385	0.716818	0.462039	0.078464	1.96665	0.337556	0.733491	0.073553	0.119307	0.59319	3.49435	1.42067	0.780472	1.00562	2.6785	1.80067	1.60579	0.404296	1.91452	1.52173	2.58304	1.50621	1.60454	0.649356
1365	flavin adenine dinucleotide (FAD)		0.882779	0.993888	2.01072	1.29433	1.45408	0.121778	0.121778	0.5159	0.609475	0.121778	2.5011	0.592535	0.35897	0.121778	0.200609	0.939053	1.18816	1.86233	2.05067	0.910172	4.42667	1.70495	0.963922	1.72972	1.46488	1.31622	1	1.0384	0.946933	0.361043
537	fructose		0.525182	3.02323	0.352924	1.8531	3.05452	0.54659	0.648432	0.368307	0.674894	0.261827	0.655566	0.278319	1.17294	0.73627	0.796719	2.41025	4.24757	0.857712	2.2347	6.82259	4.41957	7.70676	1.02995	1.70226	0.651553	4.28512	1.38647	2.38061	0.970054	0.911109
592	fructose-6-phosphate		0.114613	1.99637	0.480935	0.689846	0.631665	0.245174	0.22112	0.45241	1.14464	0.23863	0.114613	0.533341	1.69278	0.114613	0.114613	8.97432	20.6372	0.936776	1.06322	2.06058	0.729914	17.5576	1.22416	2.56826	0.114613	34.1314	1.29894	5.33375	0.49269	0.832162
523	fucose		1.09111	0.829178	2.5651	1	0.975054	0.258501	0.258501	0.258501	0.682864	0.258501	1.46554	0.503565	0.545274	0.258501	0.258501	0.258501	0.258501	0.50278	4.71381	0.466159	2.75869	1.40372	1.56147	1.22694	4.06843	1.01717	0.258501	0.671035	0.258501	0.922114
663	fumarate		0.616399	0.757318	1.55025	1.23613	1.41504	0.113696	0.073431	0.843653	0.874556	0.112171	1.63929	0.566187	0.63109	0.062198	0.182642	0.629476	1.31187	1.17931	1.63862	0.854599	1.9475	2.51941	1.47162	1.23457	1.12544	1.55233	1.54104	0.856712	2.64379	0.461607
47	gamma-aminobutyrate (GABA)		0.606532	1.59536	1.3865	0.910355	1.38428	0.377045	0.238425	0.543164	0.670193	0.238425	2.86675	0.702653	0.502419	0.238425	0.238425	1.00759	1.21558	0.851048	0.378542	0.716212	1.70003	1.26654	1.43074	8.49658	3.71502	1.65861	1.48234	0.611679	1	0.43079
467	gamma-glutamylglutamate		0.912658	0.692475	1.4889	1.0659	1.38882	0.476867	0.153385	0.902555	0.416935	0.276438	0.860642	2.84412	0.550205	0.312196	0.869577	0.478351	1.5499	0.934102	2.52228	3.05416	5.42707	3.79575	0.881432	1.7991	1.90899	4.10939	1.21364	2.72807	2.21793	0.701003
468	gamma-glutamylglutamine		0.919758	0.852844	0.964123	0.769027	1.07531	0.730126	0.68523	0.905141	0.442915	1.22391	0.226356	2.10205	0.226356	0.971446	0.930226	0.489932	1.06116	1	6.52535	1.70592	1.97467	1.29792	0.855873	0.662214	1.72914	1.78374	1.73263	1.38461	1.75838	1.05688
463	gamma-glutamylisoleucine*		2.21537	1.62719	3.28429	0.936478	1.5818	0.616823	0.472948	0.472948	0.562831	0.472948	1.51426	0.583698	0.570181	0.472948	0.472948	0.472948	1.02107	0.472948	1.32285	0.988223	0.778015	0.853446	0.836864	1.08985	4.7549	0.651489	1.65774	1.01178	2.60589	0.765199
462	gamma-glutamylleucine		2.2046	1.83609	3.22473	1.35268	1.98458	0.334584	0.190731	0.28225	0.425184	0.339935	1.92352	0.712866	0.8106	0.419929	0.537683	0.374581	1.17236	0.463473	2.23905	1.40979	0.778053	0.972584	0.863663	0.777609	4.71791	1.17886	2.07838	1.76703	2.38342	1.02742
466	gamma-glutamylmethionine		1.12175	0.791646	0.827586	0.678395	1.32843	0.410746	0.410746	0.755119	0.410746	0.410746	1.02355	0.66767	0.823961	0.410746	0.410746	0.410746	1.32003	0.629245	2.67111	0.804952	0.953457	1.44001	0.976454	0.833956	2.34963	1.51133	1.45798	1.39647	1.41825	1.16593
470	gamma-glutamylphenylalanine		1.93051	1	2.26431	0.967607	2.78563	0.587452	0.386743	0.502794	0.603666	0.415356	1.72918	0.894421	0.495994	0.539874	0.386743	0.386743	1.19694	0.386743	2.4127	1.3169	0.598454	0.787568	1.06692	0.755333	3.94423	0.95374	1.88311	1.67591	2.8359	1.4735
471	gamma-glutamyltyrosine		1.37006	0.993354	1.62071	0.881857	2.36097	0.258475	0.258475	0.383578	0.533719	0.258475	1.23611	0.625962	0.684354	0.5181	0.40152	0.258475	1.03512	0.258475	2.19101	1.19663	0.777986	0.85131	1.22792	0.817946	2.99466	0.970714	1.67565	1.56885	2.48669	1.00665
460	gamma-glutamylvaline		2.33045	1.88036	3.26881	1.20548	2.36275	0.220389	0.220389	0.252138	0.60992	0.349263	2.65243	0.689533	0.818477	0.532569	0.396086	1.18418	1.185	0.50974	2.00346	1.444	0.624154	0.763108	0.931048	1	7.85114	0.76798	2.03985	1.32624	4.03065	0.625967
1377	gamma-tocopherol		1.19194	0.16777	4.0063	1.0784	0.815241	0.359787	0.432413	1.0774	0.16777	0.59019	1.07466	4.48046	0.16777	0.381202	0.427307	1.36351	2.12072	14.7297	0.771382	0.762971	0.280048	0.925343	1.42191	1.57379	0.504949	0.788666	1.63596	1.47985	1.14986	0.381038
620	gluconate		0.648906	1.78096	1.14797	2.43651	1.53346	0.164203	0.123709	0.295073	0.374805	0.440303	15.0093	0.372281	0.750889	0.250088	0.63533	0.624265	1.1235	1.02008	3.82304	0.979915	5.12079	2.03549	0.69104	1.53162	1.27583	1.34409	1.19359	0.538249	1.7167	0.685264
589	glucose		0.526976	0.942563	0.042638	1.06619	0.448862	2.58174	2.8547	1.00413	1.61065	2.75231	0.044452	0.487003	3.86802	3.30685	4.20048	1.28291	1.03866	0.108666	0.762103	7.34295	0.986604	1.54163	0.192606	0.851995	0.835707	0.950427	0.527142	0.995874	1.12863	2.59841
587	glucose-6-phosphate (G6P)		0.174686	2.2293	0.481998	1.67504	0.723131	0.577228	0.200795	0.928202	0.991177	0.488452	0.21024	0.982735	1.21131	0.232395	0.554883	7.15519	13.8568	1.09912	1.00882	3.07483	1.82991	15.4654	0.858572	3.1944	0.479027	28.2884	2.16467	5.05715	0.611871	1.743
39	glutamate		1.03161	0.838179	2.15477	1.34851	1.82728	0.078086	0.027928	0.466945	0.442973	0.099941	1.06005	0.470278	0.558391	0.034658	0.14467	0.616749	1.6686	0.768747	1.55412	1.28416	2.10326	2.77668	0.968386	0.877892	2.89817	1.62331	1.03304	1.26451	1.81053	0.579197
44	glutamate, gamma-methyl ester		1.43917	1.41187	0.663125	1.4871	1.9031	0.009443	0.010365	0.581921	0.715625	0.018175	1.28061	0.393208	0.615778	0.00877	0.058995	0.650965	1.45602	1.04899	1.80212	0.944533	2.00803	1.6383	0.999185	0.457946	3.53843	1.12198	1.81659	1.65646	1.00082	0.508113
45	glutamine		0.825938	1.76126	1.1755	1.52274	1.36675	0.849692	0.964203	1.00101	0.998988	1.01174	0.191324	0.993408	0.758721	0.891661	1.12885	0.513371	0.71361	1.29116	2.37411	1.09424	1.16754	0.739727	1.29033	0.125382	1.61816	1.27495	0.899254	0.65552	0.774716	1.72911
69	glutarate (pentanedioate)		0.139815	0.477982	0.139815	1.36808	1.92487	0.139815	0.139815	0.52367	0.139815	0.139815	1.43772	0.70956	0.972983	0.629357	0.707272	0.139815	1.43094	2.37526	0.139815	1.02702	1.88794	1.45388	0.139815	0.139815	0.714108	1.51979	0.267364	0.139815	0.139815	0.139815
86	glutaroyl carnitine		0.377736	0.377736	0.731931	3.27429	1.07	0.377736	0.565914	0.377736	1.45496	0.548548	0.932967	1.00108	2.68161	0.377736	1.1733	0.377736	0.758856	1.86821	0.377736	1.17732	0.377736	0.377736	0.377736	0.377736	0.377736	0.377736	0.868935	1	0.539178	0.377736
298	glutathione, oxidized (GSSG)		0.722	1.248	0.00994	0.398686	1.60086	0.029182	0.046342	1.13158	1.47924	0.032017	2.16432	0.100808	0.720544	0.00994	0.017209	0.772361	1.55471	1.66336	0.872918	0.029766	2.5982	2.07333	1.4868	1.38205	1.64071	1	0.539618	1.03111	0.061472	1.14032
295	glutathione, reduced (GSH)		0.470495	1.49936	0.011501	1.04424	5.55894	0.014492	0.017563	0.920874	1.07372	0.013646	11.2552	0.054353	0.058407	0.007211	0.007211	0.31584	2.95806	4.79844	1.24189	0.032847	8.1234	6.66802	2.31154	1.38885	4.3134	1.09581	0.7339	1	0.071574	0.410901
585	glycerate		1.37786	5.91528	0.588146	3.35192	1.36454	0.924077	0.306186	0.749899	0.830422	0.499509	1.64766	0.854146	0.945449	0.958437	1.03587	0.599733	0.620148	0.743355	3.21869	1.02781	1.95386	0.951849	1.31622	0.897231	3.01382	0.972195	1.40948	1.84105	1.22578	1.70713
959	glycerol		1.92836	1.69493	2.00647	1.59759	1.44324	0.497409	0.195048	0.447356	0.894752	0.675243	1.71037	0.444559	1.0636	0.587512	0.919948	0.580957	1.23272	0.885362	1.62339	0.979124	1.21471	1.34934	0.978759	1.0745	3.81806	1.05848	0.974055	1.02088	0.945548	0.597247
1436	glycerol 2-phosphate		0.676753	1.30752	3.26851	0.84771	1.77012	0.132914	0.132914	0.613798	0.57757	0.132914	1.99656	0.625146	0.514886	0.132914	0.132914	0.358791	2.00071	2.84777	4.35164	1.24781	0.7757	4.55474	0.791954	7.77071	2.12396	1.48673	0.5872	1.11955	0.880452	0.322059
961	glycerol 3-phosphate (G3P)		0.561662	0.942168	3.17433	1.13298	1.9644	0.092677	0.091253	1.37289	0.467701	0.052354	2.1443	0.584597	1.05783	0.047723	0.068693	0.078304	1.74838	3.1088	2.78807	2.30556	0.807703	3.99867	0.516542	6.80291	1.10871	1.23313	0.381595	1.5605	0.781843	0.281695
957	glycerophosphoethanolamine		0.714442	0.843325	3.52216	1.82813	0.907441	0.124152	0.124152	0.124152	0.944207	0.124152	1.26553	0.124152	0.124152	0.124152	0.124152	0.124152	1.96604	0.124152	27.8386	1.05579	0.124152	0.124152	0.124152	0.124152	4.80532	0.347246	0.787948	7.4497	0.485142	0.124152
962	glycerophosphorylcholine (GPC)		0.715197	1.61138	3.50611	1.09922	1.61415	0.154633	0.203817	1.57458	0.440399	0.076436	2.17816	0.784034	1.06917	0.080847	0.101451	0.102721	1.88278	3.61084	2.25973	0.807037	0.393248	3.85298	1.06837	4.61108	0.931632	1.70372	0.258652	1.66266	0.824714	0.362015
1	glycine		0.868969	1.27378	3.26045	1.68834	1.5819	0.092947	0.031568	0.23372	0.736741	0.104999	1.51646	0.381198	0.460261	0.044622	0.135329	0.346831	1.48936	0.62597	2.76746	1.06581	2.33559	1.2383	0.970172	0.743085	4.57317	1.15756	1.83322	1.02983	1.7304	0.80598
930	glycochenodeoxycholate		0.286634	1.62192	1.05908	0.323305	3.63836	6.99124	5.51071	1	0.92593	3.93991	0.220172	1.12333	3.33593	1.90907	20.248	0.254391	4.2451	0.464076	0.366139	0.291629	0.220172	0.220172	0.383795	1.53081	0.220172	0.220172	0.220172	0.668997	0.695469	0.754004
919	glycocholate		0.559118	0.670312	1	0.559118	1.99652	1.19133	1.27585	0.559118	0.618623	0.850479	0.559118	0.559118	5.53194	1.38241	19.1866	0.559118	1.60689	0.559118	0.559118	0.559118	0.559118	0.559118	0.559118	0.895146	0.559118	0.621305	0.559118	0.580654	0.559118	0.559118
1430	glycolate (hydroxyacetate)		0.408661	0.523031	0.685343	0.528615	1.51606	0.684061	1.02175	0.820933	1.13444	0.978252	0.826153	0.542773	0.578976	1.29551	1.03252	0.910143	1.88446	0.726996	0.435784	2.33625	2.07609	1.51468	0.500239	0.797774	1.25905	1.43668	1.16416	1.62389	1.4692	1.03858
932	glycolithocholate sulfate*		1	0.586896	0.409817	0.539571	3.47855	1.1257	2.01817	1.38025	1.71762	0.724053	0.720025	0.869476	1.12021	1.68969	6.14676	0.791148	2.10774	0.405077	0.689894	1.56189	0.405077	0.405077	0.405077	0.405077	0.405077	0.405077	0.65899	2.33586	0.405077	0.91165
312	glycylglycine		0.253814	0.806709	0.975516	0.8876	1.53423	0.582159	0.253814	0.253814	0.253814	0.253814	3.74494	0.253814	0.253814	0.253814	0.523424	1.18086	0.253814	1.00721	1.76518	1.83444	0.307561	1	0.982541	0.524172	2.61242	1.44289	0.253814	1.22993	0.253814	0.253814
315	glycylisoleucine		0.883969	2.03838	1.22405	1.68659	1.11068	0.353585	0.353585	0.353585	0.715513	0.353585	1.75395	0.754616	0.353585	0.353585	0.353585	1.758	1.27963	0.566846	1.18339	1.01276	1.4376	1.09838	0.848964	0.544686	4.48629	0.987245	0.676511	0.645894	0.863966	0.604538
316	glycylleucine		1.51441	5.10925	1.17893	2.58795	2.21451	0.251032	0.041709	0.23524	0.468873	0.041709	1.3111	0.56628	0.40843	0.041709	0.041709	4.76185	2.5241	1.13653	2.23251	0.558801	0.488776	0.892221	1.7179	0.468936	7.74612	1.54112	0.821996	1	0.431654	0.221324
319	glycylphenylalanine		1.04668	1.40628	0.713309	1.18556	1.99467	0.442423	0.442423	0.442423	0.442423	0.442423	0.953317	0.442423	0.442423	0.442423	0.442423	0.792617	1.30447	0.442423	1.24401	0.442423	0.442423	0.854046	1.27891	0.442423	2.36645	0.642294	0.712254	0.74734	0.442423	0.442423
314	glycylproline		0.833614	2.64475	2.01213	0.892229	1.7798	1.50502	0.39713	1.27409	0.39713	0.80333	0.825789	0.547358	0.39713	0.526897	0.5408	1.27561	1.00407	1	1.06184	0.729036	0.39713	0.617112	2.36272	1.15384	2.18116	1.18167	0.657155	0.778311	1.13416	0.674703
311	glycylvaline		0.814719	2.02575	1.44218	1.58985	1.56114	0.779229	0.484982	0.611626	1.6076	0.484982	1.21423	0.852972	0.730372	0.484982	0.579744	0.648259	1.56148	0.484982	1.49465	0.58187	0.484982	0.801045	2.21849	0.86424	2.03736	0.89002	1.0672	1.06276	0.968067	1.03193
1220	guanine		0.751501	1.66366	1.78381	1.16873	0.926318	0.360201	0.131654	0.917414	0.901587	0.310454	0.516481	0.558924	0.671806	0.084744	0.376877	1.53364	1.71154	2.37537	1.66657	1.09552	0.872106	1.02586	2.64544	0.655304	1.19507	3.90952	0.974141	1.44475	2.36249	1.6571
1224	guanosine		0.533234	1.53383	1.44077	1.00078	0.809021	0.40219	0.234484	0.788615	0.878266	0.30844	0.883878	0.606876	0.690106	0.191524	0.313032	1.0305	1.49717	1.09773	0.99922	0.865571	1.01377	1.42518	1.06946	0.409054	1.22881	2.24665	1.09535	1.03787	1.24321	1.02676
1227	guanosine 5'- monophosphate (5'-GMP)		1.06506	0.396527	1.81767	0.934936	1.35349	0.035854	0.035854	0.384786	0.381186	0.035854	1.84529	0.787786	0.099153	0.035854	0.035854	0.311624	1.33082	1.13781	2.02022	0.892972	3.06064	1.86592	0.535305	2.43034	2.54515	0.035854	1.56883	0.689783	0.748141	0.035854
1313	heme*		0.590058	0.885217	0.335451	0.364195	1.92999	16.0087	13.037	2.24227	0.520017	0.882063	0.320265	0.2683	1.66369	28.7393	4.20906	1.42766	0.777732	2.75908	0.880041	1.08759	0.547381	0.828993	0.2683	37.5601	1.26798	0.912415	0.2683	0.36122	3.40119	1.10802
1440	heptaethylene glycol		0.297006	0.984519	0.385608	0.986918	0.820219	0.286044	1.06057	1.634	0.709631	1.06998	0.498263	1.34556	0.569134	0.905956	0.501469	1.7714	1.2498	1.48341	0.459239	1.3331	1.78915	1.27672	0.752125	1.42957	1.20379	1.12681	0.659671	0.782305	1.11775	1.01308
688	heptanoate (7:0)		0.395971	0.690528	0.395971	0.395971	0.803481	1.01648	2.86776	1.19813	0.395971	2.57923	0.583199	3.33376	0.648837	1.99764	1.62275	1.76501	0.395971	1.02602	0.395971	0.844778	0.395971	0.50696	0.85769	1.33215	0.395971	0.395971	0.395971	0.417404	0.512447	1
1441	hexaethylene glycol		0.28876	0.895577	0.449583	0.89487	0.870419	0.262298	1.26448	1.54982	0.692173	1.0826	0.568702	1.26737	0.469575	1.05741	0.561903	1.73834	1.26251	1.54272	0.46347	1.49023	2.00965	1.5258	0.717937	1.51775	1.21413	1.18518	0.638664	0.746809	1.2308	0.942591
902	hexanoylcarnitine		4.88447	1.5844	1.56166	0.715563	1.63981	0.198405	0.168326	0.953037	1.73106	0.324542	2.5204	1.05647	0.725011	0.131333	0.266913	0.661556	0.918662	0.689363	3.54832	2.1323	0.303214	0.265941	1.26418	0.452102	1.05178	1.12785	7.28986	0.980542	1.38763	1.01946
1395	hippurate		2.09713	0.277715	0.151908	1.11231	0.415049	2.40061	2.1106	0.811872	0.467044	1.89379	0.09549	0.316439	2.06745	2.55615	0.836005	0.77443	1.3515	1.29384	1.54615	2.31368	0.131351	0.359498	1.9714	1.60209	0.797268	0.887687	0.787719	1.52938	0.069418	3.12488
58	histamine		1.194	1.31634	1.07966	1.88245	4.8817	0.750533	0.570782	1.7199	1.39426	0.920336	0.125137	0.51939	1.75657	0.20919	0.487214	0.397023	1.1627	0.479347	1.09402	2.02052	0.511422	0.48328	1.27367	0.06457	0.41978	0.050793	1.49281	1.98273	0.773472	2.16372
53	histidine		1.06948	1.30313	1.33224	1.05363	1.35756	0.721939	0.685966	0.924053	0.932534	0.698022	1.04313	0.542497	0.956029	1.00613	0.591092	1.03502	1.6961	0.855283	1.75592	0.843576	0.918909	0.843855	1.68907	0.768436	1.98408	1.23735	0.993867	0.898998	1.21742	1.20492
392	histidylleucine		0.491275	0.885304	0.491275	1.19022	1.56859	0.491275	0.491275	0.491275	0.491275	0.491275	0.544631	0.491275	0.491275	0.491275	0.491275	0.491275	0.491275	0.491275	0.98683	0.491275	0.491275	0.491275	1.01317	0.491275	1.80485	0.491275	0.491275	0.491275	0.491275	0.491275
1608	hydrochlorothiazide		0.839232	0.839232	0.839232	1	0.839232	0.839232	0.839232	0.839232	0.839232	0.839232	0.839232	0.839232	4.93565	0.839232	0.839232	0.839232	0.839232	0.839232	0.839232	0.839232	0.839232	0.839232	0.839232	0.839232	0.839232	0.839232	0.839232	0.839232	0.839232	0.839232
216	hydroxyisovaleroyl carnitine		1.29714	1.02406	4.73738	0.74389	1.84892	0.193557	0.134707	0.836354	0.975939	0.289869	1.11545	0.785466	0.339227	0.527217	0.306469	0.804925	1.49673	0.346711	1.23711	1.25626	15.4066	0.422609	1.9539	1.24787	0.442188	1.81991	2.20621	0.379211	1.16184	2.58547
232	hypotaurine		0.484929	0.844173	0.978094	0.835654	1.84283	0.062716	0.073714	0.826323	0.567592	0.052389	7.75469	2.16257	0.419348	0.052389	0.061713	1.56845	2.88671	1.71681	3.73605	0.736338	2.48559	1.35751	1.86736	1.33961	1.1084	2.78903	3.41883	0.507929	1	0.558421
1190	hypoxanthine		0.873014	1.06497	1.62683	1.18386	1.17144	0.13138	0.101841	0.56331	0.65076	0.214444	1.50982	0.379432	0.624786	0.16965	0.215741	0.935028	1.37432	1.1857	1.63413	0.839449	0.866327	1.25016	1.26113	0.844478	1.59556	1.96144	1.18587	1.23977	1.36917	0.8621
1192	inosine		0.811673	1.58808	1.94104	1.44343	1.19838	0.261725	0.255465	0.886918	1.03591	0.378214	1.88634	0.658169	1.14927	0.214814	0.397636	0.888072	1.77138	0.844418	1.30473	0.964085	1.22995	1.70673	0.866692	0.811413	1.69796	1.66197	1.1644	1.19725	0.762321	0.908501
1194	inosine 5'-monophosphate (IMP)		0.911867	0.218857	1.21883	0.843626	3.9817	0.218857	0.218857	0.751056	0.510349	0.218857	1.34077	0.872923	0.357998	0.218857	0.218857	0.386463	1.70955	1	1.07601	3.4941	16.4636	6.94916	0.623533	2.71107	1.10788	0.218857	2.70296	0.843775	0.826195	0.218857
974	inositol 1-phosphate (I1P)		1.75288	1.84475	1.10344	1.51715	0.863237	0.264124	0.129356	0.882883	0.941334	0.271104	0.788093	1.6064	0.389699	0.232223	0.466246	2.58138	1.71803	1.32908	1.72464	0.874229	1.26002	1.09626	1.04549	3.61987	2.22876	1.90552	0.397354	0.748646	0.954512	0.444595
595	Isobar: fructose 1,6-diphosphate, glucose 1,6-diphosphate, myo-inositol 1,4 or 1,3-diphosphate		0.452401	3.63758	0.231659	1.56507	0.961894	0.063949	0.063949	0.410345	0.249469	0.063949	1.46108	1.03811	0.291293	0.063949	0.063949	7.25059	6.02671	2.45431	0.853586	0.902641	2.09656	10.471	0.705046	8.64355	0.917997	7.29387	1.8338	2.4028	0.900785	0.462507
629	Isobar: ribulose 5-phosphate, xylulose 5-phosphate		0.560801	1.09693	0.035319	1.13121	1.05579	0.062737	0.078628	0.90192	0.636546	0.035319	0.395528	0.766454	0.55165	0.175412	0.035319	1.60942	2.82981	1.49533	1.32771	1.36311	1.03214	4.13796	0.68346	2.94432	1.05798	3.92492	0.96786	2.61273	0.613148	0.423072
519	Isobar: UDP-acetylglucosamine, UDP-acetylgalactosamine		0.939228	1.00869	1.72701	1.38913	1.48579	0.039563	0.018043	0.744041	0.706746	0.018043	6.87822	0.258263	0.338314	0.033779	0.018043	0.315685	1.99596	0.709627	2.88299	1.81434	5.88708	2.68235	0.097713	2.86084	3.53239	0.216131	1.58026	1.15665	0.991306	0.129519
210	isobutyrylcarnitine		0.474248	0.216087	3.1048	0.625774	2.30677	0.354321	0.188342	0.291584	0.827439	0.19931	11.7752	1.17256	0.198514	0.33625	0.533269	1.7818	1.97858	4.43359	2.49055	0.510239	2.17021	0.129014	10.2915	1.76639	0.238883	3.20729	4.87825	0.097788	5.81218	1.57728
190	isoleucine		1.40286	1.79803	1.6423	1.2965	1.2951	0.421621	0.22592	0.49156	0.842658	0.397631	1.64276	0.434377	0.871399	0.50803	0.434308	0.742962	1.59936	0.811705	1.37924	0.953084	0.725767	1.06402	1.56159	0.868547	2.28513	1.44626	1.04692	1.52932	1.06864	0.936977
402	isoleucylalanine		0.848112	1.78234	1.57691	1.5428	1.55228	0.584956	0.382881	1.4123	0.673784	0.382881	1.47544	0.728189	0.382881	0.382881	0.382881	1.99412	1.42281	1.00197	1.63262	0.750332	0.45825	0.998026	1.60139	0.698971	2.98499	1.16312	0.836931	0.955312	0.845173	0.592258
404	isoleucylglutamate		1.96673	2.45069	1.44138	3.0912	0.559403	0.559403	0.559403	0.920015	0.663196	0.559403	0.767329	0.559403	0.559403	0.559403	0.559403	0.72601	0.748701	1	1.73866	0.90754	0.559403	0.957594	0.904911	0.559403	4.2878	1.00127	1.1212	1.35129	0.559403	0.559403
405	isoleucylglutamine		1.05112	2.73313	0.881235	2.32755	2.64482	0.582732	0.245628	0.245628	0.660192	0.390396	1.41867	0.308409	0.534784	0.245628	0.490174	1.14593	1.31028	0.552211	2.03016	0.833118	0.325131	1.07746	1.70465	1.01797	9.37667	1.40622	1	0.704719	0.512725	0.245628
409	isoleucylserine		1.80934	2.69236	1.50417	1.70131	0.83316	0.363115	0.21569	0.41834	0.690103	0.21569	0.886681	0.520545	0.581885	0.21569	0.21569	0.769795	1.7832	1	1.97486	1.12493	0.931243	1.61165	1.30266	0.614962	3.17262	1.12599	1.42127	0.765687	1.65434	0.525831
215	isovalerylcarnitine		0.809663	0.154687	7.24233	1.73358	7.939	0.724606	0.263183	0.180427	0.415425	0.320672	32.9297	0.981945	0.182118	0.421034	0.696675	1.665	3.13693	7.30456	0.860786	0.425116	1.15268	0.099803	2.69326	48.8939	2.38082	1.10729	5.31397	0.099803	15.4548	1
152	kynurenine		0.645642	1.37909	3.44322	0.808932	0.74582	0.248176	0.401253	0.355449	0.947477	0.125164	6.39256	1.05252	1.3002	0.546184	0.215592	0.272787	5.82655	2.45603	0.770585	0.786883	0.593421	3.68349	1.43626	2.70699	1.62453	4.88142	2.011	4.0269	2.30024	0.544026
604	lactate		1.39501	1.47263	1.17199	1.55659	1.08386	0.187051	0.107832	0.279591	1.11373	0.264096	1.44559	0.315431	0.978745	0.237324	0.405346	0.385146	0.99604	0.915448	1.78891	0.762911	1.15529	0.890953	1.02376	1.27517	1.80346	1.00396	1.51279	1.27602	0.938096	0.575098
1100	lathosterol		0.315991	0.315991	0.315991	1.47825	0.315991	0.315991	0.315991	0.315991	0.718456	0.315991	0.749415	0.315991	0.315991	0.315991	0.315991	0.315991	0.315991	0.315991	1.16253	0.717574	9.55205	0.315991	0.837468	2.71216	1.31196	0.315991	0.315991	0.765909	4.96377	0.315991
694	laurate (12:0)		1.22312	0.872449	0.982229	0.545571	0.919562	1.74052	2.68469	1.73646	0.950668	2.51238	0.588503	2.06823	1.08334	2.36011	1.34201	2.0876	0.787164	1.30935	0.558593	1.07404	0.534899	0.600282	1.01777	1.13332	0.622711	0.847408	0.580808	0.692331	0.739596	1.08005
191	leucine		1.14876	1.59701	1.36816	1.17722	1.35083	0.39647	0.213213	0.511967	0.719782	0.368055	1.48167	0.407779	0.819737	0.434263	0.328712	0.745136	1.40031	0.667376	1.40608	1.01281	0.697261	0.978686	1.55763	0.743608	2.12646	1.30618	1.02268	1.15774	1.05317	0.987186
413	leucylalanine		1	1.49764	1.57674	1.75513	2.22944	0.351482	0.351482	0.632964	0.623261	0.351482	0.769768	0.351482	0.351482	0.351482	0.351482	1.63812	1.65736	0.674404	1.51149	0.80324	0.351482	0.620852	1.83678	1.23536	4.04675	0.717058	0.351482	0.639982	0.536868	0.351482
417	leucylglutamate		1.03765	2.68818	1.24658	2.53118	1.95995	0.283647	0.283647	0.601198	0.711756	0.283647	1.25215	0.543761	0.610924	0.283647	0.283647	1.67646	1.27334	0.592305	1.79638	0.962353	0.44331	1.1018	1.7949	0.624934	5.9656	0.893999	0.829356	1.14878	0.924051	0.774001
418	leucylglycine		1.02553	2.25809	0.878317	1.42711	1.89729	0.332226	0.40442	0.912055	0.710128	0.332226	1.0508	0.439763	0.332226	0.332226	0.398483	1.7619	0.88099	1.14562	2.43274	1.07409	1.07657	0.796654	1.8554	1	6.35111	0.959591	0.504618	0.830537	1.04947	0.683551
421	leucylserine		1.61725	4.58255	0.294711	1.35268	0.294711	0.294711	0.294711	0.294711	0.626142	0.294711	1.85923	0.60536	0.294711	0.294711	0.294711	1	1.0187	0.795311	0.294711	0.34485	0.545117	1.61503	1.2106	0.294711	3.04779	0.900208	1.04022	0.629874	0.632667	0.294711
1568	lidocaine		0.42642	0.260434	5.58198	0.448452	7.66412	0.102666	0.872149	20.5477	0.184052	0.760757	0.281368	1.12785	0.35501	1.43477	0.298378	2.42792	2.50301	1.13464	1.33691	0.192113	0.19199	43.6811	1.83979	0.307842	0.409259	0.603255	9.08932	1.64538	99.3072	1.73596
673	linoleate (18:2n6)		2.97297	0.754479	1.42906	1.09093	1.16535	1.64348	0.677046	0.53615	1.11743	1.09447	1.11231	0.910467	1.04664	1.05055	0.930175	0.987516	1.21207	0.975702	0.987691	0.855677	0.47249	0.829816	1.17245	0.489001	2.01637	1.67615	0.546246	0.804123	1.01231	0.950782
677	linolenate [alpha or gamma; (18:3n3 or 6)]		3.00392	0.759227	1.37875	0.734123	0.8747	2.33488	0.969713	0.282338	1.05279	0.874415	1.04977	0.721682	1.03029	1.26909	0.833778	1.12169	3.53282	0.831114	1.04783	0.883459	0.268943	1.1189	1.59467	0.788083	4.84394	2.03835	0.471297	0.646999	1.59953	0.833698
75	lysine		0.879863	1.8172	1.18851	1.2778	1.62226	0.541531	0.353018	0.784556	0.501263	0.566401	1.1229	0.607237	1.07724	0.558557	0.487401	1.01436	1.32611	0.823635	1.44182	0.950797	0.628195	0.624496	1.51734	1.01672	1.69567	1.05309	1.1701	0.89998	1.13199	0.985644
667	malate		0.43595	0.972928	2.03324	1.02707	1.5692	0.082563	0.08032	0.714874	0.642602	0.067124	1.98297	0.483455	0.436541	0.055218	0.190219	0.740294	1.26046	1.17968	1.47183	0.855551	2.12808	1.79126	1.50183	2.35474	1.10274	1.40003	1.81267	0.708083	1.95011	0.522171
896	malonylcarnitine		0.856426	1.09761	8.21841	1.11441	2.12235	0.226493	0.226493	5.65509	1.07847	0.226493	0.226493	0.226493	0.446533	0.226493	0.226493	0.473373	0.236692	0.448582	0.918197	3.07143	3.72694	1	0.835465	0.794209	0.226493	0.702693	1.0955	1.84869	0.542499	1.28448
575	maltopentaose		1.11191	2.58365	0.237941	0.696377	0.237941	0.237941	0.237941	0.707037	0.237941	0.237941	1.06219	0.724395	0.462465	0.237941	0.237941	0.237941	1.06875	0.499014	1.42837	0.904677	0.237941	0.562947	0.691297	1.36462	2.2768	1.51257	0.531842	1	3.62005	1.07457
547	maltose		1.58041	2.59467	0.387806	1.29743	0.840827	0.467056	0.110833	0.481824	0.390497	0.24661	1.0459	0.327461	0.424457	0.214098	0.164581	1.24176	1.58093	0.954104	11.5458	1.50078	0.583087	1.20295	1.60163	2.49642	6.16385	1.1927	0.702526	1.3965	6.63182	0.666944
573	maltotetraose		1.26562	2.59463	0.217783	1.02991	0.584558	0.417304	0.134336	0.970085	0.456076	0.223885	1.36813	1.03376	0.818148	0.158062	0.085563	0.762776	2.02377	0.734996	1.65045	1.71255	0.296111	0.651379	1.03039	2.40199	2.07283	1.8071	0.486893	1.78783	5.60895	1.58628
567	maltotriose		1.06814	2.8593	0.474639	1.47053	0.67265	0.55644	0.105152	0.93186	0.501103	0.425056	2.4284	0.820382	0.733477	0.10299	0.208589	0.88888	3.23442	0.826871	7.12534	2.29854	0.432427	1.84766	1.58052	4.59076	4.61492	1.81022	0.566295	2.22064	11.2142	1.07463
548	mannitol		0.684313	6.74635	1.45245	4.43885	1.3853	0.932853	0.273463	0.74994	1.05936	0.279808	3.99539	3.63009	0.853435	2.95525	1.9939	0.733304	0.88085	0.273463	1.65571	3.54291	4.99963	1.03667	0.963334	0.666058	0.273463	0.808625	0.755646	1.20021	0.558776	0.282786
552	mannose		0.648795	0.932756	0.388992	1.32399	0.636408	1.20317	1.25829	0.436404	1.50393	0.773619	0.254851	0.570465	1.90779	1.06724	0.731081	1.31874	2.64989	0.302936	0.751712	4.0567	0.906998	5.20592	0.627939	1.08853	0.541786	3.75838	0.807943	2.19553	1.40044	1.14591
554	mannose-6-phosphate		0.174885	0.866625	0.437772	0.842956	1.66119	0.174885	0.174885	0.293336	0.364953	0.174885	1.08983	0.174885	0.620497	0.174885	0.174885	2.8751	6.85833	0.690042	1.19162	1.15077	2.39533	7.06064	0.910175	2.11797	0.498783	14.0564	1.43501	2.2628	0.294227	0.524384
704	margarate (17:0)		1.67141	0.823918	2.25583	1.26754	1.04528	1.51686	0.690163	0.553199	0.857765	1.14582	1.26449	0.722444	1.2681	0.922809	0.801911	1.00505	1.00064	1.2187	0.999359	0.809876	0.781829	0.942923	0.959068	0.690591	1.4124	1.24126	0.625067	0.984244	1.33972	1.07991
727	mead acid (20:3n9)		0.060144	2.00384	0.060144	2.8281	0.060144	0.060144	0.060144	0.202101	0.060144	0.213582	0.060144	0.886757	0.27361	0.143559	1.30754	0.696175	2.80982	0.060144	4.06289	0.060144	0.772415	0.060144	1.11324	2.23636	0.060144	0.060144	4.30303	0.767998	1.68472	0.060144
237	methionine		1.04382	1.53564	1.19974	1.18177	1.5363	0.368701	0.234363	0.563426	0.691519	0.36679	1.13813	0.428484	0.746943	0.38302	0.355564	0.831531	1.56882	0.778772	1.19963	1.02047	0.61774	0.979533	1.53565	0.725867	2.06557	1.656	0.963134	1.14887	1.02091	1.05981
395	methionylthreonine		1.2195	0.979245	0.519874	1.09424	1.55111	0.519874	0.519874	0.519874	0.519874	0.519874	1.02076	0.519874	0.519874	0.519874	0.519874	0.519874	0.898605	0.519874	0.855045	0.519874	0.519874	0.586214	1.10166	0.519874	3.32591	0.519874	0.519874	0.554734	0.519874	0.519874
401	methionylvaline		0.305043	0.765047	1.03913	1.05549	1.36091	0.305043	0.305043	0.305043	0.305043	0.305043	0.305043	0.309699	0.305043	0.305043	0.305043	1.93206	0.305043	1	2.58798	0.305043	0.424173	0.305043	0.56531	0.946257	1.73494	0.305043	0.305043	0.305043	1.03043	0.55254
1415	methyl-4-hydroxybenzoate		0.363197	0.363197	0.363197	0.363197	1.11327	0.363197	0.55418	1.70481	0.363197	0.363197	0.363197	1.63842	0.46667	0.363197	0.363197	1.45375	0.363197	0.62378	0.363197	0.363197	0.363197	1.87019	0.723995	0.886734	0.363197	0.363197	0.363197	0.363197	20.2011	0.363197
1457	methyl-alpha-glucopyranoside		1.98765	6.4286	0.523721	4.71428	2.36824	0.186577	0.186577	0.852357	0.873765	0.186577	0.649781	0.386463	0.186577	0.186577	0.186577	0.972395	0.625716	1.05712	5.20491	0.38746	4.6115	1.47412	1	0.431544	4.45185	1.55641	4.88131	0.994002	1.2253	0.217487
1294	methylphosphate		0.660087	1.07537	2.01724	1.34942	1.24036	0.125362	0.081616	0.388205	0.704875	0.127053	2.14821	0.211471	0.70929	0.075814	0.29157	0.716983	3.60297	2.04366	1.24912	0.924628	3.08991	4.6347	0.846296	0.408892	1.68581	1.68601	2.22872	1.3963	2.98235	0.762554
971	myo-inositol		0.775952	1.44492	1.07147	1.33984	0.731748	0.155451	0.163878	0.862262	0.438738	0.42948	2.08897	0.256169	1.89144	0.13071	0.406581	1.58129	1.98697	0.928526	0.758941	1.25621	2.10176	1.4992	0.841604	2.147	2.96447	1.59607	0.906753	1.37526	1.34941	0.82107
698	myristate (14:0)		2.27319	1.45003	1.44029	0.717707	0.981931	1.87245	1.32257	0.920159	1.10729	1.42045	0.753812	1.11781	1.17562	1.47586	1.02102	1.20589	0.946159	0.935232	1.00816	0.923716	0.713318	0.894519	1.07081	0.877679	1.09124	0.991838	0.870679	0.921662	0.923432	0.949293
699	myristoleate (14:1n5)		4.28758	1.33829	1.18537	0.577769	0.882911	2.3906	1.27269	0.763224	0.579362	1.17301	0.743222	1.10175	0.879257	1.43041	0.882015	1.53411	0.965518	1.30268	0.683992	1.03448	0.435504	0.671956	1.27459	1.22552	1.76028	0.902176	0.895411	0.674272	1.14628	0.67449
51	N-acetyl-aspartyl-glutamate (NAAG)		0.387814	1.35303	0.986544	0.722128	3.20476	0.039532	0.039532	0.21113	1.1641	0.039532	0.663221	0.213255	0.039532	0.039532	0.039532	1.29143	3.40715	11.4651	20.8002	1.16875	0.291098	9.83444	0.57523	1.01346	3.99964	1.19775	0.298983	0.304223	0.200911	0.039532
33	N-acetylalanine		1.55539	1.22646	1.55842	1.35518	1.22688	0.175923	0.107593	0.705234	0.743062	0.185691	2.45899	0.622993	0.492691	0.171581	0.693943	0.516524	1.74959	0.895272	0.827365	0.78953	0.914132	1.5741	1.08587	1.16782	2.1413	2.57287	1.26746	1.23902	1.45445	0.618405
35	N-acetylaspartate (NAA)		1.00246	2.51062	2.4241	1	4.84803	0.042295	0.064504	0.531925	2.36138	0.061955	0.469255	0.349666	0.53765	0.042295	0.08795	0.637006	2.75784	6.76548	28.3136	1.19836	0.106862	11.333	1.36888	1.06073	6.79852	4.11022	0.739937	0.67435	0.378535	0.322761
513	N-acetylglucosamine 6-phosphate		1.10614	2.23687	1.60033	1.72858	0.979163	0.219338	0.267532	0.820851	0.956536	0.6101	1.24754	0.892466	0.817191	0.191326	0.593855	1.44361	1.02084	0.770394	1.20437	1.10277	0.957158	0.485368	1.16024	0.808915	1.19534	4.12309	0.691854	1.38372	1.19583	1.92829
4	N-acetylglycine		0.446166	1.47417	0.844214	3.02371	0.761069	0.446166	0.446166	0.446166	2.39945	0.446166	0.69944	0.446166	0.822516	0.446166	0.446166	0.446166	1.00226	0.446166	1.81033	1	0.481304	0.891974	0.446166	0.446166	1.33076	0.809664	2.32787	1.75627	0.578573	1.88789
239	N-acetylmethionine		0.797173	1.48413	1.11569	1.1153	1.02803	0.070183	0.040263	1.35915	0.44339	0.165252	1.81676	0.266205	0.287701	0.055088	0.189097	0.849885	1.52521	0.671169	1.44498	0.971966	0.632724	1.48136	1.24251	0.817073	1.28511	2.5809	1.32939	1.13011	1.7535	0.878627
517	N-acetylneuraminate		0.940544	1.00251	3.52246	1.50728	1.09041	0.150439	0.104538	0.997491	0.640592	0.593479	0.072932	0.205093	0.666955	0.15279	0.28457	1.00614	1.12071	0.413542	11.829	1.14507	0.755669	2.11174	1.104	1.91125	3.55822	1.10588	0.931781	1.65115	1.26336	0.929091
264	N-acetylornithine		0.725139	0.913795	0.438456	0.700484	1.21055	0.178301	0.178301	1	2.30688	0.746375	0.178301	0.755983	0.730363	1.29399	0.565067	0.570747	1.41013	1.16708	3.2458	1.40531	0.967823	0.178301	1.40295	0.971061	1.43607	1.20219	1.01263	0.428355	1.05535	1.26489
10	N-acetylserine		1.84187	0.923832	1.2303	1.00309	1.11223	0.504091	0.518001	0.604367	0.596566	0.298483	2.59865	0.996908	0.798903	0.424066	0.457558	0.697917	3.45674	1.22029	0.991094	0.926468	1.25204	2.04482	1.25213	0.73943	2.14163	2.46152	1.17642	1.79609	1.66523	0.943358
18	N-acetylthreonine		1.68748	1.77528	1.63925	1.39818	1.46928	0.204757	0.088726	0.396738	0.704367	0.208958	2.11248	0.869277	0.522113	0.260219	1.19515	0.671472	1.86513	1.07278	0.913857	0.927225	0.546673	1.12349	1.22827	0.768286	1.76747	2.16551	1.36216	1.66802	0.887119	0.835985
1574	N-ethylglycinexylidide*		0.291081	0.291081	4.27406	0.291081	0.291081	0.291081	0.661406	0.525437	0.291081	0.291081	0.291081	0.291081	0.291081	0.291081	0.291081	0.669095	2.37189	0.737741	3.04932	0.291081	0.291081	4.92502	0.5788	0.291081	0.291081	0.291081	1.96192	0.946104	17.4444	1.0539
231	N-formylmethionine		1.80261	1.42248	0.785242	1.03313	0.94087	0.265669	0.278014	0.588818	0.79029	0.265669	1.65285	1	0.491083	0.34891	2.03016	0.273722	2.40477	1.00962	1.31292	0.579697	0.659636	1.1845	0.95393	1.00579	2.56314	1.17956	1.0938	2.84119	0.782403	0.67182
1201	N1-methyladenosine		1.20902	1.35927	1.02678	1.07113	1.41049	0.437583	0.35491	0.62059	0.984796	0.395739	1.50883	0.85907	0.932948	0.3749	0.519386	0.66377	1.41667	0.782831	1.15093	1.0152	1.05868	1.08284	1.60781	0.942158	1.5323	1.85131	1.14888	0.611439	0.736784	0.695949
1236	N1-methylguanosine		1.13285	2.07607	0.700797	0.984526	0.6566	0.251883	0.251883	0.251883	0.251883	0.708321	1.24608	1.03271	0.886054	0.251883	0.324431	0.471852	0.960459	0.634344	1.14362	0.251883	0.624283	0.662962	1.7195	0.251883	1.39699	1.90418	1.01547	1.47298	1.13887	1.05085
85	N6-acetyllysine		1.03083	1.41534	1.60936	1.83556	1.7835	0.279694	0.183025	0.417729	0.895576	0.20817	1.41087	0.563583	0.961885	0.357726	0.337182	1.16375	1.83875	0.67178	1.14128	0.66284	0.572187	0.969167	1.51055	0.930828	2.24402	1.7208	1.30352	1.30726	1.28451	0.84572
1324	nicotinamide		1.13127	1.05122	1.92297	1.38908	0.815648	0.174832	0.327806	0.754417	0.896025	0.34243	3.67107	0.701021	0.938316	0.231053	0.694924	0.659268	1.67015	1.0099	1.53199	1.33088	0.852308	1.50707	0.677344	1.86865	3.367	1.69186	1.47737	1.73451	0.813743	0.990102
1327	nicotinamide adenine dinucleotide (NAD+)		6.83567	1.88121	6.89918	11.2147	14.9499	0.776292	0.23695	4.14191	0.741775	0.121537	6.75446	1.54917	0.241347	0.134594	0.244033	0.613718	0.118788	18.0822	13.4959	0.579773	16.7751	1.22371	0.419597	9.19562	16.1266	0.092323	0.487446	0.560224	2.61916	0.371851
1328	nicotinamide adenine dinucleotide reduced (NADH)		1.41264	2.2388	0.270989	4.53242	3.41292	0.063282	0.067274	1.78943	1.08397	0.052006	0.546685	3.05493	0.485756	0.052006	0.052006	0.431961	0.184895	9.95993	0.643032	0.915388	3.75219	1.16091	0.450096	5.17962	0.792939	0.052006	1	1.11	1.18469	0.213626
1326	nicotinamide ribonucleotide (NMN)		0.97931	0.937352	1.14397	3.14229	2.30545	0.525771	0.254444	0.599859	0.254444	0.254444	0.254444	2.48689	0.254444	0.254444	1.46382	0.254444	0.254444	1.98274	1.1799	0.254444	0.254444	0.254444	0.254444	0.254444	1.02069	0.254444	0.254444	0.597377	0.522702	0.432537
716	nonadecanoate (19:0)		1.91962	0.956596	2.50799	1.88012	1.35264	0.908913	0.614986	0.808821	1.22402	0.613824	0.732577	0.630078	1.03342	0.791317	1.13799	1.18411	0.771165	2.50246	0.616456	0.966584	1.83366	0.548852	1.41298	0.449729	1.54134	0.806391	0.40067	1.07364	1.28787	1.13217
708	oleate (18:1n9)		2.25413	1.02462	1.33036	0.975385	1.14691	1.13179	0.268911	0.604322	0.697084	0.677792	0.859478	1.23203	0.524532	0.701171	0.618029	1.27988	1.59606	1.07251	1.17364	0.873025	0.403366	0.633513	1.4357	1.03081	3.37854	1.2357	0.515403	0.76073	1.35946	0.451775
914	oleoylcarnitine		1.43408	3.22568	0.085001	2.05589	1.00857	0.149655	0.192434	1.13171	0.494126	0.672433	7.20498	1.20456	3.73332	0.335576	1.37938	2.85883	0.686621	4.29082	0.37158	0.669376	0.991431	0.131048	1.9924	2.00827	0.347233	0.309674	1.29959	0.587646	0.278083	1.22788
300	ophthalmate		1.35684	2.13954	0.092987	0.441146	4.08362	0.224528	0.501384	0.729784	1.68019	0.1682	1.89459	0.086227	1.42646	0.176068	0.233598	0.717857	1.29045	2.58632	1.94541	0.582891	1.64647	2.12149	0.960348	0.569343	2.77944	3.45986	1.03965	3.82839	0.22654	0.721525
258	ornithine		0.985696	2.06874	0.643066	0.606886	2.27833	1.2704	0.278448	0.874907	0.826934	0.546729	0.346184	1.09865	0.837981	1.06299	0.323586	0.378448	2.19957	0.64376	1.6536	1.17681	0.653775	0.429286	1.12981	0.842176	1.0143	1.43169	1.81477	1.26692	1.80645	1.07146
1542	p-acetamidophenylglucuronide		1.90158	0.384451	0.596744	0.384451	0.384451	0.384451	0.384451	0.384451	0.384451	0.384451	0.384451	12.8363	6.70646	0.384451	0.384451	0.384451	0.384451	0.384451	0.384451	0.384451	0.384451	0.384451	0.892347	0.384451	0.384451	1.10765	0.384451	0.384451	0.384451	0.557501
94	p-cresol sulfate		1.22904	0.535852	1.23751	1.61434	0.679064	1.61074	0.794566	0.370904	0.389701	2.7677	0.300885	2.39165	5.52638	2.04147	1.36506	1.30803	0.652744	1.42913	1.5019	1.16174	0.83826	0.14274	0.724604	2.53191	0.602787	0.617959	1.62501	0.315832	0.034744	0.246857
701	palmitate (16:0)		1.38872	0.834963	1.66944	0.821043	1.05015	1.6847	0.863314	0.781837	1.04654	1.30312	1.00173	0.92326	1.21273	1.00093	0.784005	1.1915	0.947249	0.86146	1.20639	0.909962	0.698466	0.983646	1.26442	0.844322	0.951079	1.08923	1.02887	1.03509	0.999074	0.974271
702	palmitoleate (16:1n7)		6.99271	1.65804	1.50289	0.891141	1.27342	2.10113	0.721591	0.505577	0.710746	0.929698	0.849258	0.983267	1.1426	0.945005	0.577241	1.26659	1.53186	0.986499	1.40368	0.858416	0.33021	0.647169	1.66378	1.01354	3.7348	1.3625	1.0135	0.79205	1.38193	0.584321
1086	palmitoyl sphingomyelin		0.690958	0.751478	2.3605	0.741315	0.979068	0.407408	0.344147	1.63863	1.22061	0.691106	0.740763	5.38168	0.548595	0.379021	0.396699	3.13619	1.71373	1.94985	2.76215	1.81754	0.976794	1.43182	1.3276	1.91589	0.795869	2.30967	0.662102	1.02093	1.12769	0.638241
912	palmitoylcarnitine		2.19851	4.49798	0.12341	3.9806	0.863848	0.312674	0.541735	0.363317	0.48345	0.672877	11.7305	1.96189	7.37013	0.516845	1.4572	3.23117	0.905767	3.56212	0.794342	0.986697	1.39326	0.316053	4.65544	2.76801	0.428904	0.429811	5.4157	1.0133	0.381909	1.69576
1347	pantothenate		1.07244	1.34451	2.16825	1.38139	0.694493	0.06603	0.183144	0.603436	4.29734	0.154136	0.92756	4.19307	1.56583	0.29258	0.677416	0.578709	0.640717	1.34005	1.99942	3.44463	2.05948	0.751494	0.805735	4.80328	2.80014	1.18378	1.22107	0.793471	0.734148	0.392312
1798	paraxanthine		1.92671	0.72157	0.251216	3.21967	1.57125	2.80357	0.371573	1.78178	0.34698	0.877073	0.408615	0.251216	3.86195	1.3351	0.849065	0.251216	0.481932	0.251216	1.70045	1.12293	0.837912	0.251216	1.41628	1.23347	0.738425	1.22891	0.630976	0.774641	0.604067	1.69987
690	pelargonate (9:0)		0.824112	0.904803	1.19132	0.795341	1.02014	0.879933	5.45493	2.69017	0.965817	4.73786	0.781159	3.80755	1.05559	2.84237	1.97108	2.81198	0.97986	1.42796	0.628821	1.46992	0.901383	0.733545	1.18989	1.9649	0.785658	0.914275	0.706171	0.690696	0.839443	1.48205
700	pentadecanoate (15:0)		1.77394	0.898696	1.40685	0.885808	1.08428	1.29891	1.09734	1.00317	1.15648	1.3304	1.00674	0.909022	1.19149	1.26608	0.851977	1.22788	0.946532	0.982657	1.11588	0.976945	1.15362	0.996826	0.898539	0.990762	0.761971	0.791951	0.96985	0.984095	0.932874	1.10842
1443	pentaethylene glycol		0.32706	0.727449	0.470707	0.765139	0.871526	0.291511	1.52968	1.1098	0.783244	1.16581	0.714298	0.985827	0.537458	1.12148	0.646706	1.26862	1.18286	1.42755	0.538079	1.32638	2.04716	1.49569	0.569567	1.47307	1.30281	1.05394	0.79333	1.01417	1.05312	0.951609
142	phenol sulfate		1.13577	1.73853	3.80308	0.586292	1.51763	1.40789	2.849	0.433345	0.864227	1.24641	0.448386	8.03643	0.650501	2.35929	0.623657	0.152363	0.627727	2.93556	0.62859	0.636388	1.316	0.413902	0.434902	3.47488	1.82706	1.17987	0.549885	0.677602	3.99926	0.668337
1861	phenolphthalein beta-D-glucuronide		1	1	1	1	1	1	1	1	1	1	1	1	1	1	1	1	1	1	1	1	1	1	1	1	1	1	1	1	1	1
135	phenylacetylglutamine		1.71781	0.44663	0.887302	1.4688	0.778184	2.89075	0.489924	0.516982	1.78227	2.19214	0.31094	6.22341	5.42017	1.62652	3.94718	1.4343	0.640847	1.43656	1.18765	1.01288	0.565577	0.161846	0.860528	2.48652	0.713091	0.987124	2.1969	0.287151	0.399674	0.561481
89	phenylalanine		1.04407	1.42852	1.1833	1.11488	1.56203	0.457639	0.22707	0.516117	0.723851	0.396949	1.17238	0.368925	0.837277	0.462684	0.357552	0.779385	1.45929	0.691804	1.51223	1.10177	0.650364	0.85665	1.45525	0.606048	1.93637	1.1347	0.960045	1.18929	1.03995	1.11685
430	phenylalanylserine		0.839005	3.56513	0.435324	2.40987	3.21626	0.435324	0.435324	0.524984	0.435324	0.435324	1	0.641991	0.435324	0.435324	0.435324	2.2269	1.16242	1.0368	2.39308	0.620071	0.435324	1.09616	2.75829	0.684711	9.02179	0.649657	0.608044	0.491737	0.58485	0.435324
88	phenyllactate (PLA)		2.15199	3.37359	1.37288	1.27874	1.01106	0.262598	0.262598	0.262598	0.321866	0.262598	2.36704	2.10902	0.262598	0.262598	0.397144	0.262598	1.11441	0.262598	0.262598	0.262598	0.262598	0.471745	0.74903	0.993733	0.433978	1.36813	0.687606	1.00627	0.916636	0.537916
99	phenylpyruvate		1	3.85923	0.496754	1.22952	0.770626	0.397222	0.397222	0.397222	0.477745	0.397222	8.99767	0.397222	0.397222	0.397222	0.397222	0.397222	3.7942	0.397222	0.397222	0.397222	0.397222	0.817432	0.75847	0.397222	0.397222	7.1787	2.18052	2.2559	0.397222	0.997392
671	phosphate		1.03155	1.19507	1.64458	0.568382	1.21703	0.448093	0.252682	0.82201	0.865458	0.424256	1.81353	0.715635	0.705111	0.259186	0.371581	0.945709	1.56445	1.35108	0.905997	1.08074	0.978139	1.38289	1.02889	1.54948	0.958964	1.45554	1.18831	1.02186	1.3292	0.668428
956	phosphoethanolamine		0.945891	1.41092	0.716061	1.27124	0.998122	0.066232	0.173182	1.32425	0.87689	0.190388	2.41271	1.04194	0.909906	0.066961	0.129597	1.00188	1.2818	1.46063	0.921668	1.06268	1.27919	1.2417	1.19225	0.768442	0.580325	1.44039	1.11539	1.19635	0.316385	0.686084
1078	phytosphingosine		0.728057	23.3192	0.7554	1.91692	0.778897	0.529487	0.856563	1.04221	0.956732	1.02356	0.723273	2.18984	1.92575	1.62806	0.878556	0.42941	0.932114	7.33001	0.976439	1.44484	2.13683	0.595931	4.41524	0.42941	0.42941	0.89176	2.30918	1.2256	0.904808	1.23125
80	pipecolate		1.44925	0.345363	0.969324	0.345363	0.693621	0.986257	0.593872	0.384442	1.07801	0.484674	0.996289	0.675477	1.1547	0.688061	0.567858	0.657785	1.1364	0.345363	1.816	2.55677	0.683928	1.71466	1.60537	2.2954	1.98849	1.86458	1.00371	0.704071	1.24118	1.45111
1694	piperine		1.15886	0.192474	0.779925	0.627259	1.33576	2.44836	0.496334	0.342366	0.61409	1.13599	1.34033	0.571558	1.00451	0.239942	5.7803	0.192474	1.67189	0.328237	0.937922	1.31405	1.7377	1.01354	2.22938	0.192474	0.718374	0.995493	0.762691	1.30842	0.951403	1.44599
1171	pregn steroid monosulfate*		1	1.35411	0.553241	0.655038	0.745895	0.714868	2.06149	0.553241	0.553241	1.15264	1.93455	0.553241	0.553241	4.03218	3.63869	0.873748	1.44061	0.645726	0.812208	0.851118	0.854101	0.553241	0.78794	0.553241	0.960785	1.41708	0.553241	1.36166	2.01818	2.946
1181	pregnanediol-3-glucuronide		0.519521	0.93346	0.519521	0.519521	0.519521	0.519521	2.78395	0.519521	0.519521	0.519521	0.519521	0.519521	0.519521	0.519521	1.06654	0.519521	0.519521	0.519521	0.519521	0.519521	0.519521	2.26736	0.663502	0.519521	0.519521	0.519521	0.519521	0.519521	0.519521	0.519521
363	pro-hydroxy-pro		3.02008	3.94448	1.93965	1.76885	1.49813	0.560362	0.378292	0.602615	0.919786	0.984253	0.361745	1.26057	1.68576	0.552089	0.403215	0.432475	0.792534	2.02224	0.648872	1.01575	0.193382	1.02816	2.6502	0.646411	2.32844	0.958894	1.58312	1.69922	0.923987	1.53222
261	proline		1.29456	1.56007	1.63791	1.27593	1.44182	0.33694	0.260121	0.701081	0.588716	0.324769	1.49787	0.557097	0.781687	0.46184	0.34014	0.547895	1.30506	0.710461	1.17033	1.0204	0.641546	0.706327	1.39687	1.00242	2.42034	1.36181	1.36763	1.04827	0.997583	0.906345
888	propionylcarnitine		4.24668	0.314735	1.23315	0.472025	1.2765	0.327346	0.186278	1.57935	0.927929	0.176501	1.37846	0.971779	0.450613	0.282008	0.359451	0.621958	2.27651	0.783574	3.59543	1.52958	2.21084	0.3787	1.37674	1.02822	3.31449	1.69516	2.1171	0.436386	3.32815	0.770546
1646	pseudoephedrine		0.518193	0.518193	0.518193	0.518193	0.518193	0.518193	0.518193	0.518193	0.518193	0.518193	0.518193	0.518193	0.518193	0.518193	0.518193	0.518193	0.518193	1.48181	0.518193	0.518193	0.518193	0.518193	0.518193	0.518193	0.518193	0.518193	0.518193	0.518193	0.518193	0.518193
1280	pseudouridine		0.982565	1.10819	0.79888	1.24011	0.923518	0.804632	0.816873	0.831097	1.23138	0.837735	1.14397	1.71003	1.50086	1.02838	0.67534	0.763213	1.04745	0.917072	0.795486	1.09968	0.709722	0.7099	1.38988	1.48897	1.01744	1.19313	0.904875	1.09527	1.04671	0.979508
282	putrescine		0.867336	3.20572	4.21182	0.826485	1.98954	0.263351	0.263351	0.45552	0.376507	0.263351	5.43696	1.3919	0.394843	0.263351	0.263351	0.263351	4.01454	1.46159	5.22605	0.45344	14.4606	0.631721	1	1.61612	14.1336	0.704911	7.66869	0.73737	0.988768	0.312924
1389	pyridoxate		0.801674	0.204383	0.204383	0.204383	0.204383	0.469283	1.28032	0.272875	1.72	0.204383	0.204383	6.45279	1.8042	2.44262	0.585594	0.204383	0.366262	0.204383	0.204383	1.0994	0.204383	0.900603	0.204383	1.16835	0.204383	0.204383	0.204383	0.204383	0.204383	0.204383
46	pyroglutamine*		0.358412	1.12694	0.687944	1.11307	4.72029	0.251934	1.4868	1.33061	1.00022	0.426319	2.06869	1.07432	1.38379	0.928379	0.303109	0.574343	0.735991	1.74624	1.32839	0.999785	0.378831	0.43073	0.346086	2.28048	2.37493	0.336493	0.592057	1.41591	0.911927	1.32075
672	pyrophosphate (PPi)		0.278944	0.278944	0.278944	0.278944	0.278944	0.278944	0.278944	0.278944	0.278944	0.278944	0.278944	0.278944	0.278944	0.278944	0.278944	0.278944	0.278944	0.353509	5.6225	0.278944	6.98871	8.10827	0.278944	0.278944	0.278944	0.422575	1	0.278944	0.278944	0.278944
1768	quebrachitol		0.490344	1.07978	0.490344	0.490344	0.490344	1.83839	1.44343	0.553598	0.569729	0.642947	0.490344	0.490344	1.78253	2.23283	0.490344	0.920216	0.490344	2.47027	3.45078	1.50985	1.21723	0.75982	0.490344	0.490344	0.490344	0.490344	0.490344	0.779182	0.534367	0.655782
1601	ranitidine		0.574748	0.574748	0.574748	0.574748	0.574748	0.574748	0.574748	0.574748	0.574748	0.574748	0.574748	0.574748	0.574748	0.574748	0.574748	0.574748	0.574748	0.574748	0.574748	0.574748	0.574748	0.574748	0.574748	1.42525	0.574748	0.574748	0.574748	0.574748	0.574748	0.574748
616	ribitol		1.03788	1.35756	0.652504	1.31168	0.98347	0.262407	0.262407	0.262407	0.328798	0.262407	1.76342	0.262407	0.613792	0.262407	0.262407	0.50055	1.01653	0.560141	1.17759	0.262407	0.78015	2.14488	0.79931	0.949205	2.47149	1.53408	1.08487	1.34422	0.570785	0.262407
622	ribose		0.772846	2.63245	0.863206	1.34824	1.12356	0.593287	0.324086	0.397299	0.468769	0.173712	0.876437	0.146211	0.78549	0.6754	0.66692	0.837968	3.79632	1.12692	13.3896	1.39203	1.48595	5.51241	1.56385	0.504935	4.70975	5.38344	1.87218	4.71582	2.99336	0.418327
627	ribulose		0.097433	1.18003	0.164374	0.854317	0.780087	0.097433	0.097433	0.548772	0.351517	0.097433	0.526872	0.097433	0.404561	0.468958	0.097433	1.12273	2.96146	0.560652	3.5661	1.0355	1	5.63112	1.34648	1.14727	3.71791	4.03034	0.728997	2.06223	1.77278	0.699032
236	S-adenosylhomocysteine (SAH)		1.05017	1.46634	1.13374	1.47948	1.51823	0.08541	0.083062	0.926972	0.873973	0.130836	1.66178	0.716812	0.949831	0.054007	0.20425	0.679351	1.43156	1.09625	1.86258	0.880641	1.28585	0.899195	0.917043	0.408102	1.26429	1.15171	1.31617	1.69275	1.18335	0.744228
301	S-lactoylglutathione		0.114219	0.114219	0.114219	0.114219	0.114219	0.114219	0.114219	0.609152	1.44225	0.114219	0.114219	0.114219	0.114219	0.114219	0.114219	1.35005	1.36716	1.33226	0.114219	0.114219	0.667738	2.83383	0.314492	0.114219	0.114219	0.42816	0.114219	0.114219	0.114219	0.114219
227	S-methylcysteine		0.817715	0.573952	0.544314	1.00371	1.44179	0.262052	0.211082	0.211082	1.07923	0.211082	1.36309	0.579418	0.835432	0.211082	0.211082	0.428049	1.30941	0.663976	3.54798	1.39727	1.21633	0.996289	1.14759	0.475662	2.06449	2.05832	2.7794	1.85149	0.989351	0.846366
296	S-methylglutathione		0.631574	0.631574	0.631574	0.631574	0.776499	0.631574	0.631574	0.631574	0.631574	0.631574	1.25088	0.631574	0.631574	0.631574	0.631574	0.631574	0.631574	0.705949	1.21569	0.631574	11.697	0.744035	1	0.631574	2.2687	0.631574	0.631574	1.11601	0.631574	0.930686
979	scyllo-inositol		1.02709	1.40417	1.00848	0.962669	0.999696	0.136293	0.197059	1.8203	0.773646	0.37607	2.5251	0.514534	0.791522	0.150292	0.43987	0.3172	0.687652	3.2388	2.46785	0.920019	7.29734	1.03535	0.426267	3.09727	6.01387	1.7549	0.640265	2.09917	1.0003	1.78426
793	sebacate (decanedioate)		0.554886	1.83278	0.554886	0.554886	0.554886	0.554886	0.554886	0.956717	0.554886	2.7575	0.554886	1	0.554886	2.15594	0.554886	0.554886	0.554886	0.826613	0.554886	0.554886	0.554886	2.48072	0.554886	0.554886	0.554886	0.554886	0.554886	0.554886	0.913256	0.554886
619	sedoheptulose-7-phosphate		0.212933	1.12085	0.212933	0.406012	0.808274	0.212933	0.212933	0.212933	0.879149	0.212933	0.212933	0.36372	0.212933	0.212933	0.212933	0.212933	6.88291	0.803848	0.212933	1.45187	1.57112	4.14661	0.212933	0.507807	0.212933	7.68882	1.48273	2.62675	0.212933	0.806051
8	serine		0.690259	1.5048	1.36892	1.62769	1.8646	0.217401	0.061103	0.35549	0.684941	0.274981	1.2244	0.259405	0.609475	0.133361	0.211649	0.790425	1.87306	0.734738	1.92882	1.27977	0.964858	0.903016	1.44747	0.411161	2.02291	1.26995	1.87516	1.3633	1.48651	1.03514
431	serylleucine		1.0517	3.11384	1.06848	2.19972	2.45502	0.363989	0.363989	0.482207	0.632301	0.363989	1.22115	0.668251	0.394435	0.363989	0.363989	1.06792	1.19651	0.606701	2.92242	1.05076	0.363989	1	2.15562	0.573075	6.8882	0.699263	0.733463	0.596611	0.679559	0.36759
432	serylphenyalanine		1.16527	1.73637	0.986602	1.80058	2.6658	0.259386	0.259386	0.562596	0.649522	0.259386	1.80381	0.579715	0.882189	0.259386	0.259386	0.87891	1.16859	0.655291	5.57901	1.01843	0.972798	1.19551	2.20433	1.0134	3.49684	0.586094	0.910696	0.985534	1.09067	0.506671
560	sorbitol		0.637064	1.11855	0.470347	3.64246	6.27088	0.154423	0.154423	0.498203	0.515878	0.910949	4.58488	0.477505	1.59989	0.154423	1.23895	0.915251	1.77195	1	3.4596	3.28468	7.56324	2.74797	0.664865	1.48785	0.820956	1.72987	0.495407	0.876684	0.868771	0.154423
285	spermidine		0.905437	1.72011	3.02732	1.05009	1.25854	0.389448	0.535234	0.767968	0.832683	0.337338	1.66371	0.428548	0.810381	0.550113	0.5571	0.485954	2.24693	0.949914	1.759	1.08663	2.58994	2.0344	0.72772	1.13016	3.12332	1.78672	2.21661	0.82714	1.73785	0.72666
1074	sphinganine		0.965462	6.21769	0.486219	1.0053	0.94054	0.60076	0.486219	1	0.726614	0.695766	0.71344	2.68403	1.12494	0.72442	1.29883	1.13867	0.657117	1.9411	1.61987	0.994365	2.36841	0.599128	16.798	2.24109	0.633143	0.546242	1.48594	1.19673	0.74708	1.33316
1077	sphingosine		1.68817	5.27524	0.094476	1.2495	0.667607	0.326801	0.094476	0.812539	0.587626	0.209818	0.788605	3.88234	0.939759	0.341074	0.490446	1.35065	1	3.11795	1.98643	1.39485	2.58404	0.562261	9.66316	3.1244	1.14074	0.959965	2.56614	2.01292	0.450767	0.924561
1753	stachydrine		1.74442	0.282216	0.930987	0.239706	3.78563	0.100998	0.68796	2.12676	9.13145	0.300698	5.17672	3.79361	0.148719	0.530073	0.05158	0.07272	0.07244	3.87498	2.24238	0.285879	1.18918	0.36358	0.485975	7.93505	4.80916	0.301612	1.06901	1.24412	1.60878	4.11865
706	stearate (18:0)		1.26265	1.11538	1.88805	1.06838	0.99359	0.949498	0.657847	0.733076	1.01933	1.13196	1.02641	0.851265	0.951083	0.829731	0.840816	1.129	0.99261	0.968454	1.13683	1.00641	0.803096	0.928321	1.009	0.667634	1.24076	1.41017	0.839644	0.971154	1.03343	1.0136
715	stearidonate (18:4n3)		2.72314	0.99046	1.47116	0.80385	0.983327	4.04322	0.640059	0.438341	1.16293	0.502048	1.00291	0.639586	0.508171	1.11143	0.857304	0.534473	3.2178	0.79577	1.24627	0.997092	0.283032	1.5016	1.21755	1.68468	5.45466	2.46872	0.743778	1.02954	2.08673	0.356144
1087	stearoyl sphingomyelin		0.210953	0.436319	1.65443	0.155606	0.850002	1.05582	0.988558	1.71481	0.935626	4.17327	0.234133	1.28245	0.950196	1.01144	0.445012	4.69834	1.0751	1.5002	0.215025	2.02082	0.135391	1.59777	0.938206	2.06452	1.17642	1.22875	0.439947	0.349146	1.39158	0.711212
913	stearoylcarnitine		1.11424	5.71577	0.201118	6.37917	0.646642	0.16972	0.13226	2.1452	0.336974	0.551814	11.7551	1.60105	4.5531	0.258561	0.373295	1.88484	0.885761	4.59434	0.432847	0.676576	2.48842	0.266006	3.4407	1.88228	0.299814	0.500045	2.23756	1.357	0.469864	1.45386
659	succinate		2.36784	1.34179	2.71517	1.18056	1.46096	0.260366	0.117977	0.617814	1.97846	0.335186	1.66164	0.628057	0.853555	0.169231	0.357689	0.047492	1.70835	0.590388	0.68331	1.43876	2.03953	1.08278	0.674436	2.10054	3.76886	0.481785	1.28505	0.917216	1.36698	0.743975
660	succinylcarnitine		0.433695	0.176395	4.33664	2.03024	1.76686	0.444957	0.184985	2.75364	1.47015	0.190662	1.0342	0.367822	1	0.269426	0.176395	0.656124	1.83092	0.347056	0.968184	1.55018	12.1905	0.954372	0.703105	5.7419	7.10166	0.772439	1.70565	0.589879	1.30747	1.13451
233	taurine		0.787566	1.5304	0.570428	0.90383	1.10715	0.394539	0.340533	1.24225	1.49734	0.338423	1.90035	1.22592	0.954974	0.202078	0.435904	1.74842	0.879526	1.39159	1.36966	1.00793	1.74809	1.04553	0.954822	0.387508	0.314768	1.32079	1.32879	1.13368	0.423686	0.992067
1444	tetraethylene glycol		0.533604	0.615135	0.71602	0.976969	0.902708	0.385794	1.69215	0.782679	1.01012	1.39148	0.989885	1.19644	0.549537	1.09689	0.670279	0.94278	1.38296	1.28539	0.642047	1.41772	1.70923	1.49194	0.458552	1.06792	1.56943	1.27298	0.853882	1.18717	1.17351	0.925978
1799	theobromine		2.40076	0.967561	1.20069	2.82886	0.610982	1.91654	1.45817	2.18812	0.201714	0.378991	0.650918	0.201714	4.13572	2.63394	1.68521	0.201714	2.34754	4.26393	1.57392	0.36677	0.525967	0.201714	1.03244	0.804756	0.750009	0.546279	0.201714	0.5413	0.549724	0.535879
1370	thiamin diphosphate		1	1	1	1	1	1	1	1	1	1	1	1	1	1	1	1	1	1	1	1	1	1	1	1	1	1	1	1	1	1
1300	threonate		0.704203	0.666395	1.36921	1.08366	1.27754	0.884079	1.09956	0.588117	0.979195	1.0304	0.899355	0.426698	1.13537	1.31411	1.16522	0.459463	0.589865	0.692834	5.40297	1.19941	2.65643	1.04407	0.524349	3.67528	1.0208	0.426238	0.966202	0.733702	5.20179	0.712003
17	threonine		0.806661	1.34961	1.64255	1.27851	1.64094	0.22048	0.081422	0.356745	0.689853	0.201137	1.27299	0.274327	0.599077	0.12445	0.175726	0.666166	2.11858	0.866325	1.98199	0.996558	1.10955	1.19302	1.25731	0.558197	2.17362	1.22155	1.27321	1.00344	1.47119	0.772831
433	threonylleucine		1	2.58266	1.72532	2.14544	2.33058	0.415435	0.415435	0.415435	0.648732	0.415435	0.415435	0.440983	0.576424	0.415435	0.415435	1.9338	1.63115	0.926064	2.55687	0.660285	0.415435	0.78779	2.03393	1.20997	6.00892	0.76345	0.551396	0.916645	1.02177	0.913268
364	threonylphenylalanine		0.488164	0.934373	1.70185	1.67136	1.54295	0.340864	0.340864	0.340864	0.340864	0.414093	0.646649	0.340864	0.340864	0.340864	0.340864	0.848836	0.658887	3.96671	5.21064	0.340864	0.340864	0.340864	1.11283	1.06563	2.52636	0.340864	0.340864	0.77451	0.340864	0.340864
1274	thymidine 5'-monophosphate		0.41838	0.343575	0.343575	0.343575	0.58988	0.343575	0.343575	0.343575	0.343575	0.343575	1	0.49749	0.343575	0.343575	0.343575	0.343575	1.60777	0.87721	0.343575	0.343575	1.14489	0.715133	0.343575	2.3655	2.13559	0.343575	1.12396	0.343575	1.2228	0.343575
1271	thymine		0.313416	0.15859	0.912959	0.15859	0.15859	1	0.421883	1.21993	0.15859	0.15859	2.9346	0.687713	0.289312	0.15859	0.15859	0.429094	2.49624	0.15859	1.443	0.15859	0.845378	0.755147	1.40237	2.05136	4.64061	2.88763	1.00785	0.385063	2.72854	0.15859
217	tiglyl carnitine		2.46638	0.258097	3.16237	1.29499	1.55162	0.258097	0.258097	0.605295	0.657341	0.258097	1.39029	1.00645	0.446689	0.299028	0.258097	0.902756	1.7244	1.48054	0.901454	0.563254	0.993547	0.264876	2.33423	1.0686	0.683305	1.03862	1.71888	0.332531	0.91895	1.38687
1439	triethyleneglycol		0.410384	0.688908	0.799123	0.813685	1.08357	0.388399	1.51394	0.746673	1.01961	1.16703	1.14795	0.892252	0.501721	1.01261	0.646619	0.779648	1.6511	1.0907	0.637723	1.24962	1.89254	1.48659	0.541969	0.987389	1.36469	1.36433	0.864331	1.36737	1.15575	0.96643
153	tryptophan		1.32694	1.75389	1.70198	1.25723	1.91082	0.624534	0.753435	0.652062	1.02215	0.496844	1.19489	0.483749	0.96422	1.19197	0.608986	0.734803	1.2721	0.921565	2.12686	0.977848	0.906853	0.842889	1.59269	0.685628	2.65888	0.770402	0.937592	1.07222	1.17079	1.10802
159	tryptophan betaine		1.87834	1.85215	0.046593	1.72783	1.32326	0.562879	0.337528	0.673206	2.86903	0.046593	3.78311	0.365974	0.183318	1.52523	0.551276	1.14882	1.15465	0.350042	1.26406	1.09997	1.16396	0.221521	0.577058	0.490384	1	0.090871	1.32348	0.317981	1.4187	0.310301
106	tyrosine		1.00073	1.26728	1.31659	0.999268	1.54001	0.499642	0.245545	0.570311	0.742297	0.404397	1.02582	0.453074	0.804548	0.40923	0.380543	0.682766	1.2724	0.791084	1.519	1.0514	0.610898	0.777816	1.50682	0.67146	1.95825	1.00706	1.04323	1.19056	1.05873	1.10112
645	UDP-glucose (isobar with UDP-galactose)		0.522891	0.152377	1.05455	0.791375	1.51495	0.070104	0.032074	0.702272	0.098638	0.032074	2.01047	1.06638	0.157944	0.032074	0.032074	0.308109	0.959968	1.29885	1.47058	1.04003	2.42555	1.99243	0.267921	2.70637	1.83117	0.032074	1.06239	0.203638	1.10582	0.073366
631	UDP-glucuronate		0.796195	0.484517	5.64616	1.37647	1.17788	0.075899	0.075899	0.185301	0.188347	0.075899	8.72816	0.252336	0.075899	0.075899	0.075899	0.204035	1.72167	1.82245	1.93906	0.84151	5.02627	1.79626	0.476786	1.50535	1.85265	0.29818	1	0.315612	1.43042	0.094103
800	undecanedioate		0.529765	2.65381	1.05684	0.966915	0.529765	0.925637	0.529765	0.67979	0.98613	1.20234	0.529765	0.781259	0.886255	1.25743	1.33323	1.39094	0.719568	1.10205	1.01387	0.905326	0.529765	0.769738	0.932764	1.12588	1.02737	1.54118	0.529765	0.529765	1.22456	0.894925
1277	uracil		0.785096	1.10996	3.39619	1.14132	0.913929	0.082375	0.052938	0.187367	0.563036	0.073912	3.38448	0.191909	0.423034	0.079051	0.083196	0.39286	1.69148	0.64331	1.52511	0.580287	1.08607	1.29179	1.90786	1.10831	2.29571	3.67526	1.26902	1.28077	1.21579	0.496277
1247	urate		1.15778	1.02694	0.497069	1.20206	1.13233	1.08892	1.16929	0.904952	1.09135	1.2936	0.714391	1.53375	1.70023	1.61072	1.40516	0.544232	1.16065	0.641521	0.769259	1.62453	0.376165	0.530609	0.691998	1.02042	0.539563	0.827184	0.855049	0.979581	0.795749	0.950211
260	urea		1.11055	0.885278	1.53367	0.93528	0.604391	0.333591	0.378356	0.429428	1.28244	0.413639	1.93524	0.434526	2.64488	0.974468	0.609399	0.658072	1.6588	0.791262	2.05733	2.49505	1.30002	0.718852	1.02553	1.95203	1.87912	1.70998	2.01326	0.436069	1.04858	0.539611
1279	uridine		0.874151	1.14004	1.63512	1.12477	1.04645	0.477221	0.368271	0.949723	0.715659	0.603429	1.61222	0.546175	0.9012	0.421687	0.529669	1.41772	1.45541	1.01194	1.2565	1.16547	1.06695	0.967782	0.988066	0.841036	2.25046	2.0934	0.819319	0.815532	1.53476	1.25485
1290	uridine 5'-triphosphate (UTP)		0.403099	0.403099	0.403099	0.709713	1.07683	0.403099	0.403099	0.403099	0.403099	0.403099	1.73245	0.403099	0.403099	0.403099	0.403099	0.403099	0.403099	2.38623	0.403099	0.403099	2.79166	0.745523	0.403099	6.31099	0.611604	0.403099	0.403099	0.403099	0.92317	0.403099
1287	uridine monophosphate (5' or 3')		1.47074	0.271542	0.054104	1.06392	1.45364	0.047624	0.047624	0.766432	0.453201	0.047624	1.75734	1	0.255573	0.047624	0.064559	0.455918	1.4734	1.21878	2.265	1.38016	1.84538	2.29844	0.859176	3.50887	4.24758	0.172267	1.84102	0.946522	0.844895	0.071979
684	valerate		0.365607	0.365607	0.365607	0.365607	0.365607	0.365607	0.365607	0.957016	0.365607	0.365607	0.365607	1.04298	0.365607	0.365607	2.71323	1.77195	0.365607	0.365607	0.365607	0.365607	0.365607	0.365607	0.365607	0.365607	0.365607	0.365607	0.365607	0.365607	0.365607	0.847801
892	valerylcarnitine		5.80697	0.740882	2.14118	1.02011	1.90259	0.272294	0.272294	0.623298	0.679304	0.272294	2.16099	1.04572	0.272294	0.272294	0.272294	0.890368	2.72435	0.969296	1.80522	0.817662	1.11963	0.336292	0.768585	0.272294	2.31341	0.979887	2.95021	0.840211	1.85037	0.424687
200	valine		1.13614	1.46361	1.38565	1.07549	1.18451	0.519521	0.342003	0.567205	0.825525	0.426874	1.36839	0.500216	1.0349	0.672362	0.491489	0.705739	1.3959	0.703566	1.4736	0.965098	0.735329	0.814324	1.44361	0.798921	1.87467	1.17623	1.09665	1.13337	1.16492	0.926743
369	valylasparagine		1.05112	1.51186	0.367359	1.09284	1.77798	0.367359	0.367359	0.539599	0.367359	0.367359	1.96588	0.367359	0.367359	0.367359	0.367359	0.639242	1.37618	0.502874	1	0.478667	0.428182	1.35069	1.9755	0.754297	3.20744	1.07668	0.650566	0.571785	0.568585	0.367359
449	valylglycine		0.958187	2.45707	0.591553	1.43405	1.74258	0.270659	0.270659	0.494421	0.325621	0.270659	1.5663	0.270659	0.270659	0.270659	0.270659	1.33037	1.78856	0.506153	2.94716	0.563324	0.635772	0.973993	2.26807	0.750302	3.94487	1.15353	1.1774	1.02601	0.919865	0.318646
374	valylphenylalanine		0.881245	1.21587	0.33143	1.1803	1.7577	0.33143	0.33143	0.33143	0.33143	0.33143	0.876958	0.33143	0.33143	0.33143	0.33143	1.11875	0.501727	0.33143	1.38379	0.33143	0.33143	0.412913	1.23448	0.33143	4.60986	0.33143	0.401362	0.420346	0.33143	0.33143
371	valylserine		1.1317	2.7433	0.281619	1.77192	2.42336	0.281619	0.281619	0.548687	0.715641	0.281619	1.50782	0.281619	0.475058	0.281619	0.281619	1	1.10664	0.751007	1.8361	0.571068	0.44602	0.656151	1.7494	0.619516	3.20945	0.728534	1.08537	1.08953	0.552808	0.281619
375	valylvaline		1.02967	1.4442	0.210159	1.31105	1.99431	0.210159	0.210159	0.215936	0.210159	0.210159	1.61105	0.210159	0.50903	0.210159	0.210159	1.0172	0.950502	0.770939	3.05653	0.445762	0.533501	0.626745	1.2852	0.478895	3.37322	1.25374	1.08404	0.778614	0.982803	0.210159
489	VGAHAGEYGAEALER*		0.631446	1	0.631446	0.631446	21.6986	0.964533	0.631446	1.57325	0.631446	0.631446	0.631446	0.631446	0.64556	0.631446	0.631446	0.631446	0.631446	0.631446	4.01522	0.900117	0.631446	0.631446	1.20506	0.631446	0.631446	0.631446	0.725236	0.631446	2.70469	0.631446
1187	xanthine		1.01482	3.26205	1.28849	0.985179	2.3739	1.67854	0.386939	0.232223	0.849422	1.32749	6.47544	0.314649	1.2437	1.72027	1.68831	0.384166	3.85342	0.680739	0.529721	1.16498	0.661582	0.617586	1.55394	1.43551	2.90796	0.464653	0.279826	0.636913	0.517855	0.803733
1188	xanthosine		0.552576	1.00961	15.0473	0.788367	1.11189	0.515682	0.241366	0.241366	0.241366	0.634273	1.00445	0.241366	1.61134	0.241366	1.10145	1.04202	0.668143	1.75804	0.612621	0.912232	1.21858	0.241366	0.995554	0.489508	1.85583	0.829541	0.541246	0.241366	2.93985	2.19578
633	xylitol		0.861012	1.89837	0.706867	1.32477	1.72337	0.140772	0.224748	0.507704	0.511691	0.359218	1.23251	0.374499	0.482605	0.140772	0.140772	1.11963	0.974928	1.08157	6.59274	0.140772	2.67676	1.59427	1.08358	0.512524	1.57851	0.934394	1.55585	1	1.03353	0.400533
639	xylulose		0.235594	0.89802	0.616528	0.490172	1.05093	0.235594	0.809484	0.235594	0.488865	0.235594	0.235594	0.235594	0.821855	0.67953	0.235594	0.235594	4.94809	0.868072	0.949067	3.08489	1.61975	10.3042	0.575291	0.235594	1.97454	6.5354	2.19154	4.75752	2.59375	1.44897
