# Supplementary material for: A joint analysis of metabolomics and genetics of breast cancer
Source: Breast Cancer Res. 2014 Aug 5;16:415. doi: 10.1186/s13058-014-0415-9 (PMC4187326; doi:10.1186/s13058-014-0415-9)
Supplement: Supplementary file 3 — Additional file 3: Table S3.: t tests comparing metabolite levels between the three groups of specimens; normal breast, estrogen receptor (ER) + cancers, and ER- cancers. (XLSX 67 KB) [file 13058_2014_415_MOESM3_ESM.xlsx]

## Sheet: T-Tests
Pathway	Metabolite	ER+/Normal	p-Value	q-Value	ER-/Normal	p-Value	q-Value	ER-/ER+	p-Value	q-Value
Glycine, serine and threonine metabolism	glycine	15.36	< 0.001	4.73816e-05	19.8	< 0.001	2.5352e-05	1.29	0.16632	0.24624			0.55	Green: indicates significant difference (p≤0.05) between the groups shown; GREEN indicates a metabolite ratio of < 1
	N-acetylglycine	2.71	< 0.001	0.00043745	1.91	0.00438303	0.00120672	0.71	0.412374	0.383848			1.71	Red: indicates significant difference (p≤0.05) between the groups shown; RED indicates a metabolite ratio of > 1
	serine	6.33	< 0.001	0.00041132	7.04	< 0.001	0.000153672	1.11	0.526639	0.435886			1.43	Bold blue text: narrowly missed statistical cutoff for significance; 0.05<p<0.10
	N-acetylserine	2.36	< 0.001	8.52033e-05	4.51	< 0.001	1.161e-05	1.91	0.00697468	0.083812			1.2	Non-colored text and cell: mean values are not significantly different for that comparison
	threonine	6.38	< 0.001	3.09433e-05	8.41	< 0.001	1.161e-05	1.32	0.117821	0.218921
	N-acetylthreonine	2.59	0.0368394	0.012769	4.02	0.0121952	0.00299463	1.55	0.0126282	0.0888009
	betaine	2.18	0.00309534	0.00144633	2.02	0.0357212	0.00744452	0.93	0.61953	0.471494
Alanine and aspartate metabolism	aspartate	14.59	< 0.001	1.8221e-05	16.03	< 0.001	1.33425e-05	1.1	0.828655	0.536159
	asparagine	7.68	< 0.001	0.00011178	9.54	< 0.001	4.30042e-05	1.24	0.318551	0.341456
	beta-alanine	8.93	< 0.001	1.96518e-05	30.22	< 0.001	5.9833e-06	3.39	0.0114219	0.0888009
	alanine	3.96	< 0.001	7.95439e-07	6.61	< 0.001	3.55802e-06	1.67	0.0302935	0.122051
	N-acetylalanine	3.48	0.00847871	0.00354989	6.62	0.00169405	0.00056599	1.9	< 0.001	0.0119222
	N-acetylaspartate (NAA)	54.54	< 0.001	5.3673e-07	56.52	< 0.001	1.0499e-05	1.04	0.317971	0.341456
Glutamate metabolism	glutamate	14.15	< 0.001	0.000215855	21.03	< 0.001	5.6607e-05	1.49	0.0489768	0.149095
	glutamate, gamma-methyl ester	52.59	< 0.001	8.63808e-05	70.11	< 0.001	2.50063e-05	1.33	0.204135	0.269406
	glutamine	1.21	0.213992	0.0576374	0.92	0.277829	0.044174	0.76	0.153311	0.239953
	pyroglutamine*	1.84	0.138185	0.0397512	1.74	0.248614	0.0400155	0.94	0.721264	0.50514
	gamma-aminobutyrate (GABA)	3.45	< 0.001	1.84338e-06	9.36	< 0.001	3.23922e-05	2.71	0.0189386	0.102952
	N-acetyl-aspartyl-glutamate (NAAG)	67.63	< 0.001	1.44129e-05	62	< 0.001	2.06848e-05	0.92	0.247613	0.303946
Histidine metabolism	histidine	1.46	0.0105918	0.00426568	1.67	0.00345104	0.00098111	1.15	0.293211	0.327978
	3-methylhistidine	1.12	0.929457	0.203121	1.44	0.344705	0.0532415	1.28	0.263984	0.310824
	histamine	2.62	0.0220399	0.00813973	1.06	0.48008	0.070148	0.4	0.0217927	0.110569
	cis-urocanate	0.21	0.06512	0.020248	0.15	0.0320284	0.00685372	0.71	0.0903125	0.198267
Lysine metabolism	glutarate (pentanedioate)	2.14	0.330416	0.0837392	2.36	0.193421	0.0323255	1.1	0.604408	0.464516
	lysine	2.06	< 0.001	0.000104218	2.36	< 0.001	4.42145e-05	1.15	0.306387	0.334703
	2-aminoadipate	2.62	< 0.001	0.0003859	2.26	0.00169872	0.00056599	0.86	0.482235	0.413916
	pipecolate	1.52	0.148113	0.0423059	2.18	0.00896069	0.00229772	1.44	0.104628	0.207723
	N6-acetyllysine	3.95	< 0.001	1.91126e-05	5.22	< 0.001	8.86488e-06	1.32	0.0407726	0.144624
	glutaroyl carnitine	1.79	0.166928	0.0469028	0.82	0.51304	0.0739315	0.46	0.0154033	0.0905019
Phenylalanine & tyrosine metabolism	phenyllactate (PLA)	2.36	0.00822985	0.00349764	5.06	< 0.001	9.10189e-05	2.15	0.0124595	0.0888009
	phenylalanine	2.59	< 0.001	0.000225571	3.12	< 0.001	4.85121e-05	1.2	0.181844	0.252944
	p-cresol sulfate	0.78	0.12245	0.035588	0.43	0.0183958	0.00431518	0.55	0.110594	0.213986
	phenylpyruvate	1.94	0.010681	0.00428118	7.51	0.0134212	0.00326542	3.87	0.075124	0.17502
	tyrosine	2.57	< 0.001	0.000116717	2.88	< 0.001	4.10373e-05	1.12	0.348275	0.357928
	3-(4-hydroxyphenyl)lactate	0.71	0.738152	0.167368	0.84	0.418958	0.0629762	1.19	0.127043	0.226608
	4-hydroxyphenylpyruvate	0.62	0.623758	0.14529	1.97	0.274439	0.0437681	3.19	0.0428435	0.144624
	phenylacetylglutamine	0.75	0.327178	0.0835973	0.39	0.0481406	0.00961159	0.53	0.0976284	0.203061
	phenol sulfate	0.88	0.182726	0.0503382	0.97	0.638986	0.0893727	1.1	0.382854	0.371532
Tryptophan metabolism	kynurenine	4.38	0.00243082	0.00119836	10.65	< 0.001	4.10373e-05	2.43	0.00822318	0.0844151
	tryptophan	1.56	0.0458018	0.0152403	1.76	0.025873	0.00573483	1.13	0.528723	0.435886
	tryptophan betaine	1.52	0.439799	0.106577	2.18	0.280246	0.0444233	1.43	0.552165	0.446329
	C-glycosyltryptophan*	10.41	< 0.001	2.1143e-08	16.71	< 0.001	1.95465e-06	1.61	0.131383	0.229788
	3-indoxyl sulfate	0.5	0.0163863	0.00627084	0.36	0.00385327	0.00107789	0.72	0.239754	0.299124
Valine, leucine and isoleucine metabolism	3-methyl-2-oxovalerate	0.06	0.00524071	0.00234512	0.14	0.0168791	0.00399523	2.19	0.00234894	0.0446916
	beta-hydroxyisovalerate	1.32	0.324536	0.0831736	1.34	0.355707	0.054248	1.01	0.953269	0.567869
	isoleucine	2.6	< 0.001	0.000331147	3.68	< 0.001	3.72019e-05	1.41	0.0144822	0.0905019
	leucine	2.8	< 0.001	0.000104726	3.78	< 0.001	1.68443e-05	1.35	0.0326962	0.127271
	valine	2.01	< 0.001	0.000540825	2.54	< 0.001	6.16052e-05	1.26	0.0562876	0.155499
	4-methyl-2-oxopentanoate	0.1	0.00369034	0.00171487	0.17	0.0082451	0.00212464	1.75	0.0446681	0.144624
	alpha-hydroxyisovalerate	1.15	0.879114	0.194126	1.31	0.110599	0.0200188	1.15	0.184963	0.252944
	isobutyrylcarnitine	7.13	< 0.001	0.0005432	8.82	0.0440326	0.00892769	1.24	0.828959	0.536159
	2-methylbutyroylcarnitine	5.2	0.00298898	0.00141371	13.33	0.00224829	0.000696997	2.56	0.174501	0.247462
	isovalerylcarnitine	5.05	0.029519	0.0104458	24.04	0.0549302	0.010843	4.76	0.387291	0.371532
	hydroxyisovaleroyl carnitine	7.84	< 0.001	0.000271557	3.84	0.00133891	0.000466924	0.49	0.472406	0.410105
	tiglyl carnitine	4.54	< 0.001	6.13767e-07	4.09	0.00173906	0.000572139	0.9	0.59568	0.461027
Cysteine, methionine, SAM, taurine metabolism	cysteine	13.01	< 0.001	1.29005e-05	23.11	< 0.001	8.86488e-06	1.78	0.0718531	0.169125
	S-methylcysteine	5.53	< 0.001	8.32841e-07	5.35	< 0.001	1.161e-05	0.97	0.760645	0.513808
	cystine	2.5	0.0224762	0.00826478	2.26	0.101799	0.0185544	0.9	0.95657	0.567869
	cystathionine	10.33	0.016767	0.00635898	4.65	0.0021447	0.000675841	0.45	0.302566	0.332118
	N-formylmethionine	1.47	0.170399	0.047562	2.44	0.0323602	0.00688116	1.66	0.00570089	0.0808939
	hypotaurine	24.99	< 0.001	3.18153e-10	35.88	< 0.001	3.55802e-06	1.44	0.459878	0.406966
	taurine	3.5	< 0.001	0.000104038	2.79	0.00424484	0.00117486	0.8	0.139982	0.232881
	S-adenosylhomocysteine (SAH)	10.13	< 0.001	0.000139772	10.48	< 0.001	3.05587e-05	1.03	0.912967	0.557339
	methionine	2.84	< 0.001	7.10381e-06	3.82	< 0.001	3.55802e-06	1.35	0.043946	0.144624
	N-acetylmethionine	8.88	< 0.001	0.000413536	14.47	< 0.001	0.000120102	1.63	0.00744715	0.0844151
	2-hydroxybutyrate (AHB)	0.91	0.333249	0.0838815	1.52	0.0654826	0.0125014	1.67	0.00584817	0.0808939
Urea cycle; arginine-, proline-, metabolism	assymetric dimethylarginine (ADMA)	1.3	0.174738	0.0484534	1.61	0.0202621	0.00468986	1.24	0.0527572	0.150566
	arginine	2	< 0.001	1.24931e-06	2.01	< 0.001	0.000221827	1.01	0.892118	0.552572
	ornithine	1.52	0.183943	0.050509	1.77	0.157967	0.0275442	1.17	0.73808	0.509109
	urea	2.21	0.0209816	0.00781717	2.64	0.00321177	0.000923121	1.2	0.14689	0.237854
	proline	2.86	< 0.001	6.93374e-06	3.91	< 0.001	3.55802e-06	1.37	0.0423028	0.144624
	citrulline	0.98	0.556632	0.131499	0.64	0.0203841	0.00469733	0.65	0.0506052	0.150051
	N-acetylornithine	1.96	0.109352	0.0321123	1.51	0.345036	0.0532415	0.77	0.29869	0.331046
Creatine metabolism	creatine	3.98	< 0.001	0.000104726	4.85	< 0.001	5.6725e-05	1.22	0.490135	0.417261
	creatinine	0.75	0.0250367	0.00904892	0.69	0.0159052	0.00381653	0.93	0.6532	0.47868
Butanoate metabolism	2-aminobutyrate	3.57	< 0.001	0.000116717	4.75	< 0.001	1.79272e-05	1.33	0.100388	0.203061
Polyamine metabolism	5-methylthioadenosine (MTA)	7.37	< 0.001	2.66984e-07	11.65	< 0.001	1.18895e-06	1.58	0.0443581	0.144624
	putrescine	9.79	< 0.001	0.000149347	13.33	< 0.001	0.000174997	1.36	0.264107	0.310824
	agmatine	5.93	< 0.001	7.68248e-08	6.81	< 0.001	6.04626e-05	1.15	0.868825	0.546464
	spermidine	2.58	< 0.001	0.000177115	3.83	< 0.001	7.00746e-06	1.49	0.0132239	0.0888009
Guanidino and acetamido metabolism	4-acetamidobutanoate	1.63	0.0279907	0.0100141	2.46	0.0237099	0.00530028	1.51	0.294484	0.327978
Glutathione metabolism	glutathione, reduced (GSH)	143.93	< 0.001	1.24952e-06	274.63	< 0.001	7.00746e-06	1.91	0.140057	0.232881
	S-methylglutathione	2.29	0.0879258	0.0261839	1.42	0.154709	0.0270664	0.62	0.689232	0.490226
	5-oxoproline	3.94	< 0.001	0.0005432	3.31	0.00195419	0.000627138	0.84	0.686108	0.489529
	glutathione, oxidized (GSSG)	36.14	< 0.001	6.65699e-06	48.86	< 0.001	6.54327e-06	1.35	0.280792	0.323903
	cysteine-glutathione disulfide	3.48	0.00175502	0.00089957	4.79	< 0.001	3.61489e-05	1.38	0.107284	0.209356
	ophthalmate	5.41	0.00100195	0.0005432	6.75	< 0.001	0.000123993	1.25	0.310973	0.337306
	S-lactoylglutathione	3.75	0.0127138	0.00507195	5.17	0.101158	0.0185544	1.38	0.94512	0.567869
Dipeptide	glycylvaline	1.94	0.00153399	0.000805808	2.21	< 0.001	0.000196046	1.14	0.354717	0.357928
	glycylglycine	2.21	0.0553246	0.0174385	3.24	0.0628908	0.0120506	1.46	0.59534	0.461027
	glycylproline	1.34	0.365511	0.0914375	1.7	0.0865428	0.016226	1.27	0.189359	0.252944
	glycylisoleucine	2.64	< 0.001	7.16001e-06	4.38	< 0.001	0.000109302	1.66	0.0972587	0.203061
	glycylleucine	15.41	< 0.001	0.000213361	28.64	< 0.001	3.61489e-05	1.86	0.179669	0.251665
	glycylphenylalanine	1.72	0.00459327	0.00207738	2.38	0.00403369	0.00112235	1.38	0.175585	0.247462
	alanylleucine	5.26	< 0.001	0.000194868	8.12	< 0.001	5.1059e-05	1.55	0.19251	0.255541
	alanylphenylalanine	1.94	0.00163445	0.000853281	2.22	0.0115332	0.00288661	1.14	0.622218	0.471967
	aspartylphenylalanine	1.14	0.590627	0.13837	2.71	0.0833183	0.0156776	2.37	0.0900547	0.198267
	pro-hydroxy-pro	2.33	0.00909037	0.00370847	2.7	0.0262379	0.00576682	1.16	0.882432	0.550472
	threonylphenylalanine	3.44	0.00606499	0.00268555	2.29	0.0260844	0.00575729	0.67	0.638619	0.47494
	valylasparagine	1.96	0.0025675	0.00124082	3.89	< 0.001	4.74884e-05	1.99	0.00342911	0.0559228
	valylserine	3.4	< 0.001	5.30455e-05	4.84	< 0.001	9.82653e-05	1.42	0.185832	0.252944
	valylphenylalanine	1.98	0.013242	0.00523332	3.18	0.0367184	0.007622	1.61	0.436978	0.395908
	valylvaline	4.12	< 0.001	0.000166089	6.21	< 0.001	1.76774e-05	1.51	0.0449741	0.144624
	cysteinylglycine	1			1			1
	aspartylleucine	2.91	0.00299948	0.00141371	7.04	< 0.001	0.000221827	2.42	0.0557162	0.155499
	histidylleucine	1.36	0.0463407	0.0152921	1.4	0.176768	0.0302547	1.03	0.979145	0.57175
	methionylthreonine	1.31	0.044911	0.015013	2.05	0.0320448	0.00685372	1.57	0.168882	0.24624
	methionylvaline	2.59	0.00274814	0.00132057	2.19	0.04267	0.00868509	0.84	0.711237	0.501193
	isoleucylalanine	2.61	< 0.001	2.62309e-05	3.21	< 0.001	3.4314e-05	1.23	0.280895	0.323903
	isoleucylglutamate	1.86	0.0012492	0.000672928	2.64	0.0157882	0.0038059	1.42	0.401366	0.377112
	isoleucylglutamine	2.58	0.0138646	0.00542861	5.66	< 0.001	0.000338389	2.19	0.060868	0.157922
	isoleucylserine	4.1	< 0.001	1.36064e-06	6.96	< 0.001	3.55802e-06	1.7	0.0244606	0.116349
	leucylalanine	2.79	< 0.001	0.000242199	3.82	< 0.001	0.000227261	1.37	0.23448	0.298234
	leucylglutamate	4.02	< 0.001	5.3673e-07	6.17	< 0.001	6.40203e-05	1.54	0.261431	0.310824
	leucylglycine	3.12	< 0.001	5.42427e-06	4.75	< 0.001	0.000140813	1.52	0.286491	0.325998
	leucylserine	2.1	< 0.001	0.000535281	5.87	< 0.001	0.000231263	2.79	0.012441	0.0888009
	phenylalanylserine	2.74	0.00300882	0.00141371	4.75	0.00749832	0.00195143	1.73	0.311724	0.337306
	serylleucine	3.05	< 0.001	0.000120247	5.01	0.00155224	0.000530706	1.64	0.254497	0.306365
	serylphenyalanine	5.26	< 0.001	8.89443e-07	5.68	< 0.001	1.161e-05	1.08	0.379345	0.371532
	threonylleucine	2.89	< 0.001	0.00010594	4.12	0.00269966	0.000811606	1.43	0.427729	0.392198
	valylglycine	3.67	< 0.001	8.08458e-05	5.96	< 0.001	1.68597e-05	1.62	0.0288879	0.122051
Dipeptide derivative	carnosine	6.74	0.0392789	0.013395	1.54	0.181125	0.0307619	0.23	0.290896	0.327173
	anserine	3.49	< 0.001	0.0005432	9.53	0.00336979	0.000963245	2.73	0.113913	0.218331
gamma-glutamyl	gamma-glutamylvaline	3.62	< 0.001	0.000278633	7.26	< 0.001	6.43744e-05	2.01	0.0763651	0.176115
	gamma-glutamylleucine	3.39	< 0.001	0.000535281	5.23	< 0.001	3.91254e-05	1.54	0.0588947	0.156356
	gamma-glutamylisoleucine*	2.03	0.00126369	0.000676426	3.62	< 0.001	0.000208698	1.78	0.0398698	0.144624
	gamma-glutamylmethionine	2.43	< 0.001	1.54003e-05	3.19	< 0.001	1.161e-05	1.32	0.0519492	0.150566
	gamma-glutamylglutamate	3.98	0.00622413	0.00274166	4.75	0.00232873	0.000712374	1.19	0.350734	0.357928
	gamma-glutamylglutamine	1.6	0.372689	0.0918943	1.26	0.676012	0.093799	0.79	0.749477	0.509776
	gamma-glutamylphenylalanine	2.66	< 0.001	0.000312579	3.63	< 0.001	0.000114314	1.36	0.187753	0.252944
	gamma-glutamyltyrosine	3.18	< 0.001	0.000313098	4.18	< 0.001	3.28986e-05	1.31	0.128167	0.226841
Polypeptide	VGAHAGEYGAEALER*	3.26	0.151522	0.0428588	1.29	0.500745	0.0727611	0.4	0.391705	0.372635
	Ac-Ser-Asp-Lys-Pro-OH	3.68	< 0.001	1.23097e-05	6.77	< 0.001	0.000123985	1.84	0.0925082	0.20039
Aminosugars metabolism	N-acetylglucosamine 6-phosphate	3.06	0.00642495	0.00281546	3.96	0.00250372	0.00076145	1.29	0.576313	0.455708
	erythronate*	8.67	< 0.001	0.000348931	9.28	< 0.001	0.000150658	1.07	0.553231	0.446329
	N-acetylneuraminate	6.9	0.00205743	0.00104195	5.65	0.00557379	0.00147255	0.82	0.948349	0.567869
	Isobar: UDP-acetylglucosamine, UDP-acetylgalactosamine	52.03	< 0.001	5.27977e-08	91.98	< 0.001	1.33629e-06	1.77	0.122694	0.222325
	fucose	4.51	< 0.001	0.000104726	4.99	0.00193035	0.000623313	1.11	0.619388	0.471494
Fructose, mannose, galactose, starch, and sucrose metabolism	fructose	3.16	0.0140427	0.00547303	4.42	0.0119653	0.00295263	1.4	0.471274	0.410105
	6'-sialyllactose	6.81	0.0138079	0.00542861	5.02	0.00806894	0.00208954	0.74	0.385104	0.371532
	maltose	6.32	< 0.001	0.0005432	11.31	< 0.001	2.53166e-05	1.79	0.0107214	0.0888009
	mannitol	1.36	0.496554	0.119305	1.35	0.733019	0.100378	0.99	0.65671	0.478731
	mannose	1.17	0.806359	0.180415	1.82	0.522706	0.0748525	1.55	0.461758	0.407052
	mannose-6-phosphate	6.37	< 0.001	2.2719e-06	20.98	0.00302247	0.000878363	3.29	0.330097	0.348918
	sorbitol	3.81	0.0617727	0.0193495	3.35	0.0321002	0.00685372	0.88	0.477499	0.411398
	maltotriose	5.06	0.00710853	0.00309895	13.38	< 0.001	0.000139429	2.65	0.00175469	0.0421714
	maltotetraose	4.65	0.00165544	0.00085894	10.79	< 0.001	4.5176e-05	2.32	0.00336001	0.0559228
	maltopentaose	2.6	< 0.001	0.00011079	7.08	< 0.001	1.30491e-05	2.72	< 0.001	0.0281482
Glycolysis, gluconeogenesis, pyruvate metabolism	1,5-anhydroglucitol (1,5-AG)	0.7	0.0410302	0.0138803	0.83	0.233295	0.0378996	1.19	0.922089	0.559913
	glycerate	1.89	0.068813	0.0213179	2.48	0.0449677	0.0090125	1.31	0.548494	0.446329
	glucose-6-phosphate (G6P)	4.71	< 0.001	0.000535281	17.45	0.0347575	0.00733133	3.7	0.664684	0.478731
	glucose	0.46	< 0.001	0.000388858	0.28	0.00227898	0.000701258	0.6	0.791889	0.525425
	fructose-6-phosphate	9.39	< 0.001	8.5112e-06	46.23	0.0250581	0.00557783	4.92	0.729726	0.506328
	Isobar: fructose 1,6-diphosphate, glucose 1,6-diphosphate, myo-inositol 1,4 or 1,3-diphosphate	23.17	< 0.001	7.68248e-08	69.16	< 0.001	1.31304e-05	2.98	0.0372982	0.141929
	3-phosphoglycerate (isobar with 2-phosphoglycerate)	8.78	< 0.001	7.22046e-05	7.51	0.00273134	0.000816329	0.86	0.457373	0.406325
	lactate	4.13	< 0.001	0.00047427	5.19	< 0.001	0.000234995	1.25	0.0586189	0.156356
Nucleotide sugars, pentose metabolism	6-phosphogluconate	10.61	< 0.001	2.35025e-05	7.48	< 0.001	3.60154e-05	0.7	0.874485	0.548513
	arabitol	5.77	< 0.001	2.49799e-05	4.46	< 0.001	1.44266e-05	0.77	0.966245	0.567992
	ribitol	2.66	< 0.001	7.88897e-05	5.44	< 0.001	8.86488e-06	2.04	0.00149896	0.0421714
	sedoheptulose-7-phosphate	3.66	< 0.001	0.000452652	11.06	0.0285631	0.00625163	3.02	0.435308	0.395908
	gluconate	4.18	0.0084162	0.00354125	9.11	0.00103926	0.00036982	2.18	0.0980378	0.203061
	ribose	4.1	0.0268321	0.00965659	6.21	0.00168773	0.00056599	1.51	0.0897317	0.198267
	ribulose	5.58	0.00240223	0.0011951	13.63	< 0.001	0.00024038	2.44	0.139441	0.232881
	Isobar: ribulose 5-phosphate, xylulose 5-phosphate	13.38	< 0.001	6.90776e-05	25.18	< 0.001	1.692e-05	1.88	0.167634	0.24624
	UDP-glucuronate	16.98	< 0.001	2.19937e-05	27.25	< 0.001	1.76774e-05	1.6	0.0991341	0.203061
	xylitol	6.61	< 0.001	7.59677e-05	5.86	< 0.001	3.63227e-05	0.89	0.41571	0.384264
	xylulose	2.8	0.0492845	0.0158286	7.07	0.0416884	0.00852858	2.53	0.374132	0.371532
Nucleotide sugars	UDP-glucose (isobar with UDP-galactose)	21.32	< 0.001	2.66984e-07	31.68	< 0.001	0.00010338	1.49	0.65413	0.47868
Krebs cycle	citrate	1.04	0.53592	0.12696	1.74	0.531559	0.0756374	1.67	0.342111	0.355042
	succinate	4.5	< 0.001	0.000466177	7.11	< 0.001	3.63227e-05	1.58	0.0633828	0.159321
	succinylcarnitine	8.28	< 0.001	2.22302e-05	8.49	0.00284489	0.000840771	1.02	0.863557	0.545514
	fumarate	10.16	< 0.001	2.17574e-05	13.68	< 0.001	4.67638e-06	1.35	0.171336	0.247462
	malate	11.72	< 0.001	2.22302e-05	15.48	< 0.001	6.87948e-06	1.32	0.172539	0.247462
Oxidative phosphorylation	phosphate	2.8	< 0.001	0.000141139	3.89	< 0.001	2.72843e-05	1.39	0.00184707	0.0421714
	pyrophosphate (PPi)	3.88	0.0921183	0.0272406	4.18	0.290365	0.0457501	1.08	0.892266	0.552572
Essential fatty acid	linoleate (18:2n6)	0.87	0.429459	0.104371	1.24	0.600519	0.0842177	1.43	0.213503	0.278549
	linolenate [alpha or gamma; (18:3n3 or 6)]	0.69	0.118601	0.034588	1.66	0.21911	0.0360429	2.42	0.00960872	0.0877528
	dihomo-linolenate (20:3n3 or n6)	4.44	< 0.001	0.0005432	10.78	< 0.001	3.63227e-05	2.43	0.0240384	0.116349
	eicosapentaenoate (EPA; 20:5n3)	1.82	< 0.001	0.000116717	3	< 0.001	0.000178391	1.65	0.0466419	0.147904
	docosapentaenoate (n3 DPA; 22:5n3)	3.48	0.00239476	0.0011951	8.15	< 0.001	0.000327636	2.34	0.142799	0.232881
	docosapentaenoate (n6 DPA; 22:5n6)	6.42	< 0.001	0.000271557	10.2	< 0.001	4.5176e-05	1.59	0.154845	0.239953
	docosahexaenoate (DHA; 22:6n3)	3.28	0.00785271	0.00337124	4.44	0.00508754	0.0013578	1.36	0.527879	0.435886
Short chain fatty acid	valerate	0.67	0.780583	0.176516	0.44	0.373901	0.0568569	0.65	0.0486883	0.149095
Medium chain fatty acid	caproate (6:0)	0.4	0.00560826	0.00249638	0.23	0.00119712	0.000420277	0.59	0.0100106	0.0879067
	heptanoate (7:0)	0.44	0.00220837	0.00111173	0.29	< 0.001	0.000191037	0.65	0.175031	0.247462
	caprylate (8:0)	0.44	0.00861021	0.00358719	0.38	0.0045003	0.00123252	0.86	0.528831	0.435886
	pelargonate (9:0)	0.45	0.081659	0.0245773	0.31	0.0305828	0.00661068	0.68	0.0930352	0.20039
	caprate (10:0)	0.5	0.038326	0.013123	0.35	0.0119447	0.00295263	0.69	0.119857	0.218921
	laurate (12:0)	0.51	0.00130877	0.00069615	0.39	< 0.001	0.000153672	0.77	0.165204	0.24624
Long chain fatty acid	myristate (14:0)	0.71	0.0191181	0.0071544	0.8	0.099655	0.0183555	1.13	0.522432	0.435886
	myristoleate (14:1n5)	0.63	0.0459513	0.0152403	1.01	0.696957	0.0959417	1.6	0.106889	0.209356
	pentadecanoate (15:0)	0.91	0.36984	0.0916243	0.87	0.191417	0.0320993	0.95	0.410275	0.383848
	palmitate (16:0)	0.92	0.704134	0.16072	0.89	0.589445	0.0828868	0.96	0.73181	0.506328
	palmitoleate (16:1n7)	0.94	0.906017	0.199027	2.02	0.138924	0.0248	2.14	0.0635171	0.159321
	margarate (17:0)	1.01	0.981314	0.212804	1.14	0.451274	0.066873	1.12	0.288423	0.325998
	10-heptadecenoate (17:1n7)	0.97	0.990244	0.214071	1.91	0.197851	0.0329604	1.98	0.119842	0.218921
	stearate (18:0)	1.16	0.209808	0.056691	1.22	0.124581	0.0224718	1.05	0.568631	0.453256
	oleate (18:1n9)	1.33	0.278659	0.0727384	2.19	0.0295442	0.00641268	1.64	0.0395476	0.144624
	cis-vaccenate (18:1n7)	1.28	0.485725	0.117036	2.47	0.0356181	0.00744452	1.93	0.0110852	0.0888009
	stearidonate (18:4n3)	0.58	0.425316	0.103662	1.64	0.150119	0.0264401	2.84	< 0.001	0.0281482
	nonadecanoate (19:0)	1.58	0.0487104	0.0157238	1.23	0.504514	0.0731057	0.78	0.254951	0.306365
	10-nonadecenoate (19:1n9)	2.01	0.0507868	0.0161475	2.94	0.0573473	0.0111934	1.46	0.631808	0.474487
	eicosenoate (20:1n9 or 11)	2.83	0.0295085	0.0104458	3.23	0.0524391	0.0103905	1.14	0.827563	0.536159
	dihomo-linoleate (20:2n6)	3.56	0.00521912	0.00234512	6.31	0.0021681	0.000679123	1.77	0.355866	0.357928
	mead acid (20:3n9)	2.85	0.329216	0.0837392	2.81	0.532108	0.0756374	0.99	0.81859	0.536159
	arachidonate (20:4n6)	2.06	0.046469	0.0152921	2.56	0.0194084	0.00451225	1.25	0.277291	0.323009
	docosadienoate (22:2n6)	3.45	0.0178378	0.00673487	6.66	0.00352266	0.000996057	1.93	0.119806	0.218921
	docosatrienoate (22:3n3)	7.73	< 0.001	1.15109e-06	27.71	< 0.001	8.86488e-06	3.59	0.0152222	0.0905019
	adrenate (22:4n6)	2.47	0.0371605	0.0128278	4.88	0.00473415	0.00128313	1.98	0.0576588	0.156356
Fatty acid, monohydroxy	4-hydroxybutyrate (GHB)	2.03	0.00872276	0.00361626	2.81	< 0.001	0.000161562	1.38	0.10139	0.203061
	2-hydroxystearate	2.01	0.0301513	0.010625	1.55	0.167069	0.0288428	0.77	0.628948	0.474487
	2-hydroxypalmitate	2.32	0.00248214	0.00120993	2.3	0.108944	0.0197877	0.99	0.693329	0.491608
	13-HODE + 9-HODE	0.75	0.892187	0.196499	0.63	0.712051	0.0977622	0.84	0.602651	0.464516
Fatty acid, dicarboxylate	2-hydroxyglutarate	22.06	< 0.001	0.0005432	209.87	< 0.001	4.90269e-05	9.51	0.0304706	0.122051
	sebacate (decanedioate)	0.47	0.246514	0.0655618	0.72	0.585962	0.0826191	1.52	0.235122	0.298234
	azelate (nonanedioate)	0.85	0.0379343	0.0130417	1.21	0.941478	0.12693	1.41	0.426906	0.392198
	undecanedioate	0.82	0.34192	0.0858085	1.07	0.970172	0.130128	1.31	0.353396	0.357928
	3-carboxy-4-methyl-5-propyl-2-furanpropanoate (CMPF)	1.39	0.675814	0.154895	0.9	0.958035	0.12883	0.65	0.533253	0.43795
Fatty acid, branched	13-methylmyristic acid	0.87	0.0474485	0.0154441	0.85	0.0443355	0.0089366	0.98	0.824293	0.536159
	15-methylpalmitate (isobar with 2-methylpalmitate)	1.13	0.527674	0.125358	1.33	0.139384	0.0248	1.18	0.322168	0.34372
Fatty acid metabolism (also BCAA metabolism)	propionylcarnitine	4.78	< 0.001	1.70507e-05	7.49	< 0.001	0.000157098	1.57	0.380822	0.371532
	butyrylcarnitine	27.15	< 0.001	4.30924e-06	27.21	< 0.001	1.00862e-05	1	0.749248	0.509776
Fatty acid metabolism	valerylcarnitine	4.19	< 0.001	1.24931e-06	7.01	0.0017275	0.000571935	1.67	0.452761	0.403843
Fatty acid synthesis	malonylcarnitine	8.99	< 0.001	7.10381e-06	2.79	0.00468786	0.0012772	0.31	0.0138217	0.0901631
Carnitine metabolism	deoxycarnitine	4.17	< 0.001	6.94771e-07	5.02	< 0.001	1.2956e-06	1.2	0.1555	0.239953
	carnitine	2.83	< 0.001	7.95439e-07	2.44	< 0.001	4.21637e-05	0.86	0.329181	0.348918
	3-dehydrocarnitine*	5.72	< 0.001	4.95496e-05	4.43	< 0.001	0.000126756	0.77	0.211996	0.278172
	acetylcarnitine	3.73	< 0.001	1.65039e-06	3.21	< 0.001	1.33425e-05	0.86	0.370298	0.37081
	hexanoylcarnitine	7.54	< 0.001	6.65699e-06	7.24	< 0.001	0.000114298	0.96	0.877838	0.549107
	2-methylmalonyl carnitine	2.46	0.0145912	0.00566071	1.31	0.198767	0.0329634	0.53	0.0264601	0.120825
	palmitoylcarnitine	3.38	0.0318614	0.0111811	3.75	0.186192	0.0315201	1.11	0.714077	0.501646
	stearoylcarnitine	7.24	< 0.001	0.000280474	8.56	0.0152245	0.00368701	1.18	0.583097	0.455708
	oleoylcarnitine	2.75	0.0725781	0.0224022	3.18	0.235745	0.0380613	1.16	0.630099	0.474487
Bile acid metabolism	cholate	0.83	0.140281	0.0402174	0.44	0.0737628	0.0139802	0.53	0.584815	0.455708
	glycocholate	0.21	0.148566	0.0423059	0.15	0.128476	0.0230947	0.74	0.741216	0.509732
	deoxycholate	3.13	0.0471675	0.0154441	0.4	0.0162805	0.00388873	0.13	0.820947	0.536159
	glycochenodeoxycholate	0.12	0.00174636	0.00089957	0.13	0.00137704	0.000477041	1.1	0.793472	0.525425
	glycolithocholate sulfate*	0.47	0.133028	0.0385298	0.31	0.0354496	0.00744452	0.65	0.138739	0.232881
Fatty alcohol, long chain	1-octadecanol	2.59	0.0499122	0.0159293	1.99	0.098593	0.018224	0.77	0.676913	0.486006
Glycerolipid metabolism	choline phosphate	7.63	< 0.001	7.30496e-06	8.94	< 0.001	3.23922e-05	1.17	0.782573	0.522437
	ethanolamine	13.58	< 0.001	1.31308e-05	18.48	< 0.001	6.15999e-06	1.36	0.156803	0.240272
	phosphoethanolamine	8.51	< 0.001	0.000271557	9.22	< 0.001	2.72843e-05	1.08	0.853934	0.544599
	glycerophosphoethanolamine	22.82	0.00424799	0.00195255	9.55	0.00354629	0.000997348	0.42	0.774725	0.521467
	glycerol	1.82	0.0740718	0.0226976	2.86	0.0100869	0.00257388	1.57	0.024082	0.116349
	choline	1.49	0.0762081	0.0231842	1.68	0.0374045	0.00773372	1.13	0.381644	0.371532
	glycerol 3-phosphate (G3P)	19.12	< 0.001	1.76209e-07	30.43	< 0.001	2.04625e-06	1.59	0.169326	0.24624
	glycerophosphorylcholine (GPC)	10.44	< 0.001	8.5112e-06	16.48	< 0.001	3.55802e-06	1.58	0.0627034	0.159321
	cytidine 5'-diphosphocholine	39.52	< 0.001	7.68248e-08	109.04	< 0.001	8.9856e-08	2.76	< 0.001	0.0353877
	cytidine-5'-diphosphoethanolamine	15.09	< 0.001	5.27977e-08	36.49	< 0.001	3.80266e-08	2.42	< 0.001	0.0205976
Inositol metabolism	myo-inositol	4.17	0.00204433	0.00104155	6.85	< 0.001	0.000167812	1.64	0.00637753	0.0808939
	chiro-inositol	1.46	0.424702	0.103662	1.57	0.388819	0.058954	1.07	0.844864	0.541841
	inositol 1-phosphate (I1P)	4.06	< 0.001	0.000382932	6.48	< 0.001	4.10373e-05	1.6	0.0258167	0.120293
	scyllo-inositol	6.27	< 0.001	0.000271557	7.93	< 0.001	6.40826e-05	1.27	0.263522	0.310824
Ketone bodies	3-hydroxybutyrate (BHBA)	2.33	0.0523515	0.0165827	3.52	0.0225982	0.00509531	1.51	0.389639	0.372221
	1,2-propanediol	3	0.273764	0.071682	1.79	0.428446	0.0642179	0.6	0.780114	0.522323
Lysolipid	1-palmitoylglycerophosphoethanolamine	8.42	< 0.001	1.12651e-06	5.01	< 0.001	1.45073e-05	0.59	0.236671	0.298539
	2-palmitoylglycerophosphoethanolamine*	3.56	< 0.001	0.000116717	2.33	0.0217299	0.00494215	0.65	0.234725	0.298234
	1-stearoylglycerophosphoethanolamine	7.7	< 0.001	7.68248e-08	4.66	< 0.001	2.13464e-06	0.61	0.114752	0.218331
	1-oleoylglycerophosphoethanolamine	6.8	< 0.001	8.5112e-06	5.67	< 0.001	0.000136043	0.83	0.52588	0.435886
	2-oleoylglycerophosphoethanolamine*	8.91	< 0.001	5.45367e-05	8.01	< 0.001	5.18349e-05	0.9	0.793952	0.525425
	1-linoleoylglycerophosphoethanolamine*	2.13	0.0438315	0.0147103	2.05	0.258749	0.0413919	0.96	0.49527	0.417261
	2-linoleoylglycerophosphoethanolamine*	2.31	0.00248928	0.00120993	2.56	0.0494855	0.00984255	1.11	0.987171	0.573502
	1-arachidonoylglycerophosphoethanolamine*	1.82	0.024028	0.00879713	2.15	0.00177514	0.00058036	1.18	0.215294	0.27929
	2-arachidonoylglycerophosphoethanolamine*	2.54	0.0014359	0.000758996	3.35	< 0.001	5.63363e-05	1.32	0.0702041	0.166965
	2-docosahexaenoylglycerophosphoethanolamine*	0.89	0.864807	0.191969	0.77	0.990527	0.132518	0.87	0.75021	0.509776
	1-myristoylglycerophosphocholine	1.34	0.664394	0.152691	2.09	0.462159	0.0681441	1.56	0.635931	0.474487
	2-myristoylglycerophosphocholine*	1.03	0.858454	0.19106	1.62	0.16355	0.0283288	1.58	0.151914	0.239953
	1-palmitoylglycerophosphocholine	0.85	0.649375	0.150055	0.59	0.146598	0.0259072	0.69	0.183606	0.252944
	2-palmitoylglycerophosphocholine*	0.81	0.514624	0.122948	0.71	0.307627	0.0483243	0.88	0.577845	0.455708
	1-palmitoleoylglycerophosphocholine*	1.47	0.599436	0.140046	1.66	0.662725	0.0921999	1.13	0.963581	0.567992
	2-palmitoleoylglycerophosphocholine*	3.26	0.295822	0.0765102	4.09	0.0897163	0.0167609	1.25	0.385824	0.371532
	1-heptadecanoylglycerophosphocholine	1.23	0.956024	0.207853	0.71	0.22428	0.0366628	0.58	0.131845	0.229788
	1-stearoylglycerophosphocholine	1.31	0.874569	0.193627	0.73	0.0981913	0.0182141	0.56	0.0696942	0.166965
	2-stearoylglycerophosphocholine*	1.28	0.785947	0.17691	0.6	0.059924	0.0115994	0.47	0.0211036	0.109506
	1-oleoylglycerophosphocholine	1.06	0.939651	0.20482	0.88	0.349232	0.0535728	0.83	0.250274	0.305137
	2-oleoylglycerophosphocholine*	1.9	0.0807585	0.0243931	1.91	0.402937	0.0607425	1.01	0.663595	0.478731
	1-linoleoylglycerophosphocholine	0.46	0.249918	0.0658459	0.25	0.041738	0.00852858	0.54	0.0697206	0.166965
	2-linoleoylglycerophosphocholine*	1.56	0.330704	0.0837392	1.17	0.936797	0.126625	0.75	0.189446	0.252944
	1-eicosatrienoylglycerophosphocholine*	0.69	0.449559	0.108631	0.66	0.325722	0.0505594	0.96	0.635362	0.474487
	1-arachidonoylglycerophosphocholine*	0.53	0.18479	0.0505775	0.52	0.187014	0.0315571	1	0.94699	0.567869
	2-arachidonoylglycerophosphocholine*	1.09	0.521206	0.12417	1.63	0.316136	0.0493644	1.5	0.492488	0.417261
	1-palmitoylglycerophosphoinositol*	6.63	< 0.001	3.40954e-07	5.71	< 0.001	2.06848e-05	0.86	0.841257	0.541048
	1-stearoylglycerophosphoinositol	5.71	< 0.001	7.79539e-05	6.19	< 0.001	6.28112e-05	1.08	0.217257	0.280244
	1-arachidonoylglycerophosphoinositol*	2.97	< 0.001	0.000228516	3.77	< 0.001	1.01518e-05	1.27	0.0814154	0.184044
	2-arachidonoylglycerophosphoinositol*	4.33	< 0.001	2.35025e-05	8.07	< 0.001	6.54327e-06	1.86	0.00780954	0.0844151
	2-oleoylglycerophosphoinositol*	2.7	< 0.001	0.0005432	3.31	0.0174875	0.00412058	1.23	0.724997	0.506202
	1-palmitoylplasmenylethanolamine*	6.74	< 0.001	3.45973e-06	4.39	< 0.001	1.69218e-05	0.65	0.338856	0.35489
Monoacylglycerol	1-palmitoylglycerol (1-monopalmitin)	1.76	0.20501	0.055572	3.79	0.00654917	0.00171294	2.16	0.00150635	0.0421714
	2-palmitoylglycerol (2-monopalmitin)	1.38	0.00877925	0.00362193	2.3	0.00293279	0.000857062	1.67	0.0328887	0.127271
	1-stearoylglycerol (1-monostearin)	1.42	0.19107	0.0521276	1.79	0.0571983	0.0111934	1.26	0.152655	0.239953
	1-oleoylglycerol (1-monoolein)	1.73	0.291776	0.0756951	7.67	0.00274658	0.000816329	4.44	0.002219	0.0446916
	1-linoleoylglycerol (1-monolinolein)	1.82	0.217813	0.0584802	3.54	0.012251	0.00299463	1.95	0.0176118	0.100526
Sphingolipid	sphinganine	3.03	0.0154305	0.005959	1.94	0.318024	0.0495114	0.64	0.28586	0.325998
	sphingosine	7.23	< 0.001	0.000540825	5.69	0.00225181	0.000696997	0.79	0.73183	0.506328
	phytosphingosine	1.97	0.0739424	0.0226976	3.27	0.85428	0.116374	1.66	0.376365	0.371532
	palmitoyl sphingomyelin	3.83	< 0.001	2.97138e-05	2.87	< 0.001	0.000135329	0.75	0.440678	0.397683
	stearoyl sphingomyelin	0.76	0.403128	0.0988236	0.68	0.474567	0.0695367	0.9	0.910988	0.557339
Sterol/Steroid	lathosterol	3.58	0.0186626	0.00701497	3.98	0.0561942	0.0110508	1.11	0.663497	0.478731
	cholesterol	2.08	0.0327968	0.0114146	2.16	0.0292283	0.00637056	1.04	0.894163	0.552572
	dihydrocholesterol	2.43	< 0.001	0.00015214	1.43	0.139015	0.0248	0.59	0.0298751	0.122051
	dehydroisoandrosterone sulfate (DHEA-S)	0.07	0.0474789	0.0154441	0.13	0.141733	0.0251324	1.91	0.136376	0.232881
	epiandrosterone sulfate	0.12	0.152995	0.0431314	0.14	0.191454	0.0320993	1.17	0.244955	0.302309
	androsterone sulfate	0.08	0.0244398	0.00890711	0.14	0.0661167	0.0125766	1.87	0.0998674	0.203061
	7-alpha-hydroxy-3-oxo-4-cholestenoate (7-Hoca)	0.57	0.307166	0.0792018	1.08	0.798227	0.109022	1.88	0.0803885	0.183539
	4-androsten-3beta,17beta-diol disulfate 1*	0.51	0.249671	0.0658459	0.54	0.434522	0.0649425	1.06	0.485434	0.415102
	pregn steroid monosulfate*	0.37	0.0494096	0.0158286	0.54	0.212108	0.0350012	1.44	0.0603323	0.157922
	pregnanediol-3-glucuronide	0.49	0.232951	0.0621501	0.7	0.523724	0.0748525	1.44	0.241795	0.30003
Purine metabolism, (hypo)xanthine/inosine containing	xanthine	0.64	0.168867	0.0472905	1.68	0.568482	0.0803712	2.61	0.0565288	0.155499
	xanthosine	3.29	0.137168	0.0395932	1.95	0.15303	0.0268625	0.59	0.915831	0.557596
	hypoxanthine	6.08	< 0.001	1.09182e-05	7.9	< 0.001	8.09258e-06	1.3	0.0411781	0.144624
	inosine	3.66	< 0.001	5.24528e-05	4.68	< 0.001	6.54327e-06	1.28	0.16135	0.245592
	2'-deoxyinosine	2.84	< 0.001	0.000138803	8.15	< 0.001	1.54978e-05	2.87	< 0.001	0.0335646
	inosine 5'-monophosphate (IMP)	10.09	< 0.001	3.09433e-05	8.12	0.0026507	0.000801494	0.8	0.965084	0.567992
	AICA ribonucleotide	2.89	0.0216972	0.00804833	9.2	0.0108748	0.00276145	3.18	0.100646	0.203061
Purine metabolism, adenine containing	adenine	3.86	< 0.001	0.000116717	3.35	< 0.001	0.000139429	0.87	0.864549	0.545514
	adenosine	5.65	< 0.001	0.000267234	5.21	< 0.001	0.000178391	0.92	0.581576	0.455708
	N1-methyladenosine	2.35	< 0.001	2.20978e-06	3.1	< 0.001	2.40337e-06	1.32	0.027472	0.122051
	adenosine 2'-monophosphate (2'-AMP)	6.01	< 0.001	0.000100375	13.19	< 0.001	8.86488e-06	2.2	0.0131809	0.0888009
	adenosine 3'-monophosphate (3'-AMP)	6.1	< 0.001	5.3673e-07	12.81	< 0.001	1.93317e-05	2.1	0.047806	0.149095
	adenosine 5'-monophosphate (AMP)	70.17	< 0.001	0.00011178	100.73	< 0.001	3.28986e-05	1.44	0.452812	0.403843
	adenosine 5'-diphosphate (ADP)	4.5	< 0.001	0.000540825	6.4	< 0.001	0.000304937	1.42	0.167554	0.24624
	adenosine 3',5'-cyclic monophosphate (cAMP)	1.36	0.0915129	0.0271565	1.44	0.0193283	0.00451225	1.06	0.433027	0.395467
	adenylosuccinate	4.93	0.00799958	0.00341695	13.2	0.00292058	0.000857062	2.68	0.0648965	0.159321
Purine metabolism, guanine containing	guanine	5.24	0.00285944	0.00136629	6.06	0.00138934	0.000478134	1.16	0.864925	0.545514
	guanosine	3.33	< 0.001	0.000165786	4.22	< 0.001	3.61489e-05	1.27	0.47464	0.410484
	2'-deoxyguanosine	1.16	0.0756235	0.0230894	2.3	0.00601996	0.00158243	1.98	0.0154592	0.0905019
	guanosine 5'- monophosphate (5'-GMP)	27.91	< 0.001	2.57454e-07	38	< 0.001	5.21989e-05	1.36	0.579163	0.455708
	N1-methylguanosine	2.3	0.0129832	0.00515512	3.35	0.00210812	0.00066834	1.46	0.155544	0.239953
Purine metabolism, urate metabolism	urate	0.74	0.0082978	0.00350889	0.66	0.00310241	0.000896616	0.89	0.642712	0.476433
Pyrimidine metabolism, cytidine containing	cytidine	1.09	0.921231	0.201845	1.67	0.467553	0.0687015	1.54	0.41358	0.383848
	cytidine 5'-monophosphate (5'-CMP)	12.21	< 0.001	5.32869e-07	15.07	< 0.001	1.2956e-06	1.23	0.165311	0.24624
	cytidine-3'-monophosphate (3'-CMP)	1.26	0.048512	0.0157197	2.42	0.0382741	0.00788237	1.92	0.126955	0.226608
Pyrimidine metabolism, thymine containing	thymine	1.58	0.37051	0.0916243	5.55	0.0119663	0.00295263	3.52	0.0184229	0.102591
	thymidine 5'-monophosphate	1.46	0.0326798	0.0114146	3.28	0.00554533	0.00147247	2.25	0.0301567	0.122051
Pyrimidine metabolism, thymine containing; Valine, leucine and isoleucine metabolism/	3-aminoisobutyrate	4.31	0.00745596	0.00321724	7.8	< 0.001	0.000190486	1.81	0.0196945	0.104571
Pyrimidine metabolism, uracil containing	uracil	13.46	< 0.001	5.04778e-08	24.76	< 0.001	1.05795e-07	1.84	0.00950145	0.0877528
	5,6-dihydrouracil	2.96	< 0.001	7.22046e-05	5.15	0.00115269	0.000407413	1.74	0.142066	0.232881
	uridine	2.18	< 0.001	5.61735e-05	2.96	< 0.001	1.51286e-05	1.36	0.0643357	0.159321
	pseudouridine	1.27	0.0405186	0.0137623	1.3	0.0205405	0.00470094	1.02	0.661188	0.478731
	5-methyluridine (ribothymidine)	0.83	0.178264	0.0492694	2.26	0.0228575	0.00513166	2.73	0.00637426	0.0808939
	uridine monophosphate (5' or 3')	19.52	< 0.001	3.17125e-07	34.95	< 0.001	1.73783e-05	1.79	0.239713	0.299124
	uridine 5'-triphosphate (UTP)	1.83	0.0634612	0.019805	3.29	0.0600926	0.0115994	1.8	0.340949	0.355042
Purine and pyrimidine metabolism	methylphosphate	8.86	< 0.001	7.21151e-05	14.96	< 0.001	1.51286e-05	1.69	0.15375	0.239953
Ascorbate and aldarate metabolism	ascorbate (Vitamin C)	64.77	0.00243713	0.00119836	70.8	0.00166326	0.000564967	1.09	0.857409	0.545292
	threonate	1.15	0.568526	0.133934	1.44	0.999638	0.133396	1.25	0.757312	0.513075
Folate metabolism	5-methyltetrahydrofolate (5MeTHF)	1.33	0.00912057	0.00370847	3.26	0.00202171	0.000644852	2.46	0.00850379	0.0844151
Hemoglobin and porphyrin metabolism	heme*	0.08	0.0167144	0.00635898	0.41	0.0576079	0.0112025	5.16	0.251256	0.305137
	Coproporphyrin I	1			1			1
Nicotinate and nicotinamide metabolism	nicotinamide	3.12	0.00438283	0.00200364	5.26	< 0.001	0.000157098	1.69	0.0292279	0.122051
	nicotinamide ribonucleotide (NMN)	1.78	0.367593	0.0914375	0.95	0.935966	0.126625	0.54	0.273763	0.320535
	nicotinamide adenine dinucleotide (NAD+)	18.82	< 0.001	0.000500652	16.46	0.0109893	0.00277707	0.87	0.970223	0.567992
	nicotinamide adenine dinucleotide reduced (NADH)	36.1	< 0.001	7.68248e-08	24.72	< 0.001	0.00016852	0.68	0.44364	0.398779
	adenosine 5'diphosphoribose	1.18	0.636735	0.147537	1.93	0.282241	0.0446043	1.64	0.397879	0.376937
Pantothenate and CoA metabolism	pantothenate	6.27	0.00452743	0.00205861	5.77	0.00505748	0.0013567	0.92	0.798501	0.526908
	coenzyme A	7.72	0.00396428	0.0018321	8.39	0.0110896	0.00278893	1.09	0.569757	0.453256
	3'-dephosphocoenzyme A	2.69	0.00728789	0.00316085	5	0.0444181	0.0089366	1.86	0.464789	0.408148
	acetyl CoA	2.38	0.0161596	0.00621219	2.06	0.101546	0.0185544	0.87	0.83433	0.538109
Riboflavin metabolism	flavin adenine dinucleotide (FAD)	9.26	< 0.001	5.27977e-08	10.28	< 0.001	1.03698e-07	1.11	0.187906	0.252944
Thiamine metabolism	thiamin diphosphate	1			1			1
Tocopherol metabolism	alpha-tocopherol	5.83	< 0.001	0.000194868	4.5	0.00179625	0.000583616	0.77	0.952807	0.567869
	delta-tocopherol	1			1			1
	gamma-tocopherol	4.94	0.0105242	0.00425873	2.41	0.0223413	0.00505919	0.49	0.648876	0.477899
Vitamin B6 metabolism	pyridoxate	0.85	0.24983	0.0658459	0.47	0.221289	0.0362873	0.56	0.929839	0.561631
Benzoate metabolism	hippurate	0.6	0.024539	0.00890711	0.43	0.0165122	0.00392616	0.71	0.300679	0.331641
	2-hydroxyhippurate (salicylurate)	0.98	0.786511	0.17691	0.88	0.534126	0.0757185	0.9	0.566094	0.453256
	3-hydroxyhippurate	1.35	0.706326	0.16072	0.69	0.315166	0.0493603	0.51	0.0523851	0.150566
	catechol sulfate	0.41	0.107059	0.0315485	0.19	0.0205795	0.00470094	0.46	0.133411	0.230757
	benzoate	0.46	0.263665	0.0692521	0.25	0.0952206	0.017726	0.54	0.115957	0.218801
	methyl-4-hydroxybenzoate	1.71	0.0554657	0.0174385	6.96	0.199129	0.0329634	4.06	0.561861	0.451696
	4-nitrophenol	1.08	0.62532	0.14529	1.08	0.694112	0.0958022	1	0.909605	0.557339
	4-ethylphenylsulfate	0.09	0.172895	0.0481001	0.09	0.172895	0.0297505	1
Chemical	glycolate (hydroxyacetate)	1.04	0.651466	0.150128	1.12	0.903354	0.122739	1.08	0.647712	0.477899
	glycerol 2-phosphate	9.7	< 0.001	2.57454e-07	19.06	< 0.001	8.86488e-06	1.97	0.0404834	0.144624
	triethyleneglycol	1.01	0.833326	0.185957	1.21	0.462457	0.0681441	1.2	0.355049	0.357928
	heptaethylene glycol	1.35	0.317758	0.0816839	1.33	0.354697	0.054248	0.99	0.986308	0.573502
	hexaethylene glycol	1.22	0.50399	0.120749	1.27	0.444426	0.0660453	1.04	0.81645	0.536159
	pentaethylene glycol	1.02	0.800219	0.179516	1.09	0.678592	0.0939078	1.07	0.746878	0.509776
	tetraethylene glycol	0.93	0.994752	0.214071	1.07	0.657109	0.0916624	1.15	0.375335	0.371532
	methyl-alpha-glucopyranoside	9.79	< 0.001	1.75851e-05	11.21	< 0.001	6.40826e-05	1.15	0.470541	0.410105
	2-ethylhexanoate	0.39	0.0870048	0.0260012	0.2	0.0326814	0.00692132	0.52	0.141213	0.232881
Drug	4-acetaminophen sulfate	5.1	0.366703	0.0914375	2.88	0.441616	0.0658147	0.57	0.926812	0.561288
	4-acetamidophenol	1.24	0.149253	0.0423589	1.28	0.228138	0.0371773	1.04	0.847963	0.542306
	p-acetamidophenylglucuronide	4.2	0.0831571	0.0249394	1.65	0.178925	0.0304872	0.39	0.545981	0.446329
	2-hydroxyacetaminophen sulfate*	3.93	0.0790339	0.0239577	1.84	0.176982	0.0302547	0.47	0.684958	0.489529
	2-methoxyacetaminophen sulfate*	1.49	0.223355	0.0597786	1.18	0.51002	0.0736993	0.8	0.606292	0.464516
	3-(cystein-S-yl)acetaminophen*	1.2	0.994172	0.214071	1.34	0.496765	0.0723838	1.12	0.40074	0.377112
	lidocaine	5	0.112592	0.0329493	23.67	0.255034	0.0409229	4.73	0.968795	0.567992
	N-ethylglycinexylidide*	2.71	0.0413443	0.0139309	8.06	0.162737	0.0282816	2.97	0.703914	0.497568
	ranitidine	1			1.16	0.346594	0.0533245	1.16	0.346594	0.357928
	hydrochlorothiazide	1.32	0.288336	0.075033	1			0.76	0.288336	0.325998
	pseudoephedrine	1.12	0.33317	0.0838815	1			0.9	0.33317	0.350543
Food component/Plant	piperine	0.48	0.588328	0.138214	0.45	0.515097	0.074024	0.94	0.776551	0.521467
	ergothioneine	6.24	< 0.001	7.42306e-05	4.82	< 0.001	6.40203e-05	0.77	0.957576	0.567869
	stachydrine	6.5	0.0280623	0.0100141	7.41	0.0616675	0.0118597	1.14	0.902029	0.555114
	quebrachitol	0.79	0.40292	0.0988236	0.44	0.0798289	0.0150753	0.56	0.0504076	0.150051
Xanthine metabolism	paraxanthine	1	0.70693	0.16072	0.68	0.401312	0.0606724	0.68	0.549749	0.446329
	theobromine	0.8	0.203591	0.055365	0.63	0.235059	0.0380613	0.8	0.895478	0.552572
Sugar, sugar substitute, starch	erythritol	2.93	0.00903329	0.00370847	3.38	0.00488783	0.00131795	1.15	0.494833	0.417261
Detoxification metabolism	phenolphthalein beta-D-glucuronide	1			1			1
