# Supplementary material for: A joint analysis of metabolomics and genetics of breast cancer
Source: Breast Cancer Res. 2014 Aug 5;16:415. doi: 10.1186/s13058-014-0415-9 (PMC4187326; doi:10.1186/s13058-014-0415-9)
Supplement: Supplementary file 5 — Additional file 5: Table S4.: Comparison with the Terunuma et al.’s (JCI 2014) dataset for discrimination of estrogen receptor (ER) + and ER- cancers. (XLSX 16 KB) [file 13058_2014_415_MOESM5_ESM.xlsx]

## Sheet: ER Metabolites Terunuma Compar
Dataset	Tang Dataset		Terunuma Dataset
Metabolite	Fold (ER-/ER+)	p-Value	Fold (ER-/ER+)	p-Value
dihomo-linolenate(20:3n3orn6)	2.43	0.02404	4.03798	3.39863e-05
glutamate	1.49	0.04898	2.18113	0.000796445
uracil	1.84	0.0095	3.55017	0.00215412
phosphate	1.39	0.00185	1.72003	0.00263813
kynurenine	2.43	0.00822	2.76338	0.00318689
docosatrienoate(22:3n3)	3.59	0.01522	7.16349	0.00341662
eicosapentaenoate(EPA;20:5n3)	1.65	0.04664	2.36392	0.00460845
beta-alanine	3.39	0.01142	2.91195	0.00625479
histamine	0.4	0.02179	0.592054	0.0077614
hypoxanthine	1.3	0.04118	1.51681	0.010088
adenosine2'-monophosphate(2'-AMP)	2.2	0.01318	2.26407	0.0154085
N-acetylmethionine	1.63	0.00745	1.88343	0.0245098
2'-deoxyinosine	2.87	< 0.001	1.43747	0.0251811
inositol1-phosphate(I1P)	1.6	0.02582	2.19558	0.0252469
N-acetylalanine	1.9	< 0.001	1.59647	0.0259174
2-palmitoylglycerol(2-monopalmitin)	1.67	0.03289	2.73467	0.0297615
proline	1.37	0.0423	1.34205	0.0300442
thymine	3.52	0.01842	2.51554	0.0300993
nicotinamide	1.69	0.02923	1.50216	0.0315923
5-methylthioadenosine(MTA)	1.58	0.04436	3.36072	0.0329753
N1-methyladenosine	1.32	0.02747	1.66157	0.0341173
linolenate[alphaorgamma;(18:3n3or6)]	2.42	0.00961	1.77475	0.0342065
glycerol	1.57	0.02408	1.83606	0.0383905
cytidine5'-diphosphocholine	2.76	< 0.001	3.20199	0.0391658
2'-deoxyguanosine	1.98	0.01546	3.88018	0.0434331
gamma-glutamylisoleucine*	1.78	0.03987	1.35817	0.0441772
stearidonate(18:4n3)	2.84	< 0.001	3.38891	0.0510061
ribitol	2.04	0.0015	1.81428	0.065118
adenosine3'-monophosphate(3'-AMP)	2.1	0.04781	2.03167	0.0722602
glycerol2-phosphate	1.97	0.04048	2.01285	0.0747117
cis-vaccenate(18:1n7)	1.93	0.01109	1.67078	0.0904599
3-aminoisobutyrate	1.81	0.01969	2.7945	0.0967768
oleate(18:1n9)	1.64	0.03955	1.71701	0.0976144
2-hydroxyglutarate	9.51	0.03047	7.57473	0.111065
leucine	1.35	0.0327	1.1832	0.128324
N-acetylserine	1.91	0.00697	1.3222	0.140612
3-methyl-2-oxovalerate	2.19	0.00235	0.732581	0.157691
N6-acetyllysine	1.32	0.04077	1.26776	0.165676
maltose	1.79	0.01072	1.60803	0.200883
1-palmitoylglycerol(1-monopalmitin)	2.16	0.00151	1.87931	0.211541
myo-inositol	1.64	0.00638	1.15661	0.22835
4-methyl-2-oxopentanoate	1.75	0.04467	0.79393	0.236273
2-hydroxybutyrate(AHB)	1.67	0.00585	1.2799	0.250686
maltopentaose	2.72	< 0.001	0.986388	0.259166
N-formylmethionine	1.66	0.0057	1.08264	0.26558
maltotetraose	2.32	0.00336	0.735515	0.355575
caproate(6:0)	0.59	0.01001	1.09708	0.46092
alanine	1.67	0.03029	1.0745	0.508446
N-acetylthreonine	1.55	0.01263	1.09776	0.527573
4-hydroxyphenylpyruvate	3.19	0.04284	1.14607	0.59159
gamma-aminobutyrate(GABA)	2.71	0.01894	1.13191	0.605604
spermidine	1.49	0.01322	1.11146	0.607037
isoleucine	1.41	0.01448	0.956689	0.658404
methionine	1.35	0.04395	1.03761	0.732993
1-oleoylglycerol(1-monoolein)	4.44	0.00222	1.14157	0.799508
maltotriose	2.65	0.00175	0.926689	0.830998
phenyllactate(PLA)	2.15	0.01246	1.04759	0.847183
valylasparagine	1.99	0.00343	Not available
5-methyluridine(ribothymidine)	2.73	0.00637	Not available
2-arachidonoylglycerophosphoinositol*	1.86	0.00781	Not available
5-methyltetrahydrofolate(5MeTHF)	2.46	0.0085	Not available
leucylserine	2.79	0.01244	Not available
malonylcarnitine	0.31	0.01382	Not available
glutaroylcarnitine	0.46	0.0154	Not available
1-linoleoylglycerol(1-monolinolein)	1.95	0.01761	Not available
2-stearoylglycerophosphocholine*	0.47	0.0211	Not available
isoleucylserine	1.7	0.02446	Not available
2-methylmalonylcarnitine	0.53	0.02646	Not available
valylglycine	1.62	0.02889	Not available
dihydrocholesterol	0.59	0.02988	Not available
thymidine5'-monophosphate	2.25	0.03016	Not available
Isobar:fructose1,6-diphosphate,glucose1,6-diphosphate,myo-inositol1,4or1,3-diphosphate	2.98	0.0373	Not available
valylvaline	1.51	0.04497	Not available
valerate	0.65	0.04869	Not available
cytidine-5'-diphosphoethanolamine	2.42	< 0.001	Not available
