# Supplementary material for: A joint analysis of metabolomics and genetics of breast cancer
Source: Breast Cancer Res. 2014 Aug 5;16:415. doi: 10.1186/s13058-014-0415-9 (PMC4187326; doi:10.1186/s13058-014-0415-9)
Supplement: Supplementary file 6 — Additional file 6: Table S5.: Pearson’s correlations between all metabolites in the study. (XLSX 865 KB) [file 13058_2014_415_MOESM6_ESM.xlsx]

## Sheet: Tumor-Metabolon-ScaledImpData-M
Metabolite Name	1,2-propanediol	1,5-anhydroglucitol_(1,5-AG)	1-arachidonoylglycerophosphocholine*	1-arachidonoylglycerophosphoethanolamine*	1-arachidonoylglycerophosphoinositol*	1-eicosatrienoylglycerophosphocholine*	1-heptadecanoylglycerophosphocholine	1-linoleoylglycerol_(1-monolinolein)	1-linoleoylglycerophosphocholine	1-linoleoylglycerophosphoethanolamine*	1-myristoylglycerophosphocholine	1-octadecanol	1-oleoylglycerol_(1-monoolein)	1-oleoylglycerophosphocholine	1-oleoylglycerophosphoethanolamine	1-palmitoleoylglycerophosphocholine*	1-palmitoylglycerol_(1-monopalmitin)	1-palmitoylglycerophosphocholine	1-palmitoylglycerophosphoethanolamine	1-palmitoylglycerophosphoinositol*	1-palmitoylplasmenylethanolamine*	1-stearoylglycerol_(1-monostearin)	1-stearoylglycerophosphocholine	1-stearoylglycerophosphoethanolamine	1-stearoylglycerophosphoinositol	10-heptadecenoate_(17:1n7)	10-nonadecenoate_(19:1n9)	13-HODE_+_9-HODE	13-methylmyristic_acid	15-methylpalmitate_(isobar_with_2-methylpalmitate)	2'-deoxyguanosine	2'-deoxyinosine	2-aminoadipate	2-aminobutyrate	2-arachidonoylglycerophosphocholine*	2-arachidonoylglycerophosphoethanolamine*	2-arachidonoylglycerophosphoinositol*	2-docosahexaenoylglycerophosphoethanolamine*	2-ethylhexanoate	2-hydroxyacetaminophen_sulfate*	2-hydroxybutyrate_(AHB)	2-hydroxyglutarate	2-hydroxyhippurate_(salicylurate)	2-hydroxypalmitate	2-hydroxystearate	2-linoleoylglycerophosphocholine*	2-linoleoylglycerophosphoethanolamine*	2-methoxyacetaminophen_sulfate*	2-methylbutyroylcarnitine
1,2-propanediol	1	-0.14	-0.22	0.55	0.19	-0.1	-0.14	0.43	-0.22	0.06	-0.11	0.22	0.09	-0.19	0.17	-0.23	0.2	-0.19	0.23	0.42	0.06	0.43	-0.15	0.49	0.42	-0.01	0.12	0.09	0.4	0.26	-0.09	-0.09	0.51	0.31	-0.02	0.4	0.09	-0.09	-0.22	-0.15	0.2	0.07	-0.13	0.06	0.06	-0.21	-0.04	0.04	0.13
1,5-anhydroglucitol_(1,5-AG)	-0.14	1	0.22	-0.07	-0.19	0.04	-0.08	-0.04	0.33	0.01	-0.02	-0.36	-0.04	0.07	-0.08	-0.07	-0.09	-0.05	-0.12	-0.17	-0.14	-0.3	0.03	-0.1	-0.1	-0.11	-0.03	-0.06	-0.08	-0.09	0.22	0.29	-0.01	0.08	-0.28	-0.1	-0.22	-0.17	0.08	-0.29	0.06	-0.07	-0.02	0.1	-0.13	0.12	0.12	-0.35	0.39
1-arachidonoylglycerophosphocholine*	-0.22	0.22	1	-0.33	-0.19	0.71	0.33	-0.34	0.89	-0.21	0.42	-0.11	-0.19	0.69	-0.28	0.45	-0.16	0.78	-0.15	-0.35	-0.22	-0.11	0.48	-0.26	-0.37	-0.25	-0.29	-0.11	0.23	-0.26	-0.24	-0.31	-0.19	-0.52	0.22	-0.46	-0.28	-0.02	0.63	0.02	-0.27	-0.14	0.02	-0.08	-0.03	0.33	-0.3	-0.05	-0.27
1-arachidonoylglycerophosphoethanolamine*	0.55	-0.07	-0.33	1	0.68	-0.23	-0.36	0.71	-0.39	0.48	-0.07	0.26	0.29	-0.26	0.43	-0.03	0.44	-0.38	0.46	0.8	0.25	0.58	-0.32	0.51	0.75	0.38	0.38	0.17	0.47	0.63	0.18	0.3	0.53	0.56	-0.17	0.86	0.64	-0.16	-0.35	-0.15	0.27	0.18	-0.2	0.01	-0.02	-0.24	0.47	0.08	0.37
1-arachidonoylglycerophosphoinositol*	0.19	-0.19	-0.19	0.68	1	-0.16	-0.34	0.5	-0.4	0.16	-0.07	0.51	0.21	-0.2	0.22	0.01	0.5	-0.29	0.28	0.49	0.26	0.53	-0.31	0.25	0.54	0.26	0.22	0.36	0.34	0.37	0.3	0.35	0.29	0.39	0.03	0.62	0.79	-0.12	-0.23	-0.15	0.07	0.12	-0.22	-0.07	-0.14	-0.22	0.16	-0.04	0.41
1-eicosatrienoylglycerophosphocholine*	-0.1	0.04	0.71	-0.23	-0.16	1	0.59	-0.29	0.66	-0.17	0.39	-0.04	-0.07	0.69	-0.15	0.44	-0.05	0.78	-0.12	-0.15	-0.04	-0.04	0.75	-0.16	-0.23	-0.13	-0.15	-0.18	0.08	-0.14	-0.27	-0.26	-0.27	-0.29	0.34	-0.23	-0.26	0.05	0.37	-0.06	-0.14	0	-0.12	-0.12	-0.13	0.47	-0.2	-0.14	-0.3
1-heptadecanoylglycerophosphocholine	-0.14	-0.08	0.33	-0.36	-0.34	0.59	1	-0.31	0.43	-0.23	0.24	0.11	-0.13	0.5	-0.17	0.24	-0.21	0.54	-0.15	-0.21	-0.08	-0.17	0.86	-0.05	-0.25	-0.2	-0.08	-0.28	-0.24	-0.3	-0.28	-0.25	-0.31	-0.25	0.09	-0.29	-0.38	-0.07	0.22	0.4	-0.35	-0.06	-0.15	0.04	0.09	0.49	-0.27	0.3	-0.27
1-linoleoylglycerol_(1-monolinolein)	0.43	-0.04	-0.34	0.71	0.5	-0.29	-0.31	1	-0.42	0.39	-0.06	0.14	0.7	-0.28	0.36	-0.06	0.74	-0.43	0.1	0.39	0.05	0.57	-0.38	0.23	0.46	0.75	0.74	0.2	0.38	0.58	0.34	0.51	0.37	0.62	-0.13	0.55	0.34	-0.18	-0.35	-0.07	0.5	0.58	-0.11	0.25	0.14	-0.31	0.35	0.15	0.41
1-linoleoylglycerophosphocholine	-0.22	0.33	0.89	-0.39	-0.4	0.66	0.43	-0.42	1	-0.12	0.22	-0.15	-0.26	0.59	-0.29	0.28	-0.35	0.73	-0.21	-0.37	-0.25	-0.23	0.51	-0.25	-0.44	-0.28	-0.31	-0.09	0.2	-0.28	-0.34	-0.42	-0.27	-0.59	-0.03	-0.53	-0.47	-0.05	0.64	0.08	-0.4	-0.2	0.12	-0.14	-0.06	0.35	-0.24	0	-0.32
1-linoleoylglycerophosphoethanolamine*	0.06	0.01	-0.21	0.48	0.16	-0.17	-0.23	0.39	-0.12	1	0.07	-0.17	0.14	-0.03	0.51	0.12	0.07	-0.18	0.34	0.32	0.08	0.03	-0.23	0.26	0.24	0.55	0.44	0.13	0.23	0.44	-0.1	0.03	0.26	0.22	-0.22	0.24	0.09	0	-0.26	0.03	0.29	0.05	-0.09	0.2	0.09	0.05	0.89	0.14	0
1-myristoylglycerophosphocholine	-0.11	-0.02	0.42	-0.07	-0.07	0.39	0.24	-0.06	0.22	0.07	1	-0.08	0.09	0.83	0.36	0.86	0.26	0.64	0.41	0.1	0.3	0.19	0.44	0.26	0.19	0.11	0.13	-0.12	-0.1	0.06	-0.21	-0.08	0.12	-0.03	0.49	-0.07	-0.01	0.18	-0.1	0.05	0.04	0.05	-0.14	0.06	-0.12	0.55	0.14	-0.01	-0.21
1-octadecanol	0.22	-0.36	-0.11	0.26	0.51	-0.04	0.11	0.14	-0.15	-0.17	-0.08	1	-0.04	-0.14	0.01	-0.06	0.2	0.01	0.12	0.27	0.25	0.57	-0.03	0.25	0.29	-0.1	-0.02	0.23	0.28	0.16	0.08	0.06	0.09	-0.02	0.1	0.25	0.34	-0.16	0.23	0.34	-0.38	-0.02	0.03	-0.35	-0.27	-0.06	-0.18	0.35	0.23
1-oleoylglycerol_(1-monoolein)	0.09	-0.04	-0.19	0.29	0.21	-0.07	-0.13	0.7	-0.26	0.14	0.09	-0.04	1	-0.05	0.48	0.12	0.81	-0.16	0	0.14	0.1	0.4	-0.18	0.05	0.21	0.71	0.86	-0.06	-0.05	0.22	0.26	0.49	-0.01	0.56	-0.14	0.3	0.19	-0.21	-0.19	-0.04	0.38	0.96	-0.09	0.24	0.09	-0.29	0.08	-0.03	0.05
1-oleoylglycerophosphocholine	-0.19	0.07	0.69	-0.26	-0.2	0.69	0.5	-0.28	0.59	-0.03	0.83	-0.14	-0.05	1	0.23	0.83	0.02	0.88	0.27	-0.05	0.24	-0.03	0.73	0.2	-0.02	-0.09	-0.02	-0.12	-0.1	-0.15	-0.33	-0.27	0.02	-0.24	0.36	-0.3	-0.26	0.1	0.14	0	-0.23	-0.02	-0.05	0.03	-0.06	0.67	-0.05	-0.1	-0.37
1-oleoylglycerophosphoethanolamine	0.17	-0.08	-0.28	0.43	0.22	-0.15	-0.17	0.36	-0.29	0.51	0.36	0.01	0.48	0.23	1	0.38	0.46	0.02	0.66	0.6	0.73	0.25	-0.09	0.77	0.62	0.43	0.62	0.02	-0.05	0.36	-0.05	0.19	0.29	0.53	-0.14	0.41	0.25	-0.08	-0.4	-0.08	0.11	0.43	-0.2	0.15	0	0.01	0.5	-0.06	-0.05
1-palmitoleoylglycerophosphocholine*	-0.23	-0.07	0.45	-0.03	0.01	0.44	0.24	-0.06	0.28	0.12	0.86	-0.06	0.12	0.83	0.38	1	0.23	0.7	0.53	0.17	0.37	0.14	0.43	0.25	0.21	0.13	0.11	-0.16	-0.09	0.15	-0.12	0	0.15	-0.01	0.41	-0.07	0	0.13	-0.04	0.11	0.01	0.09	-0.13	0.03	-0.12	0.57	0.16	0.04	-0.14
1-palmitoylglycerol_(1-monopalmitin)	0.2	-0.09	-0.16	0.44	0.5	-0.05	-0.21	0.74	-0.35	0.07	0.26	0.2	0.81	0.02	0.46	0.23	1	-0.09	0.15	0.3	0.29	0.69	-0.21	0.21	0.44	0.56	0.69	0.02	0.03	0.27	0.38	0.62	0.12	0.64	0.12	0.47	0.48	-0.19	-0.31	-0.06	0.41	0.72	-0.23	0.16	-0.06	-0.22	0.09	-0.03	0.31
1-palmitoylglycerophosphocholine	-0.19	-0.05	0.78	-0.38	-0.29	0.78	0.54	-0.43	0.73	-0.18	0.64	0.01	-0.16	0.88	0.02	0.7	-0.09	1	0.18	-0.13	0.19	0	0.69	0.03	-0.16	-0.24	-0.22	-0.18	-0.01	-0.2	-0.37	-0.39	-0.19	-0.42	0.38	-0.4	-0.32	0.14	0.39	0.2	-0.38	-0.1	-0.06	-0.12	-0.12	0.58	-0.22	0.07	-0.44
1-palmitoylglycerophosphoethanolamine	0.23	-0.12	-0.15	0.46	0.28	-0.12	-0.15	0.1	-0.21	0.34	0.41	0.12	0	0.27	0.66	0.53	0.15	0.18	1	0.75	0.74	0.27	-0.03	0.72	0.73	0	0.09	-0.07	-0.01	0.4	-0.04	0.05	0.46	0.4	0.06	0.46	0.35	0.12	-0.34	0.01	-0.04	-0.06	-0.18	-0.01	-0.14	0.2	0.42	0.05	0.04
1-palmitoylglycerophosphoinositol*	0.42	-0.17	-0.35	0.8	0.49	-0.15	-0.21	0.39	-0.37	0.32	0.1	0.27	0.14	-0.05	0.6	0.17	0.3	-0.13	0.75	1	0.69	0.44	-0.13	0.75	0.94	0.16	0.18	-0.01	0.21	0.6	0.03	0.19	0.51	0.54	-0.12	0.86	0.62	-0.09	-0.41	-0.09	0.07	0.07	-0.19	0.01	-0.05	-0.01	0.46	0.09	0.27
1-palmitoylplasmenylethanolamine*	0.06	-0.14	-0.22	0.25	0.26	-0.04	-0.08	0.05	-0.25	0.08	0.3	0.25	0.1	0.24	0.73	0.37	0.29	0.19	0.74	0.69	1	0.26	0.02	0.75	0.73	0.04	0.15	-0.01	-0.08	0.34	0.02	0.16	0.21	0.43	0.07	0.42	0.34	0.09	-0.32	-0.05	-0.15	0.1	-0.2	-0.04	-0.12	0.17	0.26	-0.06	0.07
1-stearoylglycerol_(1-monostearin)	0.43	-0.3	-0.11	0.58	0.53	-0.04	-0.17	0.57	-0.23	0.03	0.19	0.57	0.4	-0.03	0.25	0.14	0.69	0	0.27	0.44	0.26	1	-0.18	0.29	0.54	0.25	0.35	0.13	0.29	0.33	0.28	0.33	0.32	0.4	0.17	0.54	0.54	-0.08	-0.19	0.06	0.07	0.32	-0.17	-0.15	-0.13	-0.14	0	0.15	0.16
1-stearoylglycerophosphocholine	-0.15	0.03	0.48	-0.32	-0.31	0.75	0.86	-0.38	0.51	-0.23	0.44	-0.03	-0.18	0.73	-0.09	0.43	-0.21	0.69	-0.03	-0.13	0.02	-0.18	1	0.02	-0.17	-0.29	-0.17	-0.19	-0.24	-0.3	-0.28	-0.27	-0.12	-0.23	0.2	-0.26	-0.37	0.01	0.19	0.18	-0.32	-0.12	0.01	-0.02	0	0.62	-0.24	0.07	-0.34
1-stearoylglycerophosphoethanolamine	0.49	-0.1	-0.26	0.51	0.25	-0.16	-0.05	0.23	-0.25	0.26	0.26	0.25	0.05	0.2	0.77	0.25	0.21	0.03	0.72	0.75	0.75	0.29	0.02	1	0.77	0.03	0.18	0.05	0.12	0.38	-0.06	0.05	0.47	0.4	-0.09	0.48	0.28	-0.09	-0.35	-0.04	-0.11	0	-0.17	-0.02	-0.07	0.06	0.28	0.03	0.09
1-stearoylglycerophosphoinositol	0.42	-0.1	-0.37	0.75	0.54	-0.23	-0.25	0.46	-0.44	0.24	0.19	0.29	0.21	-0.02	0.62	0.21	0.44	-0.16	0.73	0.94	0.73	0.54	-0.17	0.77	1	0.2	0.23	0.03	0.17	0.56	0.2	0.37	0.54	0.65	-0.04	0.84	0.66	-0.04	-0.51	-0.13	0.12	0.12	-0.27	0.02	-0.05	0.03	0.39	0.02	0.38
10-heptadecenoate_(17:1n7)	-0.01	-0.11	-0.25	0.38	0.26	-0.13	-0.2	0.75	-0.28	0.55	0.11	-0.1	0.71	-0.09	0.43	0.13	0.56	-0.24	0	0.16	0.04	0.25	-0.29	0.03	0.2	1	0.8	0.14	0.3	0.6	0.1	0.3	0.07	0.4	-0.07	0.21	0.1	0.04	-0.28	-0.02	0.5	0.59	-0.19	0.18	0.1	-0.13	0.47	0.12	0.09
10-nonadecenoate_(19:1n9)	0.12	-0.03	-0.29	0.38	0.22	-0.15	-0.08	0.74	-0.31	0.44	0.13	-0.02	0.86	-0.02	0.62	0.11	0.69	-0.22	0.09	0.18	0.15	0.35	-0.17	0.18	0.23	0.8	1	0.05	0	0.27	0.08	0.36	0.12	0.53	-0.15	0.29	0.1	-0.13	-0.3	-0.08	0.32	0.81	-0.15	0.33	0.15	-0.11	0.38	-0.02	0.03
13-HODE_+_9-HODE	0.09	-0.06	-0.11	0.17	0.36	-0.18	-0.28	0.2	-0.09	0.13	-0.12	0.23	-0.06	-0.12	0.02	-0.16	0.02	-0.18	-0.07	-0.01	-0.01	0.13	-0.19	0.05	0.03	0.14	0.05	1	0.36	0.15	0.01	-0.14	-0.02	-0.11	-0.03	-0.02	0.06	0.08	-0.1	-0.09	-0.08	-0.1	0.18	-0.26	-0.16	-0.11	0.03	-0.01	-0.04
13-methylmyristic_acid	0.4	-0.08	0.23	0.47	0.34	0.08	-0.24	0.38	0.2	0.23	-0.1	0.28	-0.05	-0.1	-0.05	-0.09	0.03	-0.01	-0.01	0.21	-0.08	0.29	-0.24	0.12	0.17	0.3	0	0.36	1	0.52	-0.15	-0.2	0.15	-0.14	-0.02	0.12	0.04	0.1	0.26	0.04	0.11	-0.09	-0.15	-0.18	-0.03	-0.17	0.09	0.25	0.12
15-methylpalmitate_(isobar_with_2-methylpalmitate)	0.26	-0.09	-0.26	0.63	0.37	-0.14	-0.3	0.58	-0.28	0.44	0.06	0.16	0.22	-0.15	0.36	0.15	0.27	-0.2	0.4	0.6	0.34	0.33	-0.3	0.38	0.56	0.6	0.27	0.15	0.52	1	0.09	0.18	0.41	0.38	-0.03	0.48	0.26	-0.02	-0.24	0.04	0.38	0.07	-0.14	-0.09	-0.07	-0.16	0.5	0.29	0.31
2'-deoxyguanosine	-0.09	0.22	-0.24	0.18	0.3	-0.27	-0.28	0.34	-0.34	-0.1	-0.21	0.08	0.26	-0.33	-0.05	-0.12	0.38	-0.37	-0.04	0.03	0.02	0.28	-0.28	-0.06	0.2	0.1	0.08	0.01	-0.15	0.09	1	0.86	-0.03	0.52	-0.05	0.26	0.42	-0.11	-0.23	-0.08	0.26	0.2	-0.13	-0.03	-0.1	-0.23	-0.01	-0.12	0.49
2'-deoxyinosine	-0.09	0.29	-0.31	0.3	0.35	-0.26	-0.25	0.51	-0.42	0.03	-0.08	0.06	0.49	-0.27	0.19	0	0.62	-0.39	0.05	0.19	0.16	0.33	-0.27	0.05	0.37	0.3	0.36	-0.14	-0.2	0.18	0.86	1	0.06	0.7	-0.01	0.42	0.46	-0.13	-0.37	-0.13	0.37	0.41	-0.2	0.11	-0.04	-0.12	0.16	-0.16	0.68
2-aminoadipate	0.51	-0.01	-0.19	0.53	0.29	-0.27	-0.31	0.37	-0.27	0.26	0.12	0.09	-0.01	0.02	0.29	0.15	0.12	-0.19	0.46	0.51	0.21	0.32	-0.12	0.47	0.54	0.07	0.12	-0.02	0.15	0.41	-0.03	0.06	1	0.38	-0.05	0.41	0.2	-0.13	-0.36	-0.18	0.19	-0.12	0.12	0.22	0.22	0.07	0.3	0.01	0.26
2-aminobutyrate	0.31	0.08	-0.52	0.56	0.39	-0.29	-0.25	0.62	-0.59	0.22	-0.03	-0.02	0.56	-0.24	0.53	-0.01	0.64	-0.42	0.4	0.54	0.43	0.4	-0.23	0.4	0.65	0.4	0.53	-0.11	-0.14	0.38	0.52	0.7	0.38	1	-0.18	0.64	0.44	-0.16	-0.58	-0.21	0.52	0.44	-0.29	0.2	0.04	-0.24	0.32	-0.12	0.4
2-arachidonoylglycerophosphocholine*	-0.02	-0.28	0.22	-0.17	0.03	0.34	0.09	-0.13	-0.03	-0.22	0.49	0.1	-0.14	0.36	-0.14	0.41	0.12	0.38	0.06	-0.12	0.07	0.17	0.2	-0.09	-0.04	-0.07	-0.15	-0.03	-0.02	-0.03	-0.05	-0.01	-0.05	-0.18	1	-0.11	0.02	0.67	-0.18	-0.08	0	-0.08	-0.05	-0.12	-0.1	0.5	-0.16	-0.14	-0.05
2-arachidonoylglycerophosphoethanolamine*	0.4	-0.1	-0.46	0.86	0.62	-0.23	-0.29	0.55	-0.53	0.24	-0.07	0.25	0.3	-0.3	0.41	-0.07	0.47	-0.4	0.46	0.86	0.42	0.54	-0.26	0.48	0.84	0.21	0.29	-0.02	0.12	0.48	0.26	0.42	0.41	0.64	-0.11	1	0.8	-0.16	-0.47	-0.19	0.22	0.23	-0.21	0.1	0	-0.19	0.4	-0.02	0.4
2-arachidonoylglycerophosphoinositol*	0.09	-0.22	-0.28	0.64	0.79	-0.26	-0.38	0.34	-0.47	0.09	-0.01	0.34	0.19	-0.26	0.25	0	0.48	-0.32	0.35	0.62	0.34	0.54	-0.37	0.28	0.66	0.1	0.1	0.06	0.04	0.26	0.42	0.46	0.2	0.44	0.02	0.8	1	-0.12	-0.34	-0.15	0.05	0.1	-0.21	-0.09	-0.16	-0.25	0.2	-0.09	0.35
2-docosahexaenoylglycerophosphoethanolamine*	-0.09	-0.17	-0.02	-0.16	-0.12	0.05	-0.07	-0.18	-0.05	0	0.18	-0.16	-0.21	0.1	-0.08	0.13	-0.19	0.14	0.12	-0.09	0.09	-0.08	0.01	-0.09	-0.04	0.04	-0.13	0.08	0.1	-0.02	-0.11	-0.13	-0.13	-0.16	0.67	-0.16	-0.12	1	-0.29	-0.13	-0.11	-0.17	-0.09	-0.18	-0.08	0.45	-0.02	-0.18	-0.2
2-ethylhexanoate	-0.22	0.08	0.63	-0.35	-0.23	0.37	0.22	-0.35	0.64	-0.26	-0.1	0.23	-0.19	0.14	-0.4	-0.04	-0.31	0.39	-0.34	-0.41	-0.32	-0.19	0.19	-0.35	-0.51	-0.28	-0.3	-0.1	0.26	-0.24	-0.23	-0.37	-0.36	-0.58	-0.18	-0.47	-0.34	-0.29	1	0.3	-0.38	-0.14	0.26	-0.34	-0.26	-0.15	-0.37	0.21	-0.25
2-hydroxyacetaminophen_sulfate*	-0.15	-0.29	0.02	-0.15	-0.15	-0.06	0.4	-0.07	0.08	0.03	0.05	0.34	-0.04	0	-0.08	0.11	-0.06	0.2	0.01	-0.09	-0.05	0.06	0.18	-0.04	-0.13	-0.02	-0.08	-0.09	0.04	0.04	-0.08	-0.13	-0.18	-0.21	-0.08	-0.19	-0.15	-0.13	0.3	1	-0.17	-0.07	-0.08	-0.02	0.02	-0.04	-0.08	0.92	-0.11
2-hydroxybutyrate_(AHB)	0.2	0.06	-0.27	0.27	0.07	-0.14	-0.35	0.5	-0.4	0.29	0.04	-0.38	0.38	-0.23	0.11	0.01	0.41	-0.38	-0.04	0.07	-0.15	0.07	-0.32	-0.11	0.12	0.5	0.32	-0.08	0.11	0.38	0.26	0.37	0.19	0.52	0	0.22	0.05	-0.11	-0.38	-0.17	1	0.31	-0.24	0.4	0.19	-0.26	0.36	-0.02	0.33
2-hydroxyglutarate	0.07	-0.07	-0.14	0.18	0.12	0	-0.06	0.58	-0.2	0.05	0.05	-0.02	0.96	-0.02	0.43	0.09	0.72	-0.1	-0.06	0.07	0.1	0.32	-0.12	0	0.12	0.59	0.81	-0.1	-0.09	0.07	0.2	0.41	-0.12	0.44	-0.08	0.23	0.1	-0.17	-0.14	-0.07	0.31	1	-0.06	0.32	0.19	-0.21	0.01	-0.08	-0.01
2-hydroxyhippurate_(salicylurate)	-0.13	-0.02	0.02	-0.2	-0.22	-0.12	-0.15	-0.11	0.12	-0.09	-0.14	0.03	-0.09	-0.05	-0.2	-0.13	-0.23	-0.06	-0.18	-0.19	-0.2	-0.17	0.01	-0.17	-0.27	-0.19	-0.15	0.18	-0.15	-0.14	-0.13	-0.2	0.12	-0.29	-0.05	-0.21	-0.21	-0.09	0.26	-0.08	-0.24	-0.06	1	-0.21	-0.15	-0.07	-0.1	-0.08	-0.15
2-hydroxypalmitate	0.06	0.1	-0.08	0.01	-0.07	-0.12	0.04	0.25	-0.14	0.2	0.06	-0.35	0.24	0.03	0.15	0.03	0.16	-0.12	-0.01	0.01	-0.04	-0.15	-0.02	-0.02	0.02	0.18	0.33	-0.26	-0.18	-0.09	-0.03	0.11	0.22	0.2	-0.12	0.1	-0.09	-0.18	-0.34	-0.02	0.4	0.32	-0.21	1	0.78	0.13	0.32	0.08	0.16
2-hydroxystearate	0.06	-0.13	-0.03	-0.02	-0.14	-0.13	0.09	0.14	-0.06	0.09	-0.12	-0.27	0.09	-0.06	0	-0.12	-0.06	-0.12	-0.14	-0.05	-0.12	-0.13	0	-0.07	-0.05	0.1	0.15	-0.16	-0.03	-0.07	-0.1	-0.04	0.22	0.04	-0.1	0	-0.16	-0.08	-0.26	0.02	0.19	0.19	-0.15	0.78	1	0.06	0.09	0.18	-0.01
2-linoleoylglycerophosphocholine*	-0.21	0.12	0.33	-0.24	-0.22	0.47	0.49	-0.31	0.35	0.05	0.55	-0.06	-0.29	0.67	0.01	0.57	-0.22	0.58	0.2	-0.01	0.17	-0.14	0.62	0.06	0.03	-0.13	-0.11	-0.11	-0.17	-0.16	-0.23	-0.12	0.07	-0.24	0.5	-0.19	-0.25	0.45	-0.15	-0.04	-0.26	-0.21	-0.07	0.13	0.06	1	0.16	-0.12	-0.04
2-linoleoylglycerophosphoethanolamine*	-0.04	0.12	-0.3	0.47	0.16	-0.2	-0.27	0.35	-0.24	0.89	0.14	-0.18	0.08	-0.05	0.5	0.16	0.09	-0.22	0.42	0.46	0.26	0	-0.24	0.28	0.39	0.47	0.38	0.03	0.09	0.5	-0.01	0.16	0.3	0.32	-0.16	0.4	0.2	-0.02	-0.37	-0.08	0.36	0.01	-0.1	0.32	0.09	0.16	1	0.06	0.2
2-methoxyacetaminophen_sulfate*	0.04	-0.35	-0.05	0.08	-0.04	-0.14	0.3	0.15	0	0.14	-0.01	0.35	-0.03	-0.1	-0.06	0.04	-0.03	0.07	0.05	0.09	-0.06	0.15	0.07	0.03	0.02	0.12	-0.02	-0.01	0.25	0.29	-0.12	-0.16	0.01	-0.12	-0.14	-0.02	-0.09	-0.18	0.21	0.92	-0.02	-0.08	-0.08	0.08	0.18	-0.12	0.06	1	-0.01
2-methylbutyroylcarnitine	0.13	0.39	-0.27	0.37	0.41	-0.3	-0.27	0.41	-0.32	0	-0.21	0.23	0.05	-0.37	-0.05	-0.14	0.31	-0.44	0.04	0.27	0.07	0.16	-0.34	0.09	0.38	0.09	0.03	-0.04	0.12	0.31	0.49	0.68	0.26	0.4	-0.05	0.4	0.35	-0.2	-0.25	-0.11	0.33	-0.01	-0.15	0.16	-0.01	-0.04	0.2	-0.01	1
2-methylmalonyl_carnitine	0.25	0.12	-0.24	0.28	-0.01	0.25	0.42	0.07	-0.08	0.09	-0.18	-0.02	-0.09	0	0.07	-0.17	-0.11	-0.05	0.13	0.38	0.2	-0.04	0.48	0.24	0.28	-0.13	0.03	-0.06	-0.13	0.09	-0.07	0.02	0.16	0.34	-0.12	0.39	-0.04	-0.04	-0.28	-0.08	0	-0.07	-0.02	0.12	0.1	0.24	0.19	0.01	0.07
2-myristoylglycerophosphocholine*	-0.05	-0.17	0.17	0	0	0.32	0.03	-0.01	-0.07	0.1	0.71	-0.08	-0.05	0.45	0.18	0.55	0.2	0.34	0.26	0.11	0.22	0.1	0.17	0.14	0.13	0.13	-0.02	-0.11	-0.05	0.27	-0.1	-0.03	0.01	-0.03	0.69	0.06	0.1	0.27	-0.2	-0.08	0.27	-0.06	-0.04	0.01	-0.16	0.3	0.24	-0.06	-0.07
2-oleoylglycerophosphocholine*	-0.1	-0.15	0.34	-0.06	0.04	0.58	0.3	-0.11	0.15	0.09	0.77	-0.08	0.01	0.77	0.25	0.8	0.16	0.66	0.46	0.13	0.34	0.08	0.54	0.16	0.15	0.05	0.06	-0.11	-0.16	0.05	-0.19	-0.09	0.1	0.02	0.68	-0.03	-0.04	0.4	-0.19	-0.11	0.01	0.03	-0.09	0.06	-0.1	0.69	0.15	-0.16	-0.22
2-oleoylglycerophosphoethanolamine*	0.2	-0.04	-0.34	0.58	0.31	-0.18	-0.21	0.42	-0.35	0.73	0.31	-0.05	0.39	0.14	0.91	0.36	0.39	-0.09	0.71	0.64	0.57	0.23	-0.13	0.68	0.63	0.46	0.6	0.01	-0.03	0.42	-0.01	0.22	0.4	0.56	-0.12	0.51	0.33	-0.03	-0.49	-0.08	0.2	0.31	-0.25	0.21	0.01	0.07	0.72	-0.03	0.03
2-oleoylglycerophosphoinositol*	-0.02	-0.17	-0.28	0.33	0.14	0.09	0.1	0.42	-0.22	0.47	0.21	-0.01	0.46	0.11	0.67	0.15	0.41	-0.02	0.25	0.47	0.53	0.16	0.1	0.41	0.45	0.63	0.58	0	0.04	0.49	-0.1	0.15	0.02	0.47	-0.16	0.39	0.16	-0.1	-0.28	-0.02	0.24	0.4	-0.12	0.1	0.02	-0.01	0.53	0.08	-0.07
2-palmitoleoylglycerophosphocholine*	-0.14	-0.11	0.29	0.05	0.11	0.41	0.08	-0.09	0.06	0.1	0.7	-0.05	-0.04	0.65	0.27	0.87	0.14	0.54	0.57	0.25	0.39	0.11	0.32	0.22	0.26	0.03	-0.03	-0.12	-0.11	0.24	0.02	0.09	0.22	0.08	0.64	0.05	0.1	0.33	-0.21	-0.1	0.1	-0.05	-0.12	-0.04	-0.17	0.58	0.2	-0.14	-0.01
2-palmitoylglycerol_(2-monopalmitin)	0.09	0.24	-0.09	0.36	0.38	-0.15	-0.15	0.6	-0.29	0.04	0.24	0.05	0.45	0.03	0.22	0.23	0.73	-0.18	0.12	0.18	0.1	0.39	-0.13	0.13	0.33	0.29	0.47	-0.12	-0.09	0.12	0.45	0.71	0.26	0.56	0.17	0.36	0.35	-0.16	-0.31	-0.15	0.4	0.36	-0.14	0.29	0	0.01	0.17	-0.11	0.63
2-palmitoylglycerophosphocholine*	-0.2	-0.12	0.76	-0.38	-0.26	0.74	0.51	-0.35	0.7	-0.15	0.58	0.09	-0.16	0.76	-0.13	0.66	-0.07	0.94	0.05	-0.22	0.03	0.05	0.59	-0.12	-0.25	-0.16	-0.24	-0.14	0.09	-0.1	-0.34	-0.35	-0.21	-0.5	0.51	-0.44	-0.32	0.2	0.4	0.34	-0.3	-0.11	-0.03	-0.13	-0.11	0.56	-0.22	0.23	-0.34
2-palmitoylglycerophosphoethanolamine*	0.47	-0.08	-0.05	0.55	0.32	-0.03	-0.1	0.26	-0.14	0.33	0.49	0.21	0.09	0.36	0.67	0.49	0.23	0.18	0.85	0.68	0.62	0.4	0.02	0.78	0.73	0.11	0.25	0.08	0.22	0.39	-0.17	-0.02	0.55	0.34	0.15	0.43	0.25	0.14	-0.35	-0.17	-0.03	0.06	-0.2	0.02	-0.03	0.3	0.33	-0.06	0.06
2-stearoylglycerophosphocholine*	-0.2	-0.01	0.46	-0.33	-0.32	0.68	0.87	-0.41	0.54	-0.2	0.33	0.08	-0.19	0.62	-0.13	0.39	-0.27	0.67	-0.03	-0.14	-0.01	-0.19	0.93	-0.02	-0.22	-0.3	-0.23	-0.21	-0.17	-0.24	-0.3	-0.32	-0.2	-0.31	0.11	-0.3	-0.39	-0.03	0.32	0.46	-0.38	-0.13	0.03	-0.07	-0.03	0.5	-0.26	0.33	-0.34
3'-dephosphocoenzyme_A	-0.03	0.24	-0.25	0.27	0.15	0.03	0.14	0.08	-0.19	-0.02	-0.16	0.03	0.09	-0.22	-0.04	-0.18	0.1	-0.26	-0.01	0.36	0.06	0	0.09	0	0.34	-0.07	0.02	-0.3	-0.23	-0.07	0.2	0.41	-0.06	0.27	-0.15	0.57	0.4	-0.16	-0.26	-0.14	0.09	0.15	-0.15	0.27	0.1	0.18	0.22	-0.13	0.49
3-(4-hydroxyphenyl)lactate	-0.09	0.13	-0.08	0	-0.11	0.05	0.26	0.07	-0.02	0.03	0.01	-0.13	0.11	0.05	0	0.04	0.02	-0.07	-0.07	-0.04	-0.1	-0.15	0.22	-0.08	-0.05	0.01	0.14	0.35	-0.27	-0.05	0.03	0.1	-0.21	0.13	-0.04	0.04	-0.11	-0.18	-0.18	-0.03	0.15	0.13	0.17	-0.01	-0.01	0.09	0.06	0	0.02
3-(cystein-S-yl)acetaminophen*	-0.19	-0.33	0.13	-0.13	-0.16	-0.05	0.33	0.11	0.09	0.08	0.27	0.11	0.12	0.2	-0.01	0.31	0.07	0.24	-0.03	-0.12	-0.1	0.1	0.22	-0.08	-0.1	0.18	0.09	0.11	0.05	0.08	0	-0.07	-0.07	-0.15	0.02	-0.21	-0.17	-0.1	0.1	0.79	0.03	0.1	-0.04	0.2	0.33	0.08	-0.01	0.81	-0.18
3-aminoisobutyrate	0.03	0.05	-0.35	0.19	0.15	-0.25	-0.29	0.22	-0.35	0	0.03	0.19	0.23	-0.15	0.52	-0.06	0.41	-0.19	0.25	0.42	0.69	0.27	-0.25	0.52	0.54	0.13	0.16	0.04	-0.04	0.29	0.42	0.5	-0.01	0.5	-0.1	0.36	0.33	-0.1	-0.24	-0.09	0.1	0.2	-0.09	-0.1	-0.13	-0.24	0.18	-0.08	0.29
3-carboxy-4-methyl-5-propyl-2-furanpropanoate_(CMPF)	0.02	-0.47	-0.01	-0.23	-0.22	-0.06	0.3	-0.01	-0.04	-0.09	-0.06	-0.06	-0.02	-0.01	-0.14	-0.05	-0.13	0.01	-0.19	-0.19	-0.18	-0.12	0.08	-0.14	-0.22	0.01	0.03	-0.04	-0.12	-0.13	-0.2	-0.22	-0.04	-0.17	0.08	-0.2	-0.23	-0.07	-0.11	0.13	0.04	0.09	0.02	0.44	0.75	0.03	-0.13	0.28	-0.19
3-dehydrocarnitine*	0.56	-0.16	-0.38	0.41	0.16	-0.05	-0.12	0.25	-0.38	0.19	-0.03	0.27	0.1	-0.1	0.41	0.05	0.19	-0.14	0.43	0.56	0.43	0.27	-0.04	0.54	0.49	0	0.11	-0.1	0.04	0.43	0.06	0.13	0.53	0.47	0.04	0.44	0.12	-0.17	-0.31	0	0.3	0.11	0.06	0.17	0.01	-0.05	0.29	0.09	0.23
3-hydroxybutyrate_(BHBA)	0.09	0.32	-0.03	0.05	-0.04	-0.13	-0.11	-0.01	-0.12	0.24	0.33	-0.12	-0.11	0.11	0.07	0.09	-0.02	-0.15	0.03	-0.03	-0.17	-0.11	-0.01	0.1	0.05	-0.09	0	-0.14	-0.15	-0.16	0.03	0.1	0.26	-0.03	0.03	0.07	0.05	-0.15	-0.16	-0.09	0.24	-0.09	0	0.44	0.13	0.23	0.36	-0.11	0.26
3-hydroxyhippurate	0.15	-0.33	0.06	-0.18	-0.26	-0.11	0.08	-0.06	0.05	-0.04	-0.14	-0.23	-0.14	-0.02	-0.12	-0.11	-0.21	0.06	-0.16	-0.16	-0.18	-0.17	0.01	-0.03	-0.2	-0.1	-0.12	-0.07	0.05	-0.19	-0.19	-0.27	0.12	-0.25	0.06	-0.24	-0.26	0.11	-0.11	0.2	-0.05	-0.07	-0.06	0.49	0.77	0.03	-0.14	0.29	-0.19
3-indoxyl_sulfate	-0.09	-0.23	0.39	-0.35	-0.42	0.35	0.39	-0.23	0.49	-0.21	0.01	0.04	-0.13	0.14	-0.33	0.07	-0.18	0.46	-0.3	-0.33	-0.26	0.02	0.2	-0.3	-0.46	-0.09	-0.2	-0.11	0.22	-0.07	-0.27	-0.37	-0.43	-0.52	0.13	-0.43	-0.42	0.06	0.41	0.48	-0.19	-0.06	-0.09	-0.06	0.16	0	-0.32	0.47	-0.31
3-methyl-2-oxovalerate	-0.11	0.25	0.37	-0.23	-0.3	0.19	0.01	-0.14	0.51	-0.16	-0.08	-0.24	-0.04	0.07	-0.3	-0.08	-0.13	0.19	-0.35	-0.35	-0.33	-0.12	-0.01	-0.35	-0.4	-0.09	-0.15	0.42	0.15	-0.15	-0.15	-0.24	-0.45	-0.37	-0.08	-0.33	-0.3	-0.05	0.24	-0.1	-0.05	-0.02	0.2	-0.23	-0.12	-0.11	-0.25	-0.09	-0.19
3-methylhistidine	-0.06	-0.1	-0.13	-0.06	-0.17	-0.03	-0.16	0.05	-0.18	0.06	-0.08	-0.13	0.06	-0.13	0.18	-0.08	0.11	-0.06	-0.02	0.12	0.31	-0.06	-0.17	0.07	0.12	0.09	0.04	-0.1	-0.11	0.2	0.15	0.26	-0.05	0.21	0.2	0.1	-0.01	0.03	-0.19	-0.11	0.26	0.13	-0.04	0.22	0.37	-0.04	0.24	-0.02	0.14
3-phosphoglycerate_(isobar_with_2-phosphoglycerate)	-0.17	-0.14	-0.06	-0.16	-0.18	-0.02	0.13	-0.11	-0.07	0.3	0.47	0.09	-0.01	0.33	0.4	0.3	0.03	0.2	0.21	-0.01	0.28	0.02	0.19	0.25	0.01	0.08	0.2	-0.13	-0.32	0.05	-0.32	-0.16	0.23	-0.04	0.22	-0.13	-0.15	0.02	-0.11	0.2	-0.12	-0.01	0.24	0.11	0.07	0.25	0.32	0.15	-0.25
4-acetamidobutanoate	0.04	-0.09	-0.1	0.09	-0.03	0.21	0.36	0.42	-0.11	0.01	0.17	0	0.8	0.14	0.34	0.15	0.55	0.02	-0.09	0.04	0.02	0.22	0.29	0.02	0.07	0.44	0.7	-0.24	-0.24	-0.07	0.12	0.34	-0.16	0.4	-0.08	0.19	-0.01	-0.21	-0.11	0.07	0.21	0.86	-0.09	0.31	0.21	0.01	-0.03	0.03	-0.08
4-acetamidophenol	-0.13	-0.44	-0.01	-0.01	-0.07	-0.11	0.13	0.19	-0.02	0.33	0	-0.05	-0.02	-0.07	-0.09	0.06	-0.06	0.01	-0.09	-0.03	-0.15	-0.01	-0.02	-0.15	-0.08	0.35	0.04	-0.02	0.24	0.31	-0.07	-0.12	0.08	-0.09	-0.05	-0.11	-0.11	-0.03	-0.01	0.55	0.24	-0.06	-0.1	0.35	0.57	-0.03	0.26	0.72	-0.08
4-acetaminophen_sulfate	-0.07	-0.37	0	-0.02	-0.09	-0.13	0.32	0.09	0.04	0.13	0.03	0.29	-0.05	-0.03	-0.08	0.1	-0.06	0.13	0.02	0.01	-0.07	0.11	0.11	-0.01	-0.04	0.1	-0.05	-0.01	0.19	0.21	-0.07	-0.14	-0.02	-0.17	-0.09	-0.11	-0.12	-0.12	0.19	0.93	-0.05	-0.09	-0.09	0.1	0.25	-0.04	0.03	0.98	-0.06
4-androsten-3beta,17beta-diol_disulfate_1*	-0.02	0.44	0.34	-0.01	-0.12	0.18	-0.12	-0.03	0.49	0.07	0.08	-0.09	-0.07	0.14	-0.1	0.01	-0.01	0.19	-0.14	-0.18	-0.2	0.18	-0.01	-0.11	-0.2	-0.07	-0.08	0.1	0.2	-0.04	-0.08	-0.07	0.03	-0.22	-0.13	-0.19	-0.17	-0.09	0.18	-0.17	-0.14	-0.12	0.2	-0.16	-0.11	-0.03	-0.02	-0.16	0.02
4-ethylphenylsulfate	-0.1	-0.03	-0.02	-0.1	-0.19	0.03	-0.12	-0.15	-0.03	-0.14	-0.14	-0.12	-0.09	-0.12	-0.21	-0.11	-0.14	-0.06	-0.2	-0.2	-0.19	-0.1	-0.09	-0.2	-0.25	-0.06	-0.12	-0.11	0.12	-0.1	-0.11	-0.18	-0.2	-0.23	-0.17	-0.17	-0.2	-0.1	0.3	-0.06	0.13	-0.06	-0.06	-0.15	-0.1	-0.23	-0.17	-0.08	-0.13
4-hydroxybutyrate_(GHB)	-0.05	-0.06	-0.22	0.34	0.26	-0.03	0	0.44	-0.27	0.28	0.12	0.11	0.68	0.01	0.47	0.21	0.53	-0.15	0.13	0.24	0.15	0.37	-0.08	0.09	0.28	0.5	0.73	-0.15	-0.17	0.1	0.23	0.5	0.07	0.46	0.03	0.39	0.31	-0.04	-0.33	-0.16	0.17	0.71	-0.21	0.22	0.15	0.13	0.29	-0.19	0.13
4-hydroxyphenylpyruvate	-0.19	0.46	0.16	-0.01	0.14	-0.12	-0.2	0.09	0.02	-0.08	0.01	-0.08	-0.04	-0.07	-0.18	-0.01	0.16	-0.13	-0.05	-0.11	-0.06	-0.01	-0.16	-0.13	0.08	-0.11	-0.15	-0.08	-0.04	-0.13	0.74	0.64	-0.11	0.24	0.02	0.05	0.25	-0.04	0.03	-0.1	0.2	-0.08	-0.15	0.08	-0.11	0.01	0.06	-0.16	0.5
4-methyl-2-oxopentanoate	-0.08	0.32	0.53	-0.23	-0.32	0.38	0.06	-0.15	0.68	-0.15	-0.01	-0.27	-0.02	0.17	-0.28	-0.01	-0.08	0.35	-0.34	-0.35	-0.32	-0.04	0.04	-0.34	-0.42	-0.06	-0.15	0.11	0.26	-0.14	-0.15	-0.22	-0.45	-0.39	-0.07	-0.36	-0.32	0	0.36	-0.11	-0.09	0	0.01	-0.18	-0.12	-0.08	-0.25	-0.13	-0.19
4-nitrophenol	-0.11	-0.2	0.31	-0.22	-0.01	0.36	0.39	-0.3	0.25	-0.35	0.03	0.59	-0.24	0.15	-0.32	0.02	-0.13	0.32	-0.21	-0.17	-0.08	0.16	0.3	-0.14	-0.2	-0.35	-0.27	-0.23	-0.09	-0.17	-0.06	-0.12	-0.13	-0.35	0.26	-0.13	0.02	-0.2	0.55	0.21	-0.45	-0.16	0.22	-0.38	-0.28	0.11	-0.33	0.11	-0.09
5,6-dihydrouracil	0.3	0.07	-0.21	0.61	0.43	-0.24	-0.19	0.69	-0.36	0.16	0.17	0	0.51	-0.08	0.34	0.14	0.67	-0.26	0.33	0.52	0.22	0.43	-0.18	0.3	0.63	0.35	0.46	-0.16	0.08	0.26	0.31	0.59	0.4	0.65	-0.02	0.66	0.5	-0.13	-0.45	-0.12	0.42	0.44	-0.22	0.45	0.3	-0.03	0.27	0.04	0.56
5-methyltetrahydrofolate_(5MeTHF)	0.03	-0.12	-0.16	0.19	0.22	-0.02	-0.1	0.26	-0.32	-0.09	0.2	0.15	0.44	-0.08	0.15	0.06	0.56	-0.14	-0.03	0.21	0.1	0.36	-0.17	0	0.27	0.15	0.29	-0.28	-0.26	-0.05	0.23	0.44	-0.13	0.24	0.25	0.48	0.54	-0.15	-0.24	-0.14	0.24	0.5	-0.08	0.24	0	-0.04	0.08	-0.17	0.27
5-methylthioadenosine_(MTA)	0.06	0	-0.38	0.33	0.22	-0.11	-0.02	0.44	-0.42	0.12	0.13	0.23	0.5	-0.07	0.52	0.12	0.63	-0.15	0.29	0.51	0.57	0.36	-0.08	0.4	0.59	0.31	0.46	-0.28	-0.23	0.27	0.32	0.66	0.08	0.61	0.1	0.56	0.4	-0.11	-0.39	-0.04	0.2	0.5	-0.11	0.2	0.01	0.08	0.32	-0.02	0.5
5-methyluridine_(ribothymidine)	-0.03	0.16	-0.19	0.12	0.19	-0.16	-0.24	0.57	-0.29	-0.11	-0.1	0	0.78	-0.25	0.14	-0.09	0.73	-0.29	-0.23	-0.08	-0.03	0.37	-0.29	-0.14	0.09	0.46	0.54	-0.06	-0.12	0.06	0.72	0.82	-0.16	0.53	0.01	0.19	0.24	-0.11	-0.2	-0.1	0.37	0.75	-0.1	0.11	0.01	-0.3	-0.11	-0.15	0.36
5-oxoproline	0.36	0.01	-0.5	0.56	0.32	-0.27	-0.15	0.45	-0.46	0.21	-0.02	0.14	0.35	-0.18	0.56	0.01	0.38	-0.28	0.57	0.69	0.58	0.39	-0.14	0.55	0.69	0.25	0.38	-0.03	-0.03	0.54	0.2	0.3	0.48	0.8	-0.3	0.63	0.33	-0.21	-0.44	-0.02	0.27	0.25	-0.2	0.12	0	-0.25	0.32	0.11	0.17
6'-sialyllactose	-0.05	0.17	-0.08	-0.01	-0.14	0.45	0.58	-0.13	0.05	-0.12	-0.13	-0.09	-0.07	0.08	-0.15	-0.11	-0.15	0.06	-0.14	0.12	0.03	-0.19	0.63	-0.05	0.07	-0.15	-0.09	-0.22	-0.27	-0.12	0.06	0.14	-0.15	0.18	-0.02	0.21	-0.08	0.01	-0.15	-0.08	-0.03	-0.01	-0.08	0.07	0.08	0.38	0.01	-0.1	0.08
6-phosphogluconate	-0.15	-0.04	-0.28	-0.04	-0.11	0.21	0.51	-0.15	-0.15	0.11	-0.02	0.08	-0.11	0.05	0.11	-0.08	-0.07	0.04	0.04	0.14	0.24	-0.04	0.46	0.1	0.08	-0.13	0.08	-0.22	-0.52	-0.13	-0.02	0.07	-0.09	0.22	0.02	0.21	0.02	-0.04	-0.21	0.09	-0.17	-0.09	-0.03	0.03	-0.05	0.27	0.24	0.02	-0.1
7-alpha-hydroxy-3-oxo-4-cholestenoate_(7-Hoca)	-0.09	0.12	0.36	-0.06	0.09	0.14	0.06	0.11	0.14	-0.13	0.46	-0.04	0.03	0.38	-0.09	0.36	0.2	0.19	-0.09	-0.23	-0.16	0.1	0.19	-0.09	-0.09	-0.01	-0.01	0.45	0.03	-0.06	0.21	0.11	-0.08	-0.07	0.32	-0.14	0	-0.07	-0.04	-0.01	0.2	0.02	0.04	0.05	0.01	0.13	-0.12	0.01	0.02
Ac-Ser-Asp-Lys-Pro-OH	0.23	0.06	-0.34	0.64	0.57	-0.32	-0.27	0.68	-0.47	0.07	-0.05	0.14	0.56	-0.25	0.33	-0.05	0.72	-0.39	0.24	0.53	0.27	0.58	-0.28	0.27	0.64	0.29	0.5	-0.06	-0.04	0.17	0.57	0.72	0.28	0.75	-0.14	0.77	0.71	-0.2	-0.43	-0.17	0.27	0.48	-0.21	0.26	0.08	-0.22	0.19	-0.09	0.46
acetyl_CoA	-0.09	0.09	-0.18	-0.09	-0.15	0.37	0.54	-0.21	-0.04	-0.05	-0.12	0.08	-0.14	0.01	-0.08	-0.14	-0.17	0.01	-0.12	0.09	0.1	-0.18	0.47	-0.02	0.04	-0.17	-0.06	-0.27	-0.36	-0.15	0.02	0.15	-0.23	0.11	0.08	0.17	-0.06	0	-0.16	-0.13	-0.08	-0.02	-0.08	0.07	0.05	0.41	0.12	-0.17	0.16
acetylcarnitine	0.08	0.03	-0.35	0.02	0.07	-0.2	-0.18	-0.12	-0.33	0.2	-0.05	0.17	-0.16	-0.12	0.22	-0.04	-0.05	-0.23	0.2	0.14	0.24	0	-0.07	0.23	0.2	-0.18	-0.07	-0.12	-0.26	-0.07	0.22	0.26	0.36	0.33	0.04	0.1	0.1	0.03	-0.27	-0.09	0.14	-0.15	0.11	0.06	-0.1	0.15	0.29	-0.19	0.25
adenine	-0.06	0.08	-0.23	0.09	0.05	0.34	0.49	-0.07	-0.12	0.06	-0.07	0.03	-0.03	0.05	0.06	-0.1	-0.06	-0.02	-0.01	0.26	0.18	-0.15	0.53	0.1	0.2	-0.06	0.04	-0.17	-0.32	-0.09	0	0.14	-0.09	0.24	-0.04	0.34	0.1	-0.02	-0.25	-0.1	-0.06	0.02	-0.09	0.14	0.04	0.38	0.21	-0.12	0.12
adenosine	0.07	0.08	-0.4	0.22	0.06	-0.06	0.22	0	-0.29	0.11	-0.21	-0.07	-0.04	-0.19	0.06	-0.16	-0.07	-0.27	0.17	0.4	0.12	-0.12	0.21	0.13	0.35	-0.15	-0.02	-0.36	-0.43	-0.07	0.14	0.3	0.24	0.42	-0.21	0.48	0.26	-0.13	-0.41	-0.1	0.05	-0.03	-0.03	0.28	0.23	0.22	0.27	-0.07	0.34
adenosine_2'-monophosphate_(2'-AMP)	-0.14	0	-0.16	0.2	0.54	-0.17	-0.25	0.3	-0.33	0.01	0.08	0.29	0.28	-0.08	0.2	0.04	0.48	-0.19	0.11	0.13	0.27	0.43	-0.18	0.12	0.33	0.16	0.21	0.25	-0.09	0.01	0.76	0.63	-0.07	0.42	0.05	0.31	0.57	-0.02	-0.24	-0.11	0.06	0.25	-0.15	0	-0.14	-0.09	0.09	-0.17	0.23
adenosine_3',5'-cyclic_monophosphate_(cAMP)	-0.17	-0.08	-0.18	0.03	0.2	0.15	0.04	-0.19	-0.18	-0.14	0.02	0.2	-0.1	0.01	0.26	-0.06	0.12	0.04	0.12	0.36	0.61	0.01	0.15	0.32	0.38	-0.15	-0.16	0	-0.15	0.03	0.06	0.19	-0.21	0.2	0.09	0.33	0.36	0.03	-0.16	-0.13	-0.13	-0.07	-0.11	-0.19	-0.15	0.05	0.05	-0.17	0.15
adenosine_3'-monophosphate_(3'-AMP)	-0.08	0.09	-0.26	0.1	0.32	-0.27	-0.26	0.26	-0.4	-0.11	0.01	0.11	0.22	-0.14	0.16	0.04	0.49	-0.22	0.13	0.08	0.28	0.36	-0.21	0.14	0.3	0.09	0.13	-0.01	-0.28	0.06	0.79	0.77	0.13	0.61	0.13	0.2	0.41	0.02	-0.34	-0.11	0.15	0.09	-0.17	-0.18	-0.23	-0.13	-0.04	-0.19	0.39
adenosine_5'-diphosphate_(ADP)	-0.08	-0.09	-0.25	0.04	-0.01	0.3	0.41	-0.08	-0.19	-0.04	-0.1	0.08	0.08	-0.07	-0.02	-0.1	0.07	-0.06	-0.07	0.18	0.08	0.03	0.32	-0.07	0.12	-0.07	0.07	-0.38	-0.46	-0.13	0.12	0.28	-0.22	0.24	0.16	0.36	0.22	-0.01	-0.25	-0.14	0	0.17	-0.1	0.03	-0.01	0.25	0.1	-0.19	0.12
adenosine_5'-monophosphate_(AMP)	0.05	-0.11	-0.38	0.28	0.11	0.13	0.13	0.15	-0.36	0.15	-0.01	0.06	0.24	-0.12	0.24	0.02	0.28	-0.13	0.21	0.47	0.32	0.14	0.12	0.15	0.43	0.12	0.19	-0.4	-0.33	0.14	0.13	0.42	0.04	0.5	0.13	0.57	0.36	0.01	-0.4	-0.11	0.24	0.27	-0.09	0.12	-0.01	0.19	0.33	-0.11	0.3
adenosine_5'diphosphoribose	0.16	-0.41	0.03	-0.01	-0.03	0.15	-0.1	-0.05	-0.08	-0.21	0	0.28	0.06	-0.1	-0.18	-0.08	0.12	0.06	-0.13	0.03	-0.07	0.3	-0.08	-0.15	-0.04	-0.15	-0.12	-0.24	-0.06	-0.02	-0.05	-0.06	-0.02	-0.13	0.44	0.16	0.21	0.05	0.15	0	-0.02	0.14	0.39	-0.2	-0.17	-0.13	-0.18	-0.02	-0.15
adenylosuccinate	-0.06	0.01	-0.2	0.1	0.02	0.26	0.17	-0.01	-0.21	-0.07	-0.06	0.05	0.14	-0.12	-0.03	-0.08	0.19	-0.07	-0.09	0.21	0.09	0.08	0.16	-0.1	0.17	-0.06	0.03	-0.37	-0.35	-0.06	0.2	0.4	-0.21	0.23	0.28	0.43	0.3	0.03	-0.25	-0.14	0.14	0.24	-0.07	0.09	0.01	0.2	0.12	-0.19	0.28
adrenate_(22:4n6)	0.27	-0.11	-0.27	0.62	0.48	-0.2	-0.23	0.92	-0.4	0.34	0.14	0.08	0.85	-0.09	0.53	0.15	0.84	-0.28	0.2	0.4	0.2	0.55	-0.27	0.26	0.48	0.8	0.84	0.04	0.24	0.51	0.26	0.5	0.29	0.67	-0.11	0.52	0.36	-0.18	-0.34	-0.03	0.51	0.75	-0.2	0.29	0.15	-0.27	0.3	0.12	0.26
agmatine	0.07	-0.06	-0.39	0.36	0.31	-0.08	-0.09	0.44	-0.42	0.14	0.01	0.24	0.67	-0.08	0.67	0.09	0.61	-0.13	0.36	0.48	0.62	0.42	-0.07	0.41	0.52	0.39	0.6	-0.03	-0.19	0.34	0.38	0.54	0.08	0.71	-0.12	0.5	0.34	-0.16	-0.31	0.01	0.12	0.66	-0.15	0.06	-0.02	-0.18	0.22	-0.01	0.11
AICA_ribonucleotide	0.01	0.24	-0.27	0.25	0.2	-0.15	-0.19	0.51	-0.34	-0.01	0	-0.07	0.77	-0.14	0.46	0.04	0.71	-0.26	0.05	0.19	0.25	0.23	-0.19	0.14	0.3	0.45	0.61	-0.18	-0.2	0.21	0.39	0.71	0.06	0.68	-0.12	0.33	0.22	-0.22	-0.27	-0.14	0.37	0.7	-0.15	0.12	0.04	-0.27	0.04	-0.16	0.41
alanine	0.25	0.05	-0.41	0.52	0.37	-0.23	-0.28	0.7	-0.51	0.15	0.01	0.08	0.78	-0.2	0.57	0.05	0.8	-0.34	0.23	0.47	0.38	0.48	-0.28	0.32	0.57	0.5	0.69	-0.16	-0.1	0.35	0.43	0.74	0.3	0.81	-0.05	0.62	0.43	-0.19	-0.48	-0.18	0.43	0.74	-0.21	0.3	0.18	-0.2	0.24	-0.11	0.46
alanylleucine	0	0.03	-0.19	0.36	0.3	-0.07	-0.17	0.56	-0.27	0.33	0.31	0.06	0.8	0.14	0.75	0.28	0.76	-0.05	0.26	0.32	0.43	0.43	-0.11	0.31	0.4	0.59	0.86	0.04	-0.11	0.18	0.15	0.45	0.12	0.56	-0.05	0.39	0.29	-0.12	-0.3	-0.13	0.2	0.78	-0.16	0.28	0.09	-0.01	0.36	-0.14	0.05
alanylphenylalanine	-0.1	0.11	-0.19	0.29	0.2	-0.13	-0.16	0.41	-0.21	0.41	0.25	0.09	0.61	0.11	0.69	0.22	0.55	-0.08	0.22	0.26	0.36	0.32	-0.12	0.25	0.31	0.49	0.78	0.02	-0.14	0.1	0.02	0.36	0.15	0.4	-0.07	0.31	0.2	-0.08	-0.23	-0.11	0.06	0.61	-0.06	0.23	0.08	0.1	0.46	-0.15	0.08
alpha-hydroxyisovalerate	-0.1	0.13	0.03	0.14	-0.04	-0.2	-0.25	0.11	-0.02	0.21	0.04	-0.1	0.11	-0.08	0.02	-0.06	0	-0.18	-0.06	-0.04	-0.22	0.1	-0.14	-0.13	-0.07	-0.02	0.16	-0.1	-0.12	-0.12	0.11	0.13	0.23	-0.04	0.02	0.14	0.12	-0.04	-0.03	-0.13	-0.05	0.16	0.4	0.28	0.35	-0.02	0.25	-0.09	-0.01
alpha-tocopherol	0.21	-0.33	-0.24	-0.06	0.01	-0.03	0.31	0.12	-0.17	-0.02	-0.04	0.32	0.21	-0.04	0.17	-0.05	0.16	-0.09	-0.03	-0.02	0.02	0.1	0.01	0.19	-0.01	0.13	0.31	-0.16	-0.2	-0.12	-0.04	0.06	-0.11	0.1	-0.04	-0.04	-0.03	-0.2	-0.03	-0.05	-0.08	0.27	-0.03	-0.01	-0.04	-0.02	-0.09	-0.07	0.03
androsterone_sulfate	-0.14	0.23	0.16	-0.19	-0.22	-0.06	-0.05	-0.11	0.25	-0.12	-0.08	-0.21	-0.09	0	-0.21	-0.09	-0.18	-0.02	-0.24	-0.26	-0.25	-0.25	-0.03	-0.23	-0.27	-0.12	-0.14	0.57	0.01	-0.12	-0.11	-0.17	-0.28	-0.25	-0.11	-0.25	-0.24	-0.08	0.09	-0.09	-0.01	-0.07	0.33	-0.21	-0.09	-0.09	-0.17	-0.06	-0.1
anserine	-0.03	-0.02	-0.25	0.46	0.4	-0.07	-0.22	0.73	-0.32	0.5	0	-0.04	0.66	-0.16	0.37	0.08	0.67	-0.29	0	0.23	0.07	0.3	-0.25	-0.02	0.25	0.82	0.72	0	0.16	0.51	0.18	0.51	0.16	0.56	0	0.37	0.26	-0.07	-0.3	-0.07	0.55	0.53	-0.14	0.17	0.06	-0.14	0.48	0.05	0.35
arabitol	0.02	-0.07	-0.19	0.07	-0.03	0.13	0.17	0.02	-0.19	0.12	0.28	-0.12	0.15	0.23	0.47	0.23	0.22	0.2	0.53	0.41	0.67	0.08	0.28	0.38	0.46	0.05	0.16	-0.19	-0.28	0.08	0.04	0.18	0.06	0.55	0.09	0.27	0.07	0.22	-0.39	-0.03	0.12	0.15	-0.22	0.17	0.11	0.25	0.25	-0.03	-0.08
arachidonate_(20:4n6)	0.44	-0.12	-0.31	0.71	0.54	-0.26	-0.27	0.82	-0.45	0.42	0.23	0.18	0.55	0.01	0.63	0.19	0.69	-0.25	0.39	0.53	0.37	0.59	-0.22	0.58	0.66	0.61	0.66	0.2	0.33	0.52	0.23	0.39	0.49	0.62	-0.05	0.55	0.4	-0.12	-0.46	-0.07	0.4	0.43	-0.27	0.23	0.1	-0.12	0.37	0.1	0.26
arginine	0.24	-0.2	-0.2	0.3	0.32	-0.28	-0.24	0.35	-0.38	0.23	0.38	0.14	0.3	0.19	0.57	0.37	0.45	-0.05	0.49	0.28	0.38	0.47	-0.14	0.48	0.43	0.24	0.41	-0.02	-0.13	0.22	0.15	0.26	0.65	0.49	0.23	0.22	0.26	0.07	-0.47	-0.09	0.13	0.21	-0.05	0.13	0.11	0.05	0.17	-0.07	0.02
ascorbate_(Vitamin_C)	0.02	-0.01	-0.28	0.19	0.17	0.13	0.25	0.11	-0.29	0.01	-0.03	-0.19	0.25	0.02	0.19	0.04	0.25	-0.12	0.14	0.35	0.22	-0.04	0.31	0.12	0.33	0	0.19	-0.34	-0.45	-0.16	0.18	0.36	0.09	0.55	-0.11	0.48	0.33	-0.13	-0.44	-0.18	0.23	0.26	-0.18	0.41	0.18	0.17	0.17	-0.2	0.18
asparagine	0.18	0.09	-0.37	0.51	0.34	-0.37	-0.34	0.47	-0.42	0.15	0.16	0.11	0.48	-0.04	0.74	0.15	0.59	-0.22	0.52	0.65	0.7	0.47	-0.28	0.64	0.77	0.32	0.49	-0.06	-0.07	0.4	0.27	0.52	0.45	0.72	-0.17	0.6	0.49	-0.13	-0.47	-0.16	0.11	0.38	-0.2	0.07	0.03	-0.16	0.26	-0.1	0.29
aspartate	-0.02	0.02	-0.49	0.25	0.24	-0.36	-0.22	0	-0.46	0.1	0.05	0.09	0.02	-0.16	0.49	-0.04	0.17	-0.28	0.46	0.58	0.65	0.17	-0.2	0.5	0.67	-0.03	0.06	-0.15	-0.35	0.14	0.22	0.35	0.25	0.54	-0.22	0.55	0.56	-0.1	-0.47	-0.2	-0.02	-0.03	-0.21	0.03	-0.03	-0.04	0.33	-0.2	0.23
aspartylleucine	0.04	0.15	-0.01	0.25	0.2	0.06	-0.04	0.54	-0.18	0.13	0.5	-0.08	0.79	0.31	0.6	0.38	0.77	0.04	0.15	0.17	0.26	0.35	0.07	0.23	0.29	0.51	0.78	-0.05	-0.17	0.09	0.16	0.42	0.14	0.51	0.03	0.3	0.19	-0.22	-0.26	-0.14	0.33	0.75	-0.14	0.38	0.09	0.02	0.2	-0.15	0.05
aspartylphenylalanine	0.05	0.11	-0.06	0.24	0.17	0.01	-0.06	0.58	-0.21	0.09	0.4	-0.1	0.85	0.21	0.52	0.29	0.75	-0.03	0.06	0.1	0.15	0.34	0	0.13	0.21	0.58	0.82	0	-0.1	0.09	0.15	0.39	0.04	0.45	0.05	0.26	0.15	-0.09	-0.25	-0.12	0.31	0.83	-0.14	0.35	0.11	-0.04	0.12	-0.13	0
assymetric_dimethylarginine_(ADMA)	-0.14	0.12	0.2	0.03	0.24	0.05	-0.13	0.1	0.01	-0.14	0.41	0.1	0.16	0.36	0.2	0.5	0.38	0.27	0.26	0.08	0.34	0.39	0.04	0.2	0.31	0.06	0.03	-0.12	-0.03	0.08	0.47	0.5	0.22	0.24	0.37	0.03	0.25	0.23	-0.24	-0.03	0	0.11	-0.26	-0.02	-0.02	0.31	-0.12	-0.14	0.24
azelate_(nonanedioate)	-0.11	0.06	0.29	-0.15	-0.1	0.16	0.22	-0.12	0.14	-0.13	0.67	-0.05	0.04	0.51	0.13	0.4	0.12	0.3	0	-0.15	-0.05	0.08	0.35	0.13	-0.05	-0.06	0.03	0.05	-0.19	-0.16	-0.06	-0.11	0	-0.15	0.08	-0.13	0.01	-0.24	0.08	0.13	-0.05	-0.02	-0.05	0.01	-0.06	0.08	-0.11	0.07	-0.28
benzoate	-0.18	0.01	0.57	-0.35	-0.19	0.38	0.22	-0.35	0.58	-0.27	-0.14	0.25	-0.21	0.11	-0.4	-0.1	-0.33	0.33	-0.36	-0.39	-0.32	-0.21	0.19	-0.34	-0.5	-0.28	-0.29	-0.14	0.21	-0.26	-0.24	-0.37	-0.31	-0.56	-0.14	-0.44	-0.3	-0.29	0.96	0.13	-0.4	-0.14	0.33	-0.35	-0.25	-0.13	-0.36	0.06	-0.24
beta-alanine	-0.01	0.17	-0.2	0.09	0.13	-0.08	-0.23	0.19	-0.3	0.01	-0.02	0.18	0.09	-0.23	-0.05	-0.03	0.3	-0.19	0	0.1	0.13	0.21	-0.26	-0.05	0.2	0.02	0	-0.14	-0.12	0.13	0.56	0.63	-0.05	0.25	0.34	0.27	0.27	0.06	-0.25	-0.08	0.32	0.16	-0.08	0.21	0	0.14	0.24	-0.1	0.61
beta-hydroxyisovalerate	0.02	0.02	-0.13	0.24	0.24	0.16	0.26	-0.03	-0.1	-0.3	-0.3	0.3	-0.07	-0.17	-0.26	-0.15	-0.01	-0.12	-0.07	0.27	-0.02	0.2	0.26	-0.06	0.23	-0.24	-0.16	-0.29	-0.13	-0.05	0.22	0.29	0.15	0.19	-0.07	0.42	0.34	-0.14	-0.02	-0.04	-0.2	-0.07	-0.08	-0.2	-0.07	0.12	-0.21	-0.06	0.33
betaine	0.15	0.28	-0.28	0.05	-0.05	-0.12	-0.12	0.06	-0.2	0.17	-0.22	-0.03	0	-0.25	-0.02	-0.2	-0.02	-0.32	-0.08	0	-0.11	-0.04	-0.07	-0.08	0.03	-0.09	0.05	-0.11	-0.15	-0.11	0.3	0.3	0.24	0.34	-0.17	0.11	-0.06	-0.14	-0.2	-0.09	0.4	0.05	0.01	0.38	0.11	0.08	0.3	-0.12	0.34
butyrylcarnitine	-0.06	-0.01	-0.23	0.35	0.24	-0.11	-0.23	0.17	-0.27	0.48	0.23	-0.08	0.05	0.09	0.58	0.44	0.15	-0.03	0.67	0.6	0.59	-0.03	-0.16	0.49	0.52	0.27	0.12	-0.08	-0.01	0.63	0.12	0.22	0.3	0.42	-0.11	0.36	0.27	-0.13	-0.31	-0.01	0.33	-0.05	-0.15	0.12	-0.1	0.01	0.65	0.08	0.26
C-glycosyltryptophan*	0.14	-0.04	-0.23	0.42	0.38	-0.1	0.05	0.58	-0.36	0.24	0.32	0.05	0.53	0.13	0.42	0.23	0.63	-0.13	0.31	0.33	0.24	0.49	0.08	0.3	0.46	0.38	0.59	-0.03	-0.22	0.13	0.47	0.51	0.24	0.67	-0.03	0.49	0.45	-0.16	-0.43	-0.07	0.25	0.44	-0.19	0.29	0.03	0.02	0.29	-0.04	0.08
caprate_(10:0)	-0.2	-0.04	0.57	-0.36	-0.23	0.34	0.22	-0.36	0.58	-0.24	-0.11	0.24	-0.26	0.11	-0.45	-0.04	-0.36	0.37	-0.38	-0.46	-0.38	-0.18	0.15	-0.39	-0.56	-0.23	-0.34	-0.02	0.37	-0.19	-0.29	-0.46	-0.39	-0.67	-0.12	-0.54	-0.39	-0.21	0.95	0.38	-0.3	-0.2	0.14	-0.34	-0.21	-0.15	-0.38	0.3	-0.27
caproate_(6:0)	-0.19	0.08	0.42	-0.33	-0.26	0.15	0.12	-0.3	0.54	-0.23	-0.13	0.1	-0.24	0.06	-0.39	-0.1	-0.35	0.24	-0.33	-0.39	-0.33	-0.24	0.08	-0.33	-0.48	-0.25	-0.32	0.46	0.27	-0.18	-0.34	-0.49	-0.43	-0.63	-0.17	-0.48	-0.41	-0.17	0.61	0.23	-0.28	-0.18	0.38	-0.34	-0.18	-0.13	-0.35	0.22	-0.25
caprylate_(8:0)	-0.27	0.01	0.54	-0.34	-0.29	0.34	0.16	-0.37	0.53	-0.17	0.07	0.09	-0.24	0.23	-0.34	0.13	-0.32	0.4	-0.29	-0.43	-0.32	-0.22	0.18	-0.32	-0.52	-0.21	-0.31	0.11	0.27	-0.15	-0.33	-0.45	-0.42	-0.68	0.01	-0.52	-0.41	-0.13	0.78	0.32	-0.22	-0.19	0.2	-0.4	-0.3	-0.06	-0.31	0.23	-0.3
carnitine	0.38	0.08	-0.34	0.58	0.41	-0.17	-0.22	0.49	-0.33	0.37	0	0.39	0.23	-0.08	0.48	0.09	0.33	-0.21	0.47	0.6	0.44	0.39	-0.11	0.51	0.58	0.2	0.38	0.06	0.11	0.47	0.1	0.29	0.65	0.48	-0.04	0.55	0.25	-0.16	-0.3	-0.1	0.1	0.21	0.2	0.2	0	0.11	0.49	0.01	0.43
carnosine	-0.05	0.22	-0.17	0.22	0.01	-0.15	-0.13	0.04	-0.08	0.53	-0.07	0.02	-0.02	-0.15	0.21	-0.13	-0.1	-0.2	0.09	0.02	-0.07	0.07	-0.15	-0.01	-0.03	0.09	0.29	0.06	-0.04	-0.01	-0.07	0.06	0.12	0.07	-0.05	0.11	-0.02	0.1	-0.1	-0.06	-0.06	-0.01	-0.07	0.03	0.1	0.1	0.49	-0.07	0
catechol_sulfate	-0.1	0.16	0.46	-0.26	-0.27	0.32	0.09	-0.24	0.63	-0.11	0.05	-0.16	-0.14	0.3	-0.09	0.12	-0.11	0.47	-0.16	-0.21	-0.01	0.06	0.1	-0.06	-0.24	-0.13	-0.18	-0.02	0.18	-0.14	-0.18	-0.26	-0.21	-0.38	-0.06	-0.36	-0.26	0.06	0.21	-0.04	-0.3	-0.12	-0.07	-0.1	-0.02	0.09	-0.22	-0.1	-0.25
chiro-inositol	-0.1	-0.17	-0.08	-0.27	-0.29	0.12	0.45	-0.13	0.02	-0.08	0.05	0.33	0.08	0.02	0.02	0.07	0	0.17	-0.09	-0.09	0.06	-0.04	0.18	0.04	-0.13	-0.03	0.02	-0.36	-0.21	-0.04	-0.05	0.05	-0.39	-0.21	0.19	-0.13	-0.16	-0.03	0.14	0.53	-0.17	0.18	0.01	0.01	-0.1	0.16	-0.07	0.39	0.06
cholate	-0.03	-0.31	0.04	-0.22	-0.23	-0.14	0.02	-0.05	-0.02	-0.15	-0.13	-0.26	-0.13	-0.09	-0.24	-0.13	-0.2	-0.02	-0.22	-0.19	-0.18	-0.18	-0.05	-0.22	-0.22	-0.06	-0.11	0.01	0	-0.12	-0.11	-0.21	0.05	-0.21	0.08	-0.19	-0.21	0.11	-0.12	0.08	0.05	-0.04	-0.02	0.49	0.82	-0.02	-0.13	0.23	-0.17
cholesterol	0.32	-0.45	-0.42	0.23	0.3	-0.01	0.12	0.13	-0.48	-0.19	-0.1	0.67	0.06	-0.22	0.13	-0.19	0.28	-0.14	0.09	0.34	0.37	0.49	0.01	0.32	0.37	-0.06	0.06	-0.04	-0.08	0.16	0.08	0.15	0.07	0.24	0.23	0.42	0.35	-0.11	-0.15	0.1	-0.09	0.1	-0.08	-0.21	-0.14	-0.11	-0.11	0.12	0.14
choline	0.4	-0.06	-0.34	0.65	0.45	-0.28	-0.09	0.79	-0.4	0.27	0.13	0.3	0.46	-0.07	0.38	0.09	0.59	-0.3	0.26	0.43	0.18	0.64	-0.11	0.38	0.55	0.51	0.61	0.21	0.21	0.51	0.21	0.39	0.58	0.6	-0.09	0.5	0.28	-0.21	-0.42	0	0.29	0.33	-0.1	0.13	0.16	-0.08	0.25	0.2	0.34
choline_phosphate	0	-0.2	-0.11	0.05	0.28	0.29	0.16	0	-0.23	-0.12	-0.02	0.3	-0.05	0.03	-0.09	0.17	0.18	0.12	0.16	0.19	0.25	0.16	0.17	-0.01	0.18	-0.12	-0.11	-0.17	-0.24	0.07	0.27	0.33	0.02	0.21	0.51	0.25	0.25	0.15	-0.23	-0.06	0.05	0.01	-0.06	0.02	-0.12	0.33	0.04	-0.11	0.33
cis-urocanate	-0.1	0.13	0.34	-0.22	-0.28	0.3	0.09	-0.19	0.51	-0.16	-0.02	-0.11	-0.11	0.1	-0.31	-0.01	-0.11	0.32	-0.27	-0.3	-0.26	0.1	0.06	-0.29	-0.38	-0.1	-0.19	0.02	0.22	-0.15	-0.15	-0.27	-0.36	-0.42	-0.1	-0.33	-0.28	0.04	0.32	0.04	-0.19	-0.11	-0.01	-0.22	-0.17	-0.05	-0.25	0	-0.22
cis-vaccenate_(18:1n7)	-0.05	-0.1	-0.15	0.25	0.28	0	-0.09	0.64	-0.27	0.21	0.37	0.08	0.86	0.16	0.57	0.34	0.83	-0.04	0.03	0.14	0.24	0.45	-0.09	0.15	0.25	0.77	0.85	0.06	0	0.29	0.17	0.45	0.01	0.44	0.09	0.24	0.22	-0.1	-0.26	-0.04	0.34	0.8	-0.16	0.17	-0.01	-0.05	0.21	-0.04	0.1
citrate	0.04	-0.07	-0.21	0.22	0.2	-0.41	-0.37	0.18	-0.3	-0.05	-0.29	-0.02	0.03	-0.43	-0.17	-0.23	0.18	-0.4	-0.08	0.03	-0.16	0.24	-0.37	-0.11	0.14	-0.07	-0.13	-0.05	0.02	-0.08	0.61	0.53	0.07	0.33	0.03	0.22	0.42	0.11	-0.19	0.05	0.23	-0.06	-0.07	-0.17	-0.04	-0.32	-0.12	0.03	0.31
citrulline	-0.19	0	-0.01	-0.31	-0.33	0.3	0.48	-0.27	0.19	-0.19	0.09	-0.01	0.04	0.31	0.28	0.15	-0.04	0.35	0.03	0.02	0.41	-0.15	0.47	0.26	-0.03	-0.09	0.07	-0.08	-0.29	-0.15	-0.12	-0.1	-0.33	0.03	-0.17	-0.18	-0.28	-0.06	0.09	0.12	-0.3	0.07	-0.05	-0.17	-0.24	0.15	-0.13	-0.03	-0.29
coenzyme_A	-0.14	0.16	-0.22	-0.08	-0.08	0.18	0.48	-0.12	-0.08	-0.04	-0.12	0.08	-0.05	-0.06	-0.09	-0.14	-0.09	-0.11	-0.14	0.06	0	-0.19	0.32	-0.07	0.04	-0.11	0.04	-0.31	-0.41	-0.24	0.07	0.24	-0.22	0.11	-0.08	0.19	0.04	-0.13	-0.17	-0.13	-0.06	0.06	-0.12	0.23	0.1	0.38	0.15	-0.18	0.31
creatine	0.24	0.22	-0.45	0.3	0.12	-0.07	0.02	0.39	-0.42	0.18	-0.07	0.09	0.36	-0.16	0.37	-0.12	0.41	-0.28	0.15	0.35	0.32	0.17	0	0.3	0.39	0.14	0.44	-0.17	-0.32	0.08	0.32	0.56	0.13	0.58	-0.01	0.5	0.18	-0.16	-0.44	-0.21	0.24	0.43	-0.06	0.4	0.13	0.13	0.38	-0.19	0.47
creatinine	0	0.09	0.38	-0.32	-0.34	0.24	0.3	-0.11	0.41	-0.29	0.06	-0.21	0	0.19	-0.26	0.06	-0.01	0.38	-0.23	-0.39	-0.22	-0.09	0.2	-0.23	-0.4	-0.1	-0.12	-0.1	0.15	-0.19	-0.25	-0.26	-0.35	-0.31	0.15	-0.43	-0.45	0.17	0.2	0.38	-0.05	0.02	-0.2	0.09	0.15	-0.01	-0.44	0.32	-0.18
cystathionine	-0.13	-0.05	-0.04	0.18	0.22	0.01	-0.15	-0.07	-0.14	0.13	0.01	-0.12	-0.03	0.04	0.17	0.38	-0.03	0.03	0.5	0.3	0.21	-0.11	-0.08	0.11	0.16	-0.09	-0.11	-0.15	-0.16	0.22	0.25	0.17	0.12	0.24	-0.01	0.18	0.24	-0.07	-0.11	-0.04	0.17	-0.05	-0.07	0	-0.12	-0.07	0.2	-0.06	0.1
cysteine	0.05	0.1	-0.36	0.39	0.23	-0.05	-0.09	0.57	-0.37	0.23	0.04	-0.02	0.77	-0.09	0.56	0.09	0.67	-0.2	0.23	0.43	0.41	0.31	-0.1	0.22	0.45	0.5	0.73	-0.15	-0.21	0.26	0.31	0.57	0.04	0.69	-0.16	0.57	0.31	-0.21	-0.37	-0.12	0.35	0.79	-0.15	0.42	0.12	-0.07	0.4	-0.1	0.23
cysteine-glutathione_disulfide	-0.15	-0.06	-0.28	0.14	0.06	0.05	0.02	0.33	-0.31	0.24	0.18	-0.17	0.61	0.09	0.6	0.22	0.54	0.01	0.31	0.37	0.57	0.13	0.05	0.23	0.39	0.44	0.57	-0.22	-0.34	0.22	0.22	0.43	-0.09	0.63	-0.06	0.39	0.21	-0.06	-0.37	-0.02	0.32	0.62	-0.18	0.37	0.14	0.01	0.4	-0.03	0
cystine	0.62	0.02	-0.36	0.68	0.38	-0.28	-0.24	0.62	-0.35	0.04	-0.11	0.33	0.37	-0.27	0.39	-0.13	0.41	-0.32	0.38	0.66	0.39	0.52	-0.28	0.54	0.66	0.29	0.36	0.1	0.34	0.65	0.09	0.18	0.52	0.56	-0.3	0.63	0.3	-0.31	-0.21	-0.06	0.18	0.28	-0.11	0.02	0.01	-0.39	0.11	0.16	0.3
cytidine	-0.15	0.08	0.08	-0.2	-0.09	-0.04	0.24	-0.07	0	-0.22	0.12	0.12	0	0.06	-0.19	0.05	0.04	0.04	-0.17	-0.34	-0.22	0.11	0.2	-0.11	-0.2	-0.18	-0.13	0.05	-0.26	-0.17	0.5	0.25	-0.18	0.01	0.09	-0.2	-0.01	-0.13	0.05	0.46	-0.05	-0.04	-0.05	-0.13	-0.1	-0.11	-0.3	0.31	-0.08
cytidine_5'-diphosphocholine	0.16	0.18	-0.3	0.47	0.38	-0.19	-0.25	0.67	-0.42	0.15	0.13	0.06	0.59	-0.14	0.39	0.1	0.77	-0.28	0.19	0.45	0.32	0.39	-0.26	0.24	0.56	0.44	0.54	-0.18	-0.06	0.31	0.36	0.72	0.22	0.64	0.05	0.62	0.47	-0.17	-0.43	-0.16	0.47	0.54	-0.17	0.39	0.08	-0.02	0.35	-0.07	0.67
cytidine_5'-monophosphate_(5'-CMP)	0.01	-0.04	-0.31	0.19	0.09	0.27	0.33	0.04	-0.28	-0.06	-0.06	0.08	0.19	-0.05	0.12	-0.03	0.18	-0.08	0.09	0.37	0.27	0.1	0.37	0.09	0.34	-0.02	0.1	-0.35	-0.4	0.05	0.19	0.37	0.02	0.49	0.07	0.5	0.28	-0.05	-0.33	-0.09	0.11	0.22	-0.08	0.03	-0.01	0.18	0.1	-0.11	0.18
cytidine-3'-monophosphate_(3'-CMP)	-0.12	-0.01	0.01	-0.02	0.16	-0.12	-0.02	0.12	-0.11	-0.12	0.12	0.19	-0.01	0.03	-0.1	0.08	0.2	-0.03	-0.03	-0.13	0	0.35	0	0.01	0.09	-0.03	-0.04	0.14	-0.1	-0.09	0.75	0.5	-0.03	0.19	0.16	-0.02	0.25	0.08	-0.1	0.05	-0.05	-0.07	-0.09	-0.21	-0.17	0.04	-0.13	-0.03	0.1
cytidine-5'-diphosphoethanolamine	0.01	0.01	-0.29	0.46	0.47	-0.07	-0.16	0.62	-0.45	0.18	0.15	0.06	0.68	-0.09	0.38	0.17	0.78	-0.26	0.15	0.42	0.25	0.39	-0.14	0.11	0.5	0.5	0.57	-0.2	-0.17	0.27	0.42	0.73	0.16	0.67	0.07	0.64	0.59	-0.18	-0.43	-0.13	0.47	0.63	-0.14	0.32	0.06	-0.03	0.34	-0.09	0.5
dehydroisoandrosterone_sulfate_(DHEA-S)	-0.14	0.19	0.07	-0.15	-0.17	-0.11	-0.07	-0.09	0.17	-0.1	-0.1	-0.17	-0.09	-0.03	-0.17	-0.1	-0.16	-0.07	-0.19	-0.21	-0.2	-0.22	-0.06	-0.19	-0.21	-0.11	-0.14	0.59	-0.02	-0.09	-0.08	-0.13	-0.25	-0.2	-0.11	-0.2	-0.19	-0.09	0.01	-0.08	0.01	-0.08	0.3	-0.19	-0.07	-0.09	-0.13	-0.04	-0.05
deoxycarnitine	0.26	-0.05	-0.39	0.48	0.42	-0.18	-0.24	0.32	-0.48	0.23	-0.02	0.25	0.07	-0.2	0.19	0.04	0.33	-0.29	0.37	0.46	0.27	0.47	-0.14	0.27	0.54	0.01	0.08	-0.12	-0.13	0.24	0.57	0.59	0.47	0.63	0.21	0.58	0.53	0.07	-0.48	-0.1	0.27	0.01	-0.04	0.03	-0.13	0.07	0.34	-0.08	0.43
deoxycholate	0.02	-0.33	0.06	-0.16	-0.18	-0.11	0.05	-0.02	-0.01	-0.1	-0.12	-0.19	-0.07	-0.06	-0.16	-0.1	-0.13	0	-0.16	-0.12	-0.13	-0.1	-0.02	-0.15	-0.14	-0.05	-0.08	-0.09	0.01	-0.11	-0.1	-0.15	0.13	-0.12	0	-0.13	-0.16	-0.03	-0.09	0.12	0.08	0.02	-0.05	0.54	0.88	-0.04	-0.1	0.27	-0.13
dihomo-linoleate_(20:2n6)	0.14	0.03	-0.27	0.34	0.25	-0.14	-0.08	0.72	-0.33	0.25	0.12	-0.03	0.94	-0.01	0.61	0.11	0.78	-0.22	0.08	0.18	0.19	0.37	-0.14	0.21	0.27	0.69	0.94	-0.02	-0.1	0.18	0.22	0.49	0.11	0.64	-0.16	0.32	0.17	-0.21	-0.33	-0.12	0.35	0.89	-0.15	0.34	0.16	-0.19	0.19	-0.09	0.09
dihomo-linolenate_(20:3n3_or_n6)	0.25	-0.04	-0.26	0.53	0.42	-0.15	-0.19	0.84	-0.37	0.21	0.12	0.08	0.93	-0.07	0.57	0.12	0.89	-0.25	0.13	0.36	0.24	0.52	-0.21	0.26	0.46	0.72	0.86	0.02	0.12	0.36	0.29	0.56	0.19	0.69	-0.13	0.5	0.35	-0.23	-0.32	-0.09	0.44	0.85	-0.18	0.27	0.1	-0.26	0.19	0	0.26
dihydrocholesterol	0.29	-0.18	-0.31	0.15	0.09	-0.09	0.32	0.03	-0.23	0.17	0.15	0.41	0.05	0.05	0.4	-0.02	0.11	-0.02	0.25	0.22	0.25	0.23	0.18	0.4	0.21	-0.02	0.33	0.02	-0.17	-0.09	-0.31	-0.19	0.17	0.19	-0.19	0.18	0.02	-0.24	-0.08	0.26	-0.17	0.05	-0.22	0.08	-0.08	0.05	0.17	0.23	-0.14
docosadienoate_(22:2n6)	0.14	0.11	-0.27	0.33	0.25	-0.1	-0.04	0.72	-0.34	0.21	0.13	-0.07	0.89	0.01	0.53	0.1	0.78	-0.22	0.03	0.14	0.14	0.35	-0.05	0.17	0.26	0.65	0.9	0.04	-0.19	0.17	0.31	0.54	0.13	0.66	-0.14	0.33	0.17	-0.24	-0.37	-0.13	0.36	0.83	-0.15	0.33	0.12	-0.14	0.19	-0.11	0.12
docosahexaenoate_(DHA;_22:6n3)	0.48	-0.07	-0.29	0.73	0.47	-0.14	-0.09	0.84	-0.36	0.47	0.18	0.19	0.6	-0.04	0.52	0.11	0.59	-0.27	0.33	0.5	0.19	0.54	-0.13	0.43	0.57	0.66	0.72	0.16	0.35	0.55	0.2	0.34	0.39	0.62	-0.1	0.58	0.31	-0.12	-0.38	-0.08	0.41	0.52	-0.25	0.27	0.16	-0.09	0.43	0.13	0.2
docosapentaenoate_(n3_DPA;_22:5n3)	0.25	-0.11	-0.26	0.51	0.36	-0.16	-0.18	0.85	-0.33	0.28	0.05	0.1	0.93	-0.12	0.54	0.07	0.8	-0.25	0.11	0.33	0.19	0.51	-0.24	0.22	0.4	0.76	0.87	0.05	0.19	0.39	0.28	0.49	0.12	0.62	-0.17	0.45	0.28	-0.18	-0.26	-0.03	0.41	0.89	-0.15	0.28	0.17	-0.28	0.22	0.07	0.15
docosapentaenoate_(n6_DPA;_22:5n6)	0.46	0.01	-0.11	0.7	0.46	-0.03	-0.06	0.71	-0.29	0.22	0.41	0.16	0.49	0.17	0.46	0.33	0.62	-0.11	0.4	0.54	0.24	0.6	0.04	0.46	0.63	0.43	0.54	0.04	0.24	0.49	0.19	0.35	0.56	0.62	0.04	0.61	0.38	-0.18	-0.38	-0.09	0.42	0.39	-0.22	0.25	0.1	-0.01	0.27	0.09	0.25
docosatrienoate_(22:3n3)	0.16	-0.04	-0.19	0.38	0.28	-0.07	-0.12	0.72	-0.29	0.12	0.1	0.01	0.98	-0.04	0.51	0.11	0.83	-0.18	0.05	0.22	0.15	0.45	-0.14	0.13	0.3	0.65	0.85	-0.06	-0.01	0.19	0.27	0.52	0.05	0.62	-0.12	0.39	0.26	-0.2	-0.23	-0.09	0.38	0.95	-0.13	0.27	0.13	-0.26	0.07	-0.06	0.11
eicosapentaenoate_(EPA;_20:5n3)	0.24	-0.07	-0.3	0.5	0.34	-0.13	-0.18	0.79	-0.35	0.31	0.13	0.14	0.87	-0.05	0.64	0.14	0.81	-0.2	0.2	0.42	0.35	0.52	-0.22	0.35	0.52	0.72	0.83	0.02	0.12	0.39	0.35	0.59	0.12	0.65	-0.11	0.49	0.33	-0.17	-0.33	-0.08	0.38	0.84	-0.21	0.25	0.1	-0.13	0.3	-0.01	0.25
eicosenoate_(20:1n9_or_11)	0.18	0.05	-0.28	0.38	0.19	-0.07	0.02	0.61	-0.3	0.52	0.29	-0.1	0.65	0.16	0.67	0.2	0.57	-0.15	0.18	0.22	0.19	0.26	0.04	0.32	0.27	0.64	0.9	0.09	-0.09	0.2	-0.02	0.25	0.26	0.53	-0.1	0.29	0.05	-0.12	-0.4	-0.12	0.32	0.58	-0.15	0.36	0.12	0.06	0.49	-0.08	-0.03
epiandrosterone_sulfate	-0.12	0.13	0.03	-0.14	-0.17	-0.13	-0.06	-0.09	0.12	-0.09	-0.1	-0.15	-0.08	-0.05	-0.17	-0.11	-0.16	-0.08	-0.19	-0.2	-0.2	-0.21	-0.05	-0.19	-0.21	-0.11	-0.11	0.61	-0.03	-0.1	-0.1	-0.16	-0.26	-0.2	-0.09	-0.19	-0.19	-0.07	-0.01	-0.06	0.01	-0.06	0.32	-0.18	-0.07	-0.08	-0.12	-0.02	-0.09
ergothioneine	0.17	0.16	-0.38	0.23	-0.01	0.03	0.1	0.05	-0.25	0.04	-0.09	0.04	-0.05	-0.07	0.25	-0.12	0.01	-0.18	0.21	0.48	0.45	0.06	0.24	0.38	0.48	-0.11	0	-0.14	-0.19	0.18	0.2	0.28	0.3	0.53	-0.17	0.45	0.12	-0.09	-0.36	-0.17	0.15	-0.04	0	0.1	0	0.15	0.28	-0.12	0.24
erythritol	0.14	-0.02	-0.21	0.17	0.09	0.14	0.11	0.22	-0.27	0.08	0.13	0.08	0.29	0.08	0.36	0.14	0.46	0.05	0.17	0.33	0.44	0.3	0.12	0.26	0.38	0.08	0.3	-0.32	-0.28	0.05	0.24	0.45	0.12	0.49	0.24	0.41	0.22	-0.05	-0.45	-0.03	0.27	0.36	-0.3	0.49	0.27	0.25	0.28	-0.05	0.28
erythronate*	0.09	0.17	-0.36	0.41	0.26	-0.23	-0.15	0.27	-0.4	0.43	0.18	0.03	0.08	-0.05	0.39	0.16	0.28	-0.19	0.54	0.48	0.39	0.26	-0.11	0.31	0.52	0.06	0.27	-0.11	-0.27	0.15	0.31	0.43	0.34	0.56	0.02	0.56	0.4	-0.02	-0.5	-0.05	0.25	0.05	-0.21	0.41	0.05	0.23	0.67	-0.03	0.34
ethanolamine	0.22	0.2	-0.27	0.58	0.46	-0.11	-0.01	0.43	-0.38	0.07	0.12	0.12	0.24	-0.04	0.26	0.19	0.42	-0.25	0.42	0.55	0.26	0.36	0.05	0.33	0.64	0.1	0.24	-0.23	-0.13	0.26	0.42	0.65	0.51	0.72	0.01	0.66	0.5	-0.12	-0.48	-0.19	0.25	0.14	-0.22	0.14	0.05	0.13	0.22	-0.11	0.62
flavin_adenine_dinucleotide_(FAD)	0.11	0.05	-0.37	0.28	0.19	0.18	0.35	0.14	-0.31	0.02	-0.02	0.21	0.1	-0.03	0.2	-0.06	0.2	-0.12	0.18	0.47	0.39	0.17	0.34	0.28	0.49	-0.01	0.15	-0.22	-0.32	0.1	0.22	0.41	0.08	0.51	0.03	0.57	0.31	-0.08	-0.4	-0.15	0.04	0.13	-0.17	0.11	0	0.3	0.24	-0.13	0.34
fructose	-0.02	-0.12	-0.15	0.12	0.24	0	-0.05	-0.15	-0.25	-0.11	0.06	-0.01	-0.08	-0.08	-0.05	-0.1	0.11	-0.15	0.01	0.14	0.04	0.22	0.07	-0.07	0.21	-0.23	-0.14	-0.09	-0.29	-0.29	0.19	0.19	0.08	0.32	0.12	0.35	0.5	0.1	-0.3	-0.18	0.1	-0.13	-0.19	-0.07	-0.1	0.01	-0.02	-0.25	-0.04
fructose-6-phosphate	-0.12	-0.11	-0.09	0.17	0.46	-0.23	-0.24	0.13	-0.25	-0.14	-0.12	0.19	0	-0.24	-0.17	-0.16	0.27	-0.26	-0.07	0	-0.04	0.36	-0.2	-0.09	0.17	-0.09	-0.13	0.14	-0.04	-0.19	0.7	0.53	-0.08	0.27	0.09	0.24	0.61	0.09	-0.14	-0.05	-0.02	-0.09	-0.12	-0.25	-0.17	-0.21	-0.16	-0.1	0.21
fucose	0.17	-0.06	-0.3	0.39	0.13	0.04	0.05	0.37	-0.25	0.15	0.16	0.12	0.5	0.09	0.71	0.11	0.48	-0.01	0.35	0.64	0.72	0.34	0.1	0.61	0.67	0.34	0.5	-0.08	-0.04	0.34	0.08	0.32	0.08	0.56	-0.11	0.58	0.29	-0.08	-0.35	-0.1	0.07	0.52	-0.17	0.13	0.08	0.04	0.28	-0.05	0.05
fumarate	0.08	0.02	-0.5	0.36	0.33	-0.22	-0.1	0.15	-0.52	0.03	-0.06	0.16	0.13	-0.22	0.26	-0.05	0.25	-0.31	0.34	0.54	0.39	0.28	-0.08	0.32	0.6	-0.02	0.09	-0.22	-0.45	0.17	0.44	0.54	0.34	0.58	-0.06	0.65	0.62	-0.15	-0.51	-0.16	-0.01	0.07	-0.13	-0.01	-0.06	0.03	0.22	-0.17	0.37
gamma-aminobutyrate_(GABA)	0.16	-0.21	-0.08	0.11	0.12	0.23	-0.01	0.23	-0.25	-0.1	0.14	0.26	0.31	0	0.04	0.12	0.45	0.05	-0.02	0.09	0.11	0.41	-0.02	-0.02	0.13	0.1	0.19	-0.19	-0.15	0.12	0.28	0.38	-0.06	0.2	0.6	0.27	0.23	0.1	-0.2	-0.1	0.22	0.39	0.02	0.04	-0.06	0.1	-0.01	-0.12	0.18
gamma-glutamylglutamate	0	-0.13	-0.36	0.11	0.06	0	0.25	-0.02	-0.31	-0.11	-0.08	0.13	0.09	-0.16	0.02	-0.15	0.12	-0.13	0.12	0.27	0.23	0.25	0.25	0.07	0.32	-0.11	-0.03	-0.17	-0.37	-0.05	0.37	0.32	-0.05	0.49	-0.04	0.4	0.33	0.05	-0.28	0.17	0	0.04	-0.13	-0.17	-0.15	-0.01	-0.04	0.1	-0.04
gamma-glutamylglutamine	-0.14	-0.07	-0.29	0	-0.08	-0.09	0	-0.14	-0.19	0.01	0.12	0.05	0.1	0.05	0.56	0.09	0.11	0.05	0.39	0.38	0.72	0.05	0.05	0.5	0.4	0.02	0.05	-0.08	-0.22	0.2	0.06	0.12	-0.1	0.38	-0.23	0.18	0.13	-0.07	-0.12	0.1	-0.08	0.04	-0.11	-0.28	-0.25	-0.18	0.11	0.04	-0.15
gamma-glutamylisoleucine*	0.32	0.11	-0.31	0.6	0.34	-0.17	-0.26	0.78	-0.4	0.29	0.14	0.03	0.79	-0.11	0.56	0.14	0.7	-0.28	0.31	0.48	0.28	0.46	-0.26	0.31	0.54	0.68	0.74	-0.06	0.11	0.62	0.25	0.49	0.37	0.71	-0.13	0.57	0.3	-0.23	-0.37	-0.12	0.49	0.7	-0.19	0.25	0.11	-0.23	0.34	0.03	0.3
gamma-glutamylleucine	0.25	0.14	-0.38	0.58	0.34	-0.26	-0.29	0.71	-0.46	0.34	0.18	-0.01	0.73	-0.1	0.66	0.17	0.7	-0.29	0.45	0.54	0.43	0.45	-0.28	0.4	0.63	0.61	0.71	-0.07	0	0.57	0.3	0.54	0.39	0.81	-0.17	0.6	0.35	-0.2	-0.48	-0.11	0.5	0.64	-0.24	0.34	0.14	-0.2	0.44	0.02	0.31
gamma-glutamylmethionine	-0.13	0	-0.38	0.28	0.2	-0.27	-0.27	0.3	-0.42	0.23	0.15	-0.07	0.53	-0.06	0.69	0.16	0.51	-0.18	0.46	0.48	0.66	0.26	-0.22	0.41	0.58	0.36	0.44	-0.22	-0.3	0.29	0.4	0.59	0.12	0.72	-0.12	0.47	0.45	-0.02	-0.45	-0.1	0.2	0.46	-0.17	0.08	0.04	-0.16	0.33	-0.12	0.12
gamma-glutamylphenylalanine	0.13	0.22	-0.42	0.46	0.23	-0.32	-0.36	0.57	-0.42	0.41	0.08	-0.05	0.66	-0.17	0.68	0.1	0.55	-0.31	0.42	0.45	0.43	0.32	-0.36	0.36	0.52	0.58	0.67	-0.1	-0.05	0.54	0.27	0.52	0.32	0.73	-0.21	0.47	0.25	-0.11	-0.43	-0.08	0.39	0.57	-0.24	0.22	0.08	-0.2	0.47	-0.02	0.27
gamma-glutamyltyrosine	0.11	0.19	-0.4	0.42	0.2	-0.27	-0.33	0.47	-0.42	0.37	0.14	-0.08	0.59	-0.09	0.68	0.16	0.53	-0.23	0.48	0.47	0.49	0.34	-0.29	0.38	0.55	0.48	0.6	-0.13	-0.17	0.47	0.29	0.52	0.36	0.76	-0.14	0.47	0.28	-0.08	-0.5	-0.12	0.35	0.51	-0.24	0.2	0.09	-0.12	0.45	-0.08	0.21
gamma-glutamylvaline	0.2	0.13	-0.31	0.44	0.31	-0.17	-0.26	0.7	-0.39	0.24	0.11	0.02	0.85	-0.11	0.57	0.12	0.73	-0.26	0.23	0.35	0.28	0.4	-0.27	0.23	0.43	0.66	0.77	-0.04	-0.02	0.46	0.29	0.54	0.25	0.69	-0.17	0.46	0.25	-0.26	-0.35	-0.11	0.47	0.79	-0.2	0.32	0.14	-0.23	0.29	-0.03	0.28
gamma-tocopherol	0.07	-0.28	-0.19	-0.04	0.09	-0.14	0.37	0.01	-0.11	-0.08	-0.05	0.51	-0.04	-0.09	0	-0.01	0	-0.07	0.07	0.03	0.03	0.13	0	0.14	0.04	-0.01	0.09	-0.14	-0.11	-0.03	-0.06	0	-0.05	-0.01	-0.11	-0.04	0.03	-0.22	0.09	0.18	-0.24	-0.02	-0.06	-0.12	-0.1	0.02	-0.1	0.18	0.16
gluconate	-0.13	0.44	-0.23	-0.01	-0.04	-0.04	0	0	-0.18	-0.02	-0.06	-0.05	-0.02	-0.14	0.01	-0.1	0.06	-0.2	-0.03	0.17	0.19	-0.17	0	0.03	0.22	-0.09	-0.05	-0.2	-0.27	-0.01	0.29	0.44	-0.07	0.2	-0.07	0.28	0.13	-0.16	-0.25	-0.12	0.21	0.06	-0.11	0.43	0.12	0.26	0.32	-0.14	0.6
glucose	0.08	-0.03	0.16	-0.35	-0.36	0.01	-0.12	-0.32	0.2	-0.3	-0.22	-0.35	-0.18	-0.12	-0.37	-0.3	-0.31	-0.04	-0.45	-0.42	-0.4	-0.24	-0.08	-0.4	-0.44	-0.24	-0.29	0.13	0.11	-0.32	-0.26	-0.43	-0.11	-0.24	-0.11	-0.38	-0.36	0.04	0.15	-0.11	0.22	-0.13	0.04	0.07	0.2	-0.26	-0.37	-0.1	-0.38
glucose-6-phosphate_(G6P)	-0.12	-0.13	-0.11	0.15	0.45	-0.22	-0.22	0.1	-0.26	-0.14	-0.11	0.19	-0.02	-0.24	-0.17	-0.16	0.24	-0.25	-0.06	0.01	-0.03	0.36	-0.18	-0.09	0.17	-0.12	-0.14	0.13	-0.07	-0.2	0.69	0.49	-0.09	0.27	0.09	0.25	0.62	0.09	-0.15	-0.05	-0.03	-0.09	-0.11	-0.24	-0.18	-0.21	-0.16	-0.11	0.15
glutamate	0.19	-0.03	-0.49	0.58	0.46	-0.22	-0.13	0.5	-0.54	0.17	-0.01	0.13	0.54	-0.23	0.44	-0.06	0.59	-0.37	0.31	0.59	0.37	0.51	-0.12	0.3	0.67	0.32	0.5	-0.16	-0.24	0.24	0.38	0.59	0.32	0.8	-0.13	0.8	0.66	-0.13	-0.54	-0.17	0.21	0.46	-0.23	0.12	0.04	-0.13	0.27	-0.11	0.26
glutamate,_gamma-methyl_ester	-0.05	0.01	-0.35	0.36	0.3	-0.06	-0.02	0.44	-0.42	0.35	0.23	-0.11	0.66	0.08	0.65	0.26	0.61	-0.14	0.4	0.43	0.44	0.26	0.04	0.28	0.49	0.46	0.68	-0.22	-0.4	0.14	0.28	0.57	0.19	0.78	-0.08	0.53	0.39	-0.09	-0.52	-0.16	0.32	0.61	-0.21	0.34	0.12	0.08	0.45	-0.18	0.14
glutamine	-0.05	0.11	-0.06	0.08	-0.11	-0.08	0.15	0.05	0.03	0.18	0.29	-0.12	0.21	0.35	0.66	0.22	0.1	0.1	0.29	0.21	0.46	0.02	0.22	0.57	0.25	0.13	0.38	0.04	-0.17	0.02	-0.13	-0.06	0.13	0.24	-0.34	0.05	-0.07	-0.19	-0.13	-0.04	-0.17	0.17	-0.06	0.04	0.02	0	0.16	-0.08	-0.34
glutarate_(pentanedioate)	-0.19	0.07	-0.28	-0.04	-0.01	-0.14	0.3	0	-0.16	0.02	-0.23	0.08	0.02	-0.23	-0.14	-0.28	0.04	-0.3	-0.27	-0.11	-0.21	0.03	0.1	-0.22	-0.08	-0.11	0.16	-0.16	-0.47	-0.43	0.25	0.34	-0.13	0.2	-0.22	0.15	0.15	-0.23	-0.18	-0.01	-0.04	0.06	-0.06	0.24	0.18	0.1	0.12	-0.06	0.2
glutaroyl_carnitine	0.14	-0.17	-0.22	-0.15	-0.12	-0.32	0.09	0.01	-0.17	0.05	-0.24	-0.1	-0.12	-0.18	-0.04	-0.23	-0.09	-0.17	-0.05	-0.12	-0.1	-0.17	-0.12	-0.04	-0.17	-0.14	0.11	0	-0.29	-0.29	-0.19	-0.19	0.14	0	-0.2	-0.1	-0.17	-0.24	-0.14	0.09	0.01	-0.07	-0.03	0.57	0.49	-0.06	0.09	0.16	-0.03
glutathione,_oxidized_(GSSG)	-0.1	0	-0.15	0.11	0.11	0.15	0.23	0.05	-0.16	0.17	0.13	0	0.17	0.14	0.22	0.12	0.19	-0.02	0.07	0.19	0.15	0.03	0.28	0.14	0.25	0.03	0.2	-0.31	-0.4	-0.24	0.18	0.41	0.01	0.25	0.19	0.31	0.29	0.09	-0.38	-0.21	-0.03	0.24	-0.03	0.23	0.15	0.45	0.23	-0.29	0.22
glutathione,_reduced_(GSH)	-0.17	0.26	-0.23	0.11	0.04	0.06	0.19	0.04	-0.17	0.1	-0.04	0	0.15	-0.09	0.07	-0.06	0.13	-0.18	-0.04	0.19	0.06	-0.04	0.14	-0.04	0.21	0.01	0.18	-0.31	-0.39	-0.2	0.21	0.46	-0.12	0.24	-0.04	0.39	0.27	-0.08	-0.28	-0.16	0.05	0.24	-0.12	0.3	0.11	0.36	0.31	-0.23	0.42
glycerate	-0.12	0.21	0.07	-0.02	-0.08	0.17	0.19	0.1	-0.05	0.11	0.72	-0.31	0.29	0.59	0.52	0.54	0.37	0.28	0.3	0.13	0.37	0.03	0.37	0.33	0.22	0.17	0.38	-0.1	-0.41	-0.02	-0.06	0.11	0.13	0.28	0.14	0.1	0.01	-0.08	-0.36	-0.11	0.18	0.26	-0.11	0.4	0.08	0.32	0.26	-0.16	-0.13
glycerol	0.22	-0.01	-0.36	0.55	0.32	-0.14	-0.17	0.77	-0.45	0.35	0.22	-0.04	0.81	-0.03	0.63	0.17	0.8	-0.25	0.25	0.48	0.34	0.47	-0.16	0.32	0.56	0.67	0.83	-0.02	-0.04	0.4	0.23	0.53	0.25	0.73	-0.09	0.62	0.37	-0.2	-0.52	-0.18	0.52	0.76	-0.2	0.44	0.23	-0.09	0.45	-0.05	0.25
glycerol_2-phosphate	0.25	-0.36	-0.29	0.28	0.21	-0.04	-0.12	0.15	-0.39	-0.06	0.12	0.39	0.13	-0.14	0.24	-0.02	0.39	-0.09	0.21	0.42	0.4	0.51	-0.19	0.31	0.45	-0.01	0.08	-0.21	-0.13	0.18	0.12	0.27	0.04	0.27	0.39	0.52	0.52	0.03	-0.27	-0.13	0.04	0.17	-0.03	-0.14	-0.14	-0.08	0.07	-0.1	0.16
glycerol_3-phosphate_(G3P)	0.31	-0.36	-0.32	0.23	0.15	-0.11	-0.11	0.1	-0.4	-0.08	0.04	0.4	0.02	-0.22	0.09	-0.12	0.27	-0.16	0.16	0.35	0.26	0.47	-0.21	0.21	0.37	-0.1	0.01	-0.26	-0.16	0.1	0.08	0.2	0.14	0.23	0.37	0.47	0.45	0.03	-0.26	-0.13	0.05	0.07	0.05	-0.07	-0.07	-0.05	0.07	-0.09	0.18
glycerophosphoethanolamine	0.02	-0.03	-0.24	0.08	-0.01	-0.15	-0.16	0	-0.2	0.09	0.2	0.02	0.12	0.08	0.66	0.1	0.22	0.06	0.48	0.45	0.82	0.07	-0.1	0.61	0.5	0.08	0.14	0	-0.08	0.22	-0.07	0.09	0.01	0.37	-0.12	0.22	0.13	0.03	-0.2	-0.09	-0.03	0.1	-0.1	-0.08	-0.1	-0.1	0.22	-0.08	-0.03
glycerophosphorylcholine_(GPC)	0.28	-0.31	-0.29	0.31	0.24	-0.2	-0.08	0.18	-0.38	-0.05	0.12	0.46	0.02	-0.17	0.13	-0.05	0.3	-0.17	0.25	0.42	0.28	0.52	-0.21	0.31	0.48	-0.08	0.04	-0.25	-0.13	0.11	0.14	0.27	0.21	0.23	0.28	0.52	0.54	-0.03	-0.25	-0.1	-0.06	0.04	0.05	-0.06	-0.06	0	0.09	-0.03	0.29
glycine	0.3	0.1	-0.43	0.58	0.35	-0.14	-0.1	0.62	-0.46	0.17	0.07	0.08	0.68	-0.07	0.68	0.08	0.67	-0.25	0.42	0.65	0.56	0.43	-0.07	0.53	0.7	0.41	0.66	-0.13	-0.14	0.4	0.31	0.57	0.33	0.86	-0.19	0.72	0.41	-0.23	-0.5	-0.18	0.3	0.63	-0.23	0.26	0.1	-0.13	0.3	-0.1	0.3
glycochenodeoxycholate	-0.15	0.16	0.14	-0.2	-0.28	-0.11	-0.08	-0.14	0.19	-0.14	-0.15	-0.23	-0.15	-0.1	-0.29	-0.18	-0.26	-0.08	-0.31	-0.33	-0.34	-0.32	-0.1	-0.32	-0.36	-0.12	-0.15	0.5	0.08	-0.14	-0.17	-0.22	-0.33	-0.33	-0.01	-0.3	-0.31	0.06	0.16	-0.06	-0.01	-0.11	0.27	-0.21	-0.01	-0.12	-0.18	-0.02	-0.11
glycocholate	-0.1	0.04	0.03	-0.15	-0.19	-0.17	-0.06	-0.08	0.1	-0.08	-0.15	-0.17	-0.11	-0.1	-0.2	-0.15	-0.2	-0.1	-0.21	-0.21	-0.23	-0.22	-0.08	-0.23	-0.23	-0.12	-0.12	0.57	-0.02	-0.12	-0.12	-0.18	-0.19	-0.21	-0.09	-0.19	-0.21	-0.08	-0.01	-0.03	0.03	-0.06	0.3	-0.05	0.17	-0.1	-0.11	0.05	-0.1
glycolate_(hydroxyacetate)	0.11	0.23	-0.14	0.02	0.01	0.04	-0.06	-0.09	-0.09	-0.14	-0.32	-0.19	0.08	-0.28	-0.22	-0.34	0.02	-0.26	-0.18	-0.13	-0.26	0.03	0.01	-0.29	-0.08	-0.19	-0.07	-0.15	-0.22	-0.32	0.28	0.27	-0.02	0.39	-0.12	0.1	0.08	0.05	-0.14	-0.26	0.23	0.05	-0.12	-0.14	-0.12	-0.16	-0.21	-0.35	0.06
glycolithocholate_sulfate*	-0.08	0.26	0.11	-0.14	-0.24	-0.15	-0.17	-0.14	0.23	0.17	-0.15	-0.25	-0.17	-0.1	-0.14	-0.19	-0.27	-0.08	-0.14	-0.3	-0.3	-0.28	-0.15	-0.26	-0.32	-0.13	-0.09	0.48	0.06	-0.21	-0.22	-0.21	-0.17	-0.2	-0.11	-0.3	-0.33	0.07	0.11	-0.08	0.02	-0.16	0.29	-0.15	-0.02	-0.06	0.05	-0.06	-0.11
glycylglycine	0.02	0.22	-0.31	0.13	0.18	-0.22	-0.25	0.26	-0.32	0.07	0.08	0.16	0.38	-0.15	0.34	-0.03	0.42	-0.24	0.12	0.23	0.35	0.23	-0.26	0.14	0.37	0.21	0.38	0.04	-0.12	0.01	0.31	0.47	-0.01	0.4	-0.05	0.34	0.26	-0.03	-0.3	-0.18	0.24	0.46	-0.18	0.38	0.06	0.11	0.31	-0.21	0.38
glycylisoleucine	0.07	0.1	-0.16	0.34	0.39	0.05	-0.01	0.6	-0.29	0.1	0.25	0.08	0.83	0.11	0.52	0.19	0.8	-0.09	0.08	0.25	0.27	0.38	0.05	0.18	0.35	0.52	0.77	0.01	-0.13	0.11	0.25	0.51	0.08	0.59	-0.05	0.43	0.31	-0.24	-0.3	-0.1	0.32	0.81	-0.21	0.39	0.09	-0.03	0.17	-0.11	0.2
glycylleucine	-0.03	-0.02	0	0.27	0.48	0.09	-0.04	0.52	-0.22	0.13	0.45	0.16	0.71	0.3	0.56	0.38	0.79	0.06	0.15	0.16	0.3	0.41	0.07	0.21	0.29	0.52	0.73	0.16	-0.05	0.09	0.15	0.4	0.09	0.44	0.13	0.27	0.3	-0.13	-0.23	-0.11	0.21	0.68	-0.18	0.27	0.05	0.05	0.15	-0.13	0.1
glycylphenylalanine	-0.11	0.14	-0.12	0.39	0.32	-0.08	-0.2	0.52	-0.23	0.44	0.39	-0.02	0.65	0.19	0.69	0.37	0.68	-0.03	0.31	0.31	0.37	0.37	-0.11	0.25	0.39	0.56	0.79	0.01	-0.1	0.18	0.13	0.48	0.2	0.51	0.04	0.39	0.31	-0.03	-0.34	-0.14	0.22	0.6	-0.18	0.28	0.07	0.14	0.5	-0.15	0.16
glycylproline	0.11	0.07	0	0.32	0.27	-0.02	-0.12	0.41	-0.16	0.06	0.56	0.25	0.39	0.35	0.43	0.47	0.47	0.09	0.3	0.24	0.28	0.51	0.04	0.34	0.38	0.36	0.5	0.14	0.09	0.29	0.1	0.26	0.4	0.22	0.35	0.24	0.18	0.16	-0.24	-0.18	-0.02	0.34	0	-0.02	-0.1	0.3	0.13	-0.16	0.11
glycylvaline	0.2	0.15	-0.1	0.39	0.23	-0.14	-0.17	0.44	-0.23	0.29	0.5	-0.02	0.43	0.34	0.71	0.49	0.57	0.09	0.51	0.42	0.48	0.35	-0.03	0.59	0.55	0.3	0.55	-0.01	-0.1	0.19	0.13	0.4	0.45	0.45	0.18	0.35	0.24	0.05	-0.46	-0.08	0.1	0.37	-0.21	0.27	0.05	0.28	0.34	-0.1	0.22
guanine	0.04	-0.04	-0.23	0.16	0.4	-0.28	-0.06	0.2	-0.32	-0.07	0.12	0.32	0.08	0.04	0.25	0.12	0.27	-0.14	0.27	0.19	0.34	0.39	-0.05	0.38	0.43	0.06	0.13	0.12	-0.17	0.08	0.56	0.47	0.33	0.42	0.03	0.18	0.39	0.02	-0.36	-0.11	-0.16	-0.01	-0.15	-0.16	-0.11	0.08	-0.07	-0.16	0.2
guanosine	0.13	0.03	-0.3	0.4	0.55	-0.31	-0.11	0.35	-0.46	-0.02	0.14	0.22	0.22	-0.04	0.3	0.08	0.44	-0.29	0.33	0.37	0.3	0.43	-0.04	0.4	0.57	0.04	0.2	0	-0.23	0.03	0.64	0.62	0.39	0.63	-0.03	0.5	0.63	-0.11	-0.47	-0.13	0.03	0.12	-0.19	0.06	-0.02	-0.03	0.04	-0.14	0.34
guanosine_5'-_monophosphate_(5'-GMP)	0.17	-0.11	-0.41	0.41	0.22	0.13	0.14	0.3	-0.41	0.11	0.01	0.19	0.39	-0.11	0.38	0.04	0.44	-0.14	0.28	0.58	0.44	0.3	0.11	0.29	0.53	0.2	0.35	-0.33	-0.26	0.28	0.14	0.44	0.08	0.61	0.08	0.68	0.4	-0.11	-0.38	-0.09	0.23	0.41	-0.13	0.1	-0.04	0.06	0.3	-0.05	0.3
heme*	0.05	-0.06	0.36	-0.25	-0.26	0.44	0.06	-0.17	0.37	-0.25	0.03	0.01	-0.08	0.08	-0.34	-0.02	-0.01	0.34	-0.32	-0.3	-0.22	0.14	0	-0.31	-0.37	-0.11	-0.21	-0.08	0.15	-0.03	-0.1	-0.17	-0.4	-0.38	0.48	-0.25	-0.19	0.24	0.25	-0.12	-0.08	-0.01	0.08	-0.29	-0.2	0	-0.29	-0.14	-0.18
heptaethylene_glycol	-0.15	-0.18	0.14	-0.28	0.09	0.36	0.4	-0.25	0.09	-0.41	-0.1	0.37	0.06	0.07	-0.3	-0.11	0.05	0.14	-0.37	-0.33	-0.22	0.1	0.41	-0.31	-0.32	-0.28	-0.09	-0.2	-0.33	-0.49	0.05	0.01	-0.17	-0.09	0.07	-0.16	0.03	-0.22	0.34	0.09	-0.29	0.1	0.22	-0.25	-0.22	-0.02	-0.51	-0.1	-0.17
heptanoate_(7:0)	-0.25	-0.03	0.52	-0.43	-0.3	0.32	0.29	-0.42	0.56	-0.29	-0.06	0.26	-0.24	0.11	-0.44	-0.02	-0.33	0.4	-0.38	-0.48	-0.35	-0.16	0.18	-0.4	-0.58	-0.28	-0.34	0.02	0.26	-0.24	-0.33	-0.47	-0.5	-0.7	-0.06	-0.55	-0.41	-0.17	0.87	0.51	-0.34	-0.17	0.1	-0.35	-0.24	-0.11	-0.42	0.39	-0.3
hexaethylene_glycol	-0.11	-0.12	0.14	-0.24	0.08	0.39	0.38	-0.26	0.12	-0.42	-0.15	0.35	0.05	0.02	-0.33	-0.17	0.03	0.12	-0.4	-0.29	-0.24	0.12	0.39	-0.33	-0.29	-0.3	-0.12	-0.22	-0.31	-0.47	0.07	0.04	-0.21	-0.06	0.03	-0.09	0.08	-0.24	0.35	0.02	-0.26	0.09	0.17	-0.3	-0.26	-0.05	-0.49	-0.15	-0.14
hexanoylcarnitine	-0.03	-0.02	-0.25	0.33	0.22	-0.15	-0.29	0.16	-0.29	0.52	0.15	-0.13	0.04	0.01	0.48	0.38	0.08	-0.11	0.6	0.48	0.41	-0.08	-0.2	0.37	0.41	0.26	0.09	-0.07	0.01	0.57	0.17	0.22	0.33	0.42	-0.12	0.28	0.21	-0.1	-0.3	0	0.45	-0.05	-0.13	0.16	-0.06	-0.04	0.64	0.08	0.24
hippurate	-0.17	-0.13	0.33	-0.35	-0.3	0.13	-0.07	-0.23	0.36	-0.07	-0.02	-0.3	-0.15	0.14	-0.15	0.05	-0.22	0.24	-0.21	-0.33	-0.08	-0.18	-0.11	-0.22	-0.34	0.07	-0.14	-0.13	0.28	-0.05	-0.29	-0.35	-0.18	-0.33	0.15	-0.47	-0.35	0.38	0.16	-0.11	0.02	-0.11	-0.1	0	0.15	0.02	-0.18	-0.12	-0.34
histamine	0.04	0.13	-0.16	0.13	-0.09	-0.29	-0.22	-0.04	-0.11	0.53	0.02	-0.23	-0.14	-0.01	0.3	0	-0.23	-0.15	0.29	0.05	0.03	-0.13	-0.14	0.14	0.01	0	0.19	-0.06	-0.09	-0.03	-0.3	-0.19	0.47	0.09	-0.08	-0.02	-0.16	0.17	-0.21	-0.1	0	-0.16	0.05	0.25	0.26	0.13	0.47	-0.07	-0.15
histidine	0.05	0.18	-0.15	0.4	0.36	-0.13	-0.24	0.51	-0.22	0.21	0.27	0.03	0.56	0.18	0.7	0.31	0.66	-0.05	0.35	0.42	0.55	0.44	-0.1	0.5	0.58	0.45	0.59	-0.02	-0.02	0.3	0.32	0.6	0.39	0.63	-0.02	0.39	0.33	-0.04	-0.44	-0.26	0.13	0.48	-0.2	0.14	0.1	0.07	0.25	-0.25	0.31
histidylleucine	-0.08	0.11	-0.12	0.2	0.06	-0.05	-0.08	0.37	-0.14	0.36	0.28	-0.06	0.63	0.21	0.68	0.26	0.52	0.04	0.21	0.17	0.33	0.28	-0.03	0.23	0.2	0.46	0.81	0.01	-0.22	0.04	-0.01	0.25	0.1	0.36	-0.05	0.21	0.06	-0.06	-0.23	-0.1	0.04	0.65	-0.09	0.3	0.13	0.12	0.39	-0.16	-0.13
hydrochlorothiazide	0.02	-0.34	0.05	-0.16	-0.17	-0.11	0.05	-0.03	-0.02	-0.09	-0.12	-0.18	-0.09	-0.06	-0.16	-0.1	-0.14	0	-0.15	-0.11	-0.12	-0.1	-0.01	-0.14	-0.13	-0.07	-0.09	-0.1	-0.01	-0.11	-0.1	-0.16	0.16	-0.11	0.01	-0.12	-0.15	-0.03	-0.1	0.12	0.07	-0.01	-0.05	0.56	0.89	-0.03	-0.08	0.27	-0.12
hydroxyisovaleroyl_carnitine	0.11	0.14	-0.1	0.19	-0.01	0.4	0.52	-0.02	0.02	-0.03	-0.14	0	-0.11	0.09	-0.05	-0.07	-0.15	0.04	0.02	0.27	0.11	-0.05	0.61	0.14	0.21	-0.13	-0.07	-0.15	-0.11	0.08	0.06	0.11	0.1	0.28	-0.04	0.3	-0.04	0.01	-0.2	-0.07	-0.05	-0.1	-0.09	-0.02	0.06	0.32	0.03	-0.03	0.08
hypotaurine	-0.21	0.27	-0.28	0.07	0.17	-0.13	-0.04	0	-0.28	0.02	-0.04	0.2	-0.01	-0.14	0.17	0.06	0.16	-0.17	0.2	0.3	0.39	-0.02	-0.06	0.19	0.36	-0.11	-0.06	-0.19	-0.28	0.05	0.5	0.63	-0.04	0.33	-0.03	0.32	0.32	-0.14	-0.24	0.06	0.1	0.03	-0.15	0.21	-0.05	0.2	0.31	-0.02	0.67
hypoxanthine	0.14	0.05	-0.47	0.48	0.55	-0.35	-0.25	0.47	-0.57	0.16	0.1	0.26	0.35	-0.13	0.52	0.1	0.58	-0.33	0.48	0.56	0.58	0.5	-0.24	0.5	0.74	0.23	0.38	-0.05	-0.23	0.28	0.6	0.73	0.41	0.78	-0.03	0.64	0.65	-0.11	-0.59	-0.21	0.16	0.28	-0.24	0.17	0.01	0.01	0.33	-0.18	0.49
inosine	0.26	0.06	-0.39	0.57	0.51	-0.32	-0.19	0.51	-0.54	0.14	0.11	0.16	0.33	-0.13	0.41	0.03	0.57	-0.36	0.38	0.57	0.38	0.44	-0.13	0.44	0.7	0.11	0.34	-0.13	-0.18	0.12	0.46	0.65	0.46	0.72	-0.04	0.75	0.65	-0.2	-0.56	-0.15	0.27	0.28	-0.16	0.41	0.2	-0.01	0.32	-0.07	0.53
inosine_5'-monophosphate_(IMP)	-0.01	-0.01	-0.17	0.12	-0.04	0.37	0.45	-0.16	-0.07	-0.02	-0.13	-0.07	-0.07	-0.01	-0.09	-0.12	-0.13	-0.01	-0.03	0.24	0.02	-0.07	0.51	-0.06	0.14	-0.17	-0.08	-0.28	-0.32	-0.12	-0.02	0.08	-0.05	0.24	0.01	0.36	0.13	0.04	-0.21	-0.09	-0.02	-0.03	-0.09	-0.03	0.01	0.25	0.07	-0.11	-0.04
inositol_1-phosphate_(I1P)	0.07	-0.41	-0.15	0.17	0.45	0.16	0.07	0.35	-0.35	0.01	0.27	0.52	0.34	0.1	0.24	0.18	0.62	0.06	0.03	0.15	0.29	0.54	0.09	0.17	0.25	0.29	0.32	0.13	-0.06	0.19	0.23	0.34	0	0.28	0.48	0.26	0.37	0	-0.19	0.1	0.1	0.31	-0.02	-0.12	-0.21	0.03	0.02	0.07	0.11
Isobar:_fructose_1,6-diphosphate,_glucose_1,6-diphosphate,_myo-inositol_1,4_or_1,3-diphosphate	-0.1	-0.34	-0.03	0.13	0.54	0.08	-0.07	-0.02	-0.28	-0.22	0.1	0.37	-0.02	-0.07	-0.16	0	0.33	-0.04	-0.03	0.08	0.04	0.41	-0.04	-0.11	0.17	-0.16	-0.16	0.01	-0.17	-0.19	0.37	0.33	-0.15	0.1	0.46	0.34	0.71	0.11	-0.14	-0.09	-0.07	-0.03	-0.09	-0.24	-0.24	-0.04	-0.18	-0.17	0.13
Isobar:_ribulose_5-phosphate,_xylulose_5-phosphate	-0.08	-0.34	-0.18	0.1	0.39	-0.11	-0.13	0.02	-0.36	-0.1	0.08	0.24	0.06	-0.13	-0.01	-0.02	0.34	-0.11	0.11	0.11	0.15	0.42	-0.11	-0.02	0.24	-0.12	-0.05	-0.1	-0.31	-0.23	0.45	0.41	-0.07	0.32	0.33	0.32	0.65	0.18	-0.26	-0.07	-0.03	0.02	-0.06	-0.2	-0.21	-0.07	-0.08	-0.17	0.04
Isobar:_UDP-acetylglucosamine,_UDP-acetylgalactosamine	0.05	0.22	-0.33	0.19	0.05	0.11	0.1	0.16	-0.3	0	-0.05	-0.02	0.25	-0.13	0.16	-0.08	0.29	-0.19	0.05	0.37	0.27	0.03	0.13	0.1	0.37	0.04	0.17	-0.34	-0.32	0.06	0.23	0.5	-0.01	0.48	0.02	0.52	0.25	-0.12	-0.37	-0.18	0.31	0.31	-0.1	0.33	0.08	0.18	0.28	-0.18	0.47
isobutyrylcarnitine	-0.11	0.31	-0.16	0.03	0.1	-0.1	-0.05	-0.02	-0.12	-0.04	-0.01	0.21	-0.1	-0.01	0.08	0.19	0	-0.04	0.22	0.24	0.31	0.01	-0.07	0.19	0.33	-0.07	-0.09	-0.1	-0.17	0.17	0.39	0.46	0.18	0.14	0.03	0.16	0.15	-0.03	-0.23	-0.06	-0.07	-0.06	-0.17	0.09	-0.04	0.42	0.19	-0.12	0.61
isoleucine	0.18	0.12	-0.28	0.51	0.43	-0.23	-0.26	0.65	-0.43	0.3	0.39	0.02	0.57	0.11	0.62	0.35	0.75	-0.16	0.47	0.49	0.47	0.52	-0.17	0.44	0.69	0.48	0.62	-0.07	-0.09	0.34	0.4	0.67	0.46	0.76	0.1	0.56	0.47	-0.02	-0.63	-0.21	0.41	0.49	-0.29	0.39	0.15	0.15	0.43	-0.14	0.44
isoleucylalanine	0.04	0.04	-0.18	0.39	0.53	-0.13	-0.22	0.55	-0.32	0.16	0.32	0.34	0.64	0.14	0.62	0.29	0.74	-0.08	0.3	0.36	0.46	0.5	-0.1	0.37	0.49	0.43	0.68	0.15	-0.05	0.18	0.22	0.47	0.3	0.49	0.04	0.42	0.41	-0.12	-0.26	-0.14	0.05	0.61	0.02	0.18	-0.05	0.06	0.24	-0.16	0.27
isoleucylglutamate	0.08	-0.05	-0.13	0.3	0.25	-0.04	-0.07	0.62	-0.24	0.25	0.39	-0.09	0.76	0.24	0.62	0.34	0.74	0	0.27	0.29	0.35	0.35	-0.02	0.28	0.35	0.6	0.8	-0.01	-0.12	0.23	0.06	0.27	0.18	0.54	-0.09	0.34	0.22	-0.22	-0.28	-0.12	0.32	0.7	-0.05	0.4	0.06	-0.08	0.31	-0.07	-0.05
isoleucylglutamine	0.02	0	-0.14	0.28	0.23	-0.03	-0.14	0.6	-0.26	0.2	0.28	-0.03	0.91	0.13	0.63	0.26	0.79	-0.06	0.12	0.19	0.27	0.4	-0.1	0.17	0.27	0.61	0.88	0	-0.13	0.12	0.21	0.46	0.03	0.53	-0.01	0.32	0.22	-0.13	-0.27	-0.12	0.3	0.91	-0.13	0.33	0.12	-0.08	0.21	-0.15	0.01
isoleucylserine	0.09	-0.02	-0.24	0.44	0.41	-0.09	-0.11	0.58	-0.42	0.21	0.47	-0.03	0.67	0.21	0.67	0.42	0.78	-0.09	0.38	0.47	0.44	0.43	-0.02	0.42	0.59	0.54	0.66	-0.11	-0.2	0.36	0.26	0.52	0.37	0.73	0	0.54	0.48	-0.22	-0.5	-0.14	0.39	0.54	-0.25	0.26	0.02	-0.03	0.32	-0.09	0.21
isovalerylcarnitine	0.11	0.03	-0.16	-0.03	-0.01	0.05	-0.11	0.05	-0.23	-0.12	-0.05	0.24	-0.01	-0.2	-0.15	-0.07	0.15	-0.09	-0.09	0.01	0.03	0.15	-0.2	-0.08	0.04	-0.06	-0.08	-0.2	-0.14	0.16	0.24	0.32	-0.06	0.02	0.46	0.15	0.1	0.03	-0.14	-0.1	0.18	0.08	0.02	0.05	-0.06	0.09	0.06	-0.11	0.43
kynurenine	0.11	0.16	-0.26	0.26	0.34	-0.34	-0.25	0.3	-0.38	-0.12	-0.05	0.19	0.1	-0.32	-0.07	-0.08	0.4	-0.33	0.17	0.25	0.11	0.34	-0.34	0.06	0.43	-0.06	-0.03	-0.23	-0.14	0.03	0.67	0.75	0.13	0.47	0.12	0.44	0.55	-0.02	-0.34	-0.09	0.23	0.06	-0.2	0.12	-0.02	-0.02	0.05	-0.07	0.75
lactate	0.18	-0.05	-0.4	0.4	0.25	-0.11	-0.11	0.46	-0.51	0.37	0.33	-0.1	0.42	0.12	0.69	0.33	0.58	-0.11	0.55	0.57	0.6	0.28	-0.05	0.53	0.65	0.37	0.52	-0.17	-0.32	0.34	0.27	0.51	0.36	0.75	0.1	0.57	0.37	-0.08	-0.69	-0.21	0.43	0.38	-0.27	0.45	0.18	0.15	0.56	-0.14	0.28
lathosterol	0.01	0.13	-0.15	-0.11	-0.19	0.4	0.48	-0.11	-0.04	-0.21	-0.13	-0.13	0.03	0.05	-0.12	-0.13	-0.07	0.06	-0.15	0.03	0.05	-0.15	0.53	-0.06	0.01	-0.07	-0.03	-0.22	-0.39	-0.01	0.08	0.13	-0.06	0.24	0.04	0.11	-0.15	0	-0.19	-0.1	-0.02	0.04	-0.06	-0.05	0.01	0.23	-0.12	-0.14	-0.02
laurate_(12:0)	-0.15	-0.03	0.55	-0.34	-0.22	0.33	0.13	-0.31	0.59	-0.22	-0.12	0.18	-0.26	0.08	-0.49	-0.09	-0.36	0.32	-0.45	-0.5	-0.45	-0.16	0.08	-0.42	-0.6	-0.14	-0.31	0.12	0.5	-0.14	-0.35	-0.53	-0.4	-0.73	-0.07	-0.58	-0.43	-0.05	0.86	0.25	-0.29	-0.21	0.15	-0.38	-0.21	-0.15	-0.4	0.22	-0.3
leucine	0.12	0.14	-0.29	0.47	0.41	-0.23	-0.27	0.58	-0.43	0.3	0.37	0.02	0.57	0.12	0.66	0.35	0.72	-0.16	0.46	0.49	0.51	0.48	-0.16	0.45	0.67	0.46	0.62	-0.08	-0.14	0.31	0.4	0.66	0.47	0.74	0.07	0.55	0.46	-0.03	-0.63	-0.21	0.36	0.5	-0.28	0.39	0.16	0.15	0.43	-0.17	0.4
leucylalanine	0.13	-0.03	-0.16	0.42	0.42	-0.04	-0.19	0.64	-0.28	0.25	0.27	0.23	0.75	0.12	0.64	0.25	0.8	-0.05	0.2	0.31	0.37	0.56	-0.13	0.29	0.4	0.57	0.84	0.12	0.03	0.22	0.11	0.43	0.25	0.51	0.11	0.4	0.3	-0.06	-0.28	-0.17	0.17	0.73	-0.1	0.19	0.03	0.02	0.27	-0.15	0.14
leucylglutamate	0.05	0.03	-0.12	0.31	0.33	-0.04	-0.13	0.58	-0.27	0.21	0.37	0.03	0.84	0.21	0.67	0.33	0.8	-0.01	0.23	0.25	0.36	0.42	-0.05	0.26	0.36	0.56	0.85	0.02	-0.14	0.12	0.14	0.41	0.18	0.54	0	0.35	0.27	-0.15	-0.31	-0.13	0.24	0.82	-0.14	0.38	0.12	0	0.24	-0.14	0.04
leucylglycine	0.02	-0.02	-0.13	0.23	0.23	0.06	-0.04	0.51	-0.22	0.16	0.33	0.07	0.86	0.22	0.68	0.29	0.74	0.03	0.15	0.21	0.38	0.39	0.03	0.26	0.32	0.58	0.83	0.02	-0.14	0.13	0.13	0.4	0.07	0.51	0	0.28	0.18	-0.12	-0.25	-0.15	0.19	0.86	-0.09	0.24	0.07	0.02	0.17	-0.18	-0.03
leucylserine	-0.1	0.11	0.15	0.16	0.23	0.17	0.09	0.35	-0.09	0.12	0.7	-0.13	0.49	0.48	0.34	0.59	0.59	0.17	0.16	0.1	0.07	0.21	0.22	0.11	0.23	0.37	0.46	-0.09	-0.2	0.04	0.16	0.34	0.13	0.27	0.18	0.22	0.27	-0.18	-0.25	-0.06	0.34	0.44	-0.17	0.39	0.04	0.25	0.22	-0.08	0.13
lidocaine	-0.05	0.14	-0.22	0.01	0.06	-0.26	-0.24	-0.06	-0.22	-0.13	-0.16	-0.07	0.05	-0.28	-0.1	-0.2	-0.04	-0.28	-0.02	0.03	-0.11	-0.02	-0.23	-0.1	0.05	-0.02	-0.11	-0.11	-0.3	0.13	0.18	0.14	0.2	0.11	-0.2	0.14	0.24	-0.2	-0.09	-0.08	-0.08	-0.06	0.08	-0.22	-0.12	-0.28	-0.11	-0.1	0.08
linoleate_(18:2n6)	0.02	-0.08	-0.27	0.41	0.29	-0.29	-0.29	0.73	-0.26	0.55	-0.02	-0.08	0.47	-0.23	0.27	-0.02	0.42	-0.35	-0.05	0.15	-0.03	0.26	-0.4	0.03	0.22	0.89	0.6	0.28	0.47	0.59	0.2	0.29	0.07	0.3	-0.15	0.2	0.15	0.11	-0.28	0.05	0.45	0.33	-0.26	0.14	0.11	-0.17	0.47	0.22	0.18
linolenate_[alpha_or_gamma;_(18:3n3_or_6)]	0.01	-0.02	-0.16	0.33	0.32	-0.18	-0.29	0.73	-0.25	0.17	0.01	-0.07	0.78	-0.17	0.28	0.04	0.73	-0.27	-0.14	0.07	-0.01	0.36	-0.35	-0.05	0.19	0.8	0.68	0.08	0.26	0.35	0.38	0.58	-0.03	0.47	0.01	0.22	0.25	0.07	-0.24	-0.06	0.43	0.66	-0.24	0.06	0.05	-0.26	0.08	0	0.28
lysine	0	0.11	-0.16	0.29	0.32	-0.15	-0.19	0.39	-0.34	0.2	0.47	0.09	0.42	0.26	0.62	0.46	0.59	-0.01	0.43	0.33	0.5	0.42	-0.05	0.41	0.48	0.32	0.54	-0.06	-0.22	0.24	0.25	0.5	0.49	0.54	0.21	0.33	0.29	-0.04	-0.49	-0.17	0.21	0.37	-0.17	0.34	0.19	0.22	0.35	-0.16	0.28
malate	0.19	0.02	-0.41	0.4	0.34	-0.04	-0.03	0.18	-0.47	-0.01	0.01	0.31	0.1	-0.13	0.24	0.04	0.29	-0.2	0.36	0.56	0.43	0.37	0	0.35	0.6	-0.07	0.07	-0.23	-0.34	0.25	0.43	0.56	0.33	0.55	0.19	0.67	0.55	-0.09	-0.48	-0.2	0.05	0.09	-0.11	0	-0.09	0.15	0.22	-0.19	0.46
malonylcarnitine	0.56	0.02	-0.22	0.51	0.17	-0.11	-0.05	0.24	-0.12	0.07	-0.15	0.29	-0.11	-0.14	0.06	-0.19	-0.1	-0.21	0.29	0.5	0.13	0.28	0.08	0.38	0.43	-0.14	-0.02	0.02	0.24	0.3	-0.12	-0.12	0.66	0.24	-0.16	0.45	0.09	-0.08	-0.08	-0.14	-0.08	-0.14	0.38	-0.07	-0.02	-0.02	0.11	0.04	0.12
maltopentaose	-0.08	0.18	-0.12	-0.07	0.01	-0.12	-0.13	0.25	-0.27	-0.09	0.38	-0.14	0.46	0.13	0.26	0.24	0.48	-0.06	0.06	-0.05	0.15	0.18	-0.06	0.09	0.16	0.32	0.29	-0.18	-0.36	0.21	0.4	0.48	0.17	0.42	0.1	0.04	0.12	-0.16	-0.29	-0.03	0.32	0.35	-0.08	0.09	-0.03	-0.1	-0.02	-0.09	0.14
maltose	-0.07	-0.01	-0.28	0.01	0.03	-0.11	-0.18	0.13	-0.31	0	0.26	-0.02	0.41	0.08	0.64	0.15	0.44	-0.01	0.28	0.3	0.67	0.15	-0.11	0.44	0.41	0.31	0.33	-0.06	-0.26	0.29	0.13	0.3	0.03	0.46	-0.04	0.2	0.18	-0.09	-0.28	-0.13	0.11	0.36	-0.12	-0.07	-0.1	-0.16	0.12	-0.16	0
maltotetraose	-0.05	0.14	-0.19	-0.15	0.02	-0.19	-0.17	0.14	-0.32	-0.16	0.22	-0.07	0.29	-0.02	0.11	0.09	0.36	-0.13	0	-0.13	0.09	0.14	-0.14	0.01	0.08	0.2	0.14	-0.19	-0.37	0.16	0.37	0.43	0.21	0.36	0.18	-0.03	0.09	-0.05	-0.3	-0.03	0.26	0.18	-0.08	0.01	-0.05	-0.1	-0.1	-0.09	0.2
maltotriose	-0.03	0.1	-0.3	-0.08	0.01	-0.19	-0.24	0.11	-0.38	-0.18	0.14	-0.03	0.33	-0.08	0.29	0.02	0.39	-0.14	0.09	0.09	0.35	0.14	-0.2	0.18	0.25	0.19	0.17	-0.16	-0.37	0.23	0.3	0.41	0.11	0.42	0.08	0.12	0.17	-0.09	-0.3	-0.12	0.18	0.24	-0.09	-0.09	-0.12	-0.2	-0.06	-0.17	0.18
mannitol	0	0.31	0.12	-0.13	-0.23	0.3	0.45	-0.14	0.15	-0.09	0.42	-0.12	-0.15	0.4	-0.05	0.24	0.02	0.28	0	-0.02	0.01	-0.04	0.56	0.03	0	-0.25	-0.07	-0.06	-0.3	-0.21	-0.13	-0.07	0.05	0.02	0.06	0.02	-0.17	-0.17	-0.13	0.17	0.1	-0.15	-0.07	0.32	-0.01	0.4	0.1	0.12	0.03
mannose	0.06	-0.22	-0.1	0.05	0.21	-0.21	-0.27	-0.1	-0.23	-0.19	-0.12	-0.09	-0.08	-0.27	-0.22	-0.26	0.07	-0.23	-0.1	0	-0.14	0.2	-0.22	-0.19	0.09	-0.21	-0.24	-0.05	-0.11	-0.3	0.28	0.12	0.02	0.19	0.05	0.21	0.5	0.14	-0.19	-0.11	0.11	-0.14	-0.18	-0.08	-0.03	-0.26	-0.21	-0.15	-0.1
mannose-6-phosphate	-0.14	-0.08	-0.14	0.18	0.42	-0.19	-0.19	0.11	-0.27	-0.1	-0.12	0.18	-0.01	-0.24	-0.13	-0.16	0.25	-0.25	-0.04	0.05	0.02	0.36	-0.15	-0.07	0.21	-0.11	-0.11	0.09	-0.11	-0.18	0.74	0.57	-0.09	0.32	0.1	0.3	0.61	0.1	-0.19	-0.08	-0.02	-0.07	-0.13	-0.22	-0.17	-0.15	-0.08	-0.14	0.2
margarate_(17:0)	0.36	0.01	-0.42	0.56	0.38	-0.42	-0.25	0.71	-0.41	0.21	-0.18	0.13	0.29	-0.4	0.16	-0.26	0.32	-0.5	0.08	0.38	0.1	0.36	-0.44	0.24	0.44	0.57	0.44	0.19	0.46	0.6	0.15	0.23	0.3	0.36	-0.19	0.46	0.25	0.01	-0.38	-0.12	0.27	0.2	-0.33	0.23	0.26	-0.22	0.27	0.15	0.39
mead_acid_(20:3n9)	-0.19	-0.02	-0.07	-0.04	0.1	0.03	-0.06	-0.15	-0.2	-0.11	0.27	-0.06	-0.05	0.23	0.34	0.4	0.21	0.19	0.45	0.26	0.56	-0.04	0.07	0.32	0.24	-0.17	-0.08	-0.08	-0.42	0.13	0.1	0.2	0.08	0.29	0.21	0.11	0.18	-0.08	-0.21	-0.05	0.04	-0.11	-0.01	-0.1	-0.24	0.01	0.07	-0.11	0.11
methionine	0.07	0.11	-0.27	0.44	0.45	-0.27	-0.27	0.57	-0.43	0.29	0.32	0.06	0.55	0.09	0.6	0.3	0.7	-0.19	0.39	0.37	0.42	0.52	-0.18	0.38	0.58	0.43	0.62	-0.03	-0.16	0.21	0.48	0.69	0.44	0.73	0.08	0.47	0.48	0	-0.58	-0.2	0.29	0.47	-0.26	0.29	0.11	0.11	0.36	-0.19	0.33
methionylthreonine	-0.06	0.08	-0.13	0.28	0.15	-0.04	-0.13	0.62	-0.19	0.37	0.23	-0.1	0.89	0.1	0.6	0.25	0.72	-0.08	0.07	0.15	0.19	0.31	-0.12	0.08	0.21	0.72	0.92	-0.04	-0.07	0.19	0.13	0.45	0.04	0.48	-0.07	0.27	0.12	-0.1	-0.24	-0.08	0.33	0.87	-0.11	0.37	0.17	0	0.37	-0.08	0.06
methionylvaline	0.04	-0.1	-0.22	0.18	0.35	-0.01	-0.08	0.19	-0.26	0.08	0.15	0.37	0.34	0.08	0.65	0.06	0.42	0.01	0.25	0.32	0.65	0.29	-0.06	0.48	0.36	0.27	0.46	0.23	-0.04	0.23	-0.08	0.11	0.04	0.29	-0.01	0.26	0.23	-0.13	-0.16	-0.16	-0.16	0.36	-0.13	-0.04	-0.05	-0.09	0.15	-0.16	-0.02
methyl-4-hydroxybenzoate	-0.04	0.21	-0.19	-0.13	-0.03	-0.19	-0.13	-0.04	-0.17	-0.18	-0.14	-0.05	0.06	-0.22	-0.12	-0.18	-0.03	-0.21	-0.11	-0.13	-0.12	-0.07	-0.16	-0.12	-0.06	0.05	-0.07	-0.05	-0.26	0.16	0.19	0.14	0.14	0.09	-0.15	-0.06	0.01	-0.19	-0.06	0	-0.03	-0.05	-0.01	-0.19	-0.09	-0.23	-0.17	-0.03	0.11
methyl-alpha-glucopyranoside	-0.14	0.08	-0.08	0.17	0.12	0.22	0.19	0.14	-0.17	0.23	0.5	-0.21	0.32	0.45	0.61	0.48	0.36	0.18	0.43	0.35	0.49	0.04	0.38	0.39	0.34	0.2	0.42	-0.12	-0.44	0.11	0.08	0.23	0.13	0.48	-0.01	0.32	0.19	-0.18	-0.34	-0.16	0.15	0.28	-0.12	0.24	-0.04	0.19	0.39	-0.19	-0.12
methylphosphate	0.03	0.09	-0.39	0.38	0.41	-0.21	-0.04	0.18	-0.45	-0.06	-0.12	0.03	0.18	-0.27	0.1	-0.11	0.3	-0.39	0.2	0.43	0.16	0.19	-0.07	0.13	0.49	-0.02	0.08	-0.29	-0.4	0.01	0.41	0.58	0.2	0.59	-0.14	0.65	0.68	-0.19	-0.46	-0.22	0.1	0.09	-0.23	0.05	-0.01	-0.08	0.08	-0.21	0.46
myo-inositol	0.06	-0.1	-0.24	0.17	0.34	0.02	-0.01	0.41	-0.44	-0.17	0.04	0.09	0.52	-0.08	0.1	0	0.62	-0.2	-0.06	0.15	0.15	0.35	0.03	-0.05	0.28	0.21	0.37	-0.2	-0.32	-0.03	0.44	0.63	0.15	0.58	0.25	0.42	0.38	-0.08	-0.45	-0.22	0.37	0.56	-0.09	0.43	0.34	0.04	-0.03	-0.19	0.35
myristate_(14:0)	0.05	-0.11	0.22	0.2	0.04	0.12	-0.08	0.3	0.18	0.32	0.24	-0.13	0.04	0.11	-0.02	0.17	0	0.09	-0.07	-0.01	-0.21	0.05	-0.09	-0.06	-0.05	0.55	0.13	0.23	0.71	0.53	-0.25	-0.28	-0.02	-0.23	0.08	-0.11	-0.14	0.22	0.14	0.09	0.25	-0.07	-0.16	-0.11	-0.01	-0.04	0.21	0.27	-0.12
myristoleate_(14:1n5)	-0.11	-0.19	0.07	0.17	0.16	0.11	-0.08	0.42	0.02	0.4	0.21	-0.05	0.25	0.04	0.03	0.22	0.2	0	-0.11	-0.02	-0.16	0.1	-0.16	-0.19	-0.04	0.78	0.33	0.18	0.53	0.62	-0.11	-0.04	-0.04	-0.05	0.15	-0.06	-0.04	0.21	0.01	0.08	0.38	0.14	-0.14	-0.06	-0.06	0	0.33	0.23	0
N-acetyl-aspartyl-glutamate_(NAAG)	-0.08	-0.23	-0.31	0.08	0.11	-0.18	-0.03	-0.08	-0.26	0.05	0.14	0.19	0.1	0	0.56	0.02	0.19	-0.07	0.3	0.4	0.62	0.12	-0.11	0.5	0.43	0.04	0.15	-0.09	-0.23	0.02	-0.07	0.1	-0.11	0.25	-0.15	0.29	0.37	-0.12	-0.18	-0.12	-0.18	0.1	-0.13	-0.16	-0.12	-0.12	0.16	-0.15	-0.04
N-acetylalanine	0.06	0.16	-0.43	0.46	0.45	-0.36	-0.3	0.61	-0.54	0.24	0.04	0.11	0.46	-0.25	0.28	0.04	0.63	-0.43	0.23	0.38	0.21	0.44	-0.31	0.17	0.55	0.36	0.42	-0.04	-0.21	0.27	0.74	0.86	0.26	0.72	-0.02	0.6	0.6	-0.15	-0.54	-0.11	0.41	0.37	-0.13	0.25	-0.01	-0.04	0.4	-0.08	0.6
N-acetylaspartate_(NAA)	-0.05	-0.18	-0.3	0.17	0.11	-0.19	-0.14	-0.01	-0.28	0.13	0.18	0.12	0.16	0.02	0.67	0.05	0.25	-0.05	0.38	0.49	0.71	0.17	-0.13	0.59	0.52	0.09	0.19	-0.03	-0.17	0.12	0	0.15	-0.05	0.33	-0.16	0.37	0.4	-0.08	-0.22	-0.11	-0.12	0.14	-0.12	-0.14	-0.11	-0.16	0.23	-0.13	-0.08
N-acetylglucosamine_6-phosphate	0.04	0.11	-0.15	0.19	0.35	-0.23	-0.1	0.31	-0.28	0.07	0.14	0.18	0.08	0.04	0.17	0.04	0.29	-0.17	0.14	0.07	0.2	0.34	-0.01	0.27	0.3	0.07	0.14	0.21	-0.07	0.05	0.62	0.45	0.24	0.4	0.02	0.18	0.29	-0.05	-0.31	-0.01	0.08	0.01	-0.12	0.13	0.01	0.01	0.1	-0.02	0.17
N-acetylglycine	0.21	0.06	-0.2	0.17	0.12	-0.21	-0.18	0.1	-0.26	0.24	0.11	-0.32	0.12	0.12	0.54	0.14	0.2	-0.05	0.48	0.27	0.39	-0.1	-0.1	0.48	0.27	-0.05	0.22	-0.1	-0.31	-0.09	0	0.04	0.25	0.39	-0.12	0.2	0.15	-0.09	-0.4	-0.17	0.13	0.09	-0.15	0.41	0.07	-0.1	0.25	-0.2	-0.08
N-acetylmethionine	-0.07	0.19	-0.34	0.29	0.43	-0.36	-0.37	0.29	-0.48	0.06	0.14	0.13	0.22	-0.1	0.3	0.11	0.44	-0.32	0.33	0.34	0.37	0.35	-0.23	0.28	0.53	0.08	0.16	-0.05	-0.33	0.14	0.71	0.73	0.38	0.61	0.01	0.47	0.6	-0.1	-0.46	-0.22	0.15	0.13	0.02	0.06	-0.14	-0.01	0.25	-0.26	0.46
N-acetylneuraminate	0.1	-0.15	-0.31	0.25	0.14	-0.16	-0.21	0.12	-0.3	0.08	0.17	0.14	0.21	0.04	0.71	0.08	0.32	-0.02	0.48	0.58	0.84	0.25	-0.13	0.68	0.62	0.14	0.21	0.02	-0.04	0.33	-0.02	0.13	0.12	0.43	-0.1	0.41	0.31	-0.04	-0.25	-0.13	-0.04	0.18	-0.07	-0.12	-0.09	-0.18	0.21	-0.09	-0.04
N-acetylornithine	0.14	-0.09	-0.23	0.01	-0.11	-0.05	-0.06	-0.01	-0.13	0.2	0.1	-0.04	0.15	0.16	0.65	0.12	0.18	0.06	0.25	0.19	0.5	0.08	0.04	0.59	0.25	0.07	0.19	0	-0.17	0.04	0.03	0.12	0.13	0.32	-0.14	-0.03	-0.07	-0.08	-0.25	-0.08	0	0.11	-0.05	-0.13	-0.09	-0.07	0.1	-0.16	-0.14
N-acetylserine	-0.1	0.17	-0.32	0.32	0.41	-0.33	-0.21	0.47	-0.42	0.11	-0.03	0.04	0.39	-0.28	0.13	-0.01	0.56	-0.39	0.11	0.24	0.13	0.3	-0.28	0.01	0.43	0.31	0.29	-0.21	-0.17	0.14	0.67	0.87	0.13	0.66	-0.03	0.45	0.55	-0.04	-0.42	-0.03	0.35	0.27	-0.25	0.16	0.01	-0.05	0.22	-0.03	0.67
N-acetylthreonine	0.05	0.18	-0.33	0.46	0.46	-0.38	-0.25	0.58	-0.45	0.35	0.25	0.1	0.36	-0.07	0.37	0.23	0.59	-0.31	0.39	0.37	0.27	0.42	-0.26	0.26	0.55	0.35	0.43	0.1	-0.12	0.27	0.56	0.71	0.32	0.67	0.03	0.49	0.49	-0.09	-0.56	-0.05	0.42	0.25	-0.2	0.29	0	0.09	0.48	0.01	0.56
N-ethylglycinexylidide*	0.08	0.19	-0.27	0.11	0.13	-0.28	-0.23	0.05	-0.28	-0.17	-0.15	-0.01	0.06	-0.28	0	-0.19	0.05	-0.29	0.09	0.16	0.07	0.05	-0.26	0.09	0.22	0.02	-0.08	-0.08	-0.19	0.28	0.22	0.22	0.25	0.26	-0.21	0.21	0.25	-0.22	-0.17	-0.1	-0.01	-0.07	-0.1	-0.23	-0.11	-0.32	-0.12	-0.07	0.22
N-formylmethionine	-0.06	0.07	-0.21	0.19	0.16	-0.25	-0.16	0.44	-0.29	0.24	0.28	-0.13	0.5	0.02	0.37	0.26	0.59	-0.13	0.32	0.19	0.25	0.2	-0.18	0.11	0.34	0.38	0.45	0.02	-0.22	0.11	0.27	0.53	0.02	0.56	0.08	0.25	0.24	0.05	-0.42	-0.02	0.4	0.42	-0.03	0.16	-0.03	0.04	0.27	-0.01	0.3
N1-methyladenosine	0.01	0.02	-0.3	0.42	0.35	-0.19	-0.13	0.46	-0.42	0.34	0.25	0.11	0.36	0.05	0.47	0.29	0.54	-0.18	0.31	0.41	0.35	0.43	-0.05	0.34	0.56	0.31	0.43	-0.05	-0.19	0.2	0.59	0.73	0.35	0.63	0.1	0.51	0.48	-0.05	-0.55	0	0.3	0.3	-0.24	0.29	0.11	0.22	0.47	-0.01	0.41
N1-methylguanosine	-0.23	0.14	-0.02	0.1	0.17	-0.12	0.03	0.26	-0.19	0.13	0.55	-0.06	0.28	0.36	0.39	0.55	0.42	0.13	0.42	0.19	0.39	0.25	0.11	0.29	0.41	0.26	0.28	-0.13	-0.25	0.15	0.46	0.51	0.22	0.42	0.09	0.16	0.25	0	-0.37	0.13	0.16	0.19	-0.31	0.28	0.12	0.3	0.24	0.08	0.2
N6-acetyllysine	0.14	0.1	-0.32	0.51	0.56	-0.3	-0.3	0.63	-0.49	0.3	0.19	0.14	0.52	-0.03	0.55	0.21	0.73	-0.23	0.42	0.42	0.42	0.53	-0.25	0.36	0.58	0.39	0.61	0.04	-0.15	0.25	0.49	0.7	0.44	0.73	0.08	0.55	0.53	-0.07	-0.57	-0.15	0.25	0.44	-0.27	0.35	0.14	0.03	0.38	-0.11	0.44
nicotinamide	0.18	0.09	-0.38	0.36	0.31	-0.27	-0.28	0.54	-0.49	0.09	0.02	0.11	0.56	-0.23	0.36	0	0.66	-0.34	0.22	0.4	0.34	0.35	-0.32	0.22	0.52	0.29	0.44	-0.18	-0.16	0.19	0.49	0.7	0.14	0.66	0	0.57	0.45	-0.17	-0.44	-0.13	0.48	0.59	-0.11	0.46	0.14	-0.09	0.29	-0.09	0.56
nicotinamide_adenine_dinucleotide_(NAD+)	0.03	-0.04	-0.39	0.16	0	0.07	0.31	0.27	-0.24	0.26	-0.02	0.17	0.37	-0.03	0.44	-0.07	0.27	-0.13	0.06	0.26	0.32	0.13	0.16	0.25	0.22	0.34	0.59	-0.17	-0.3	0.13	-0.06	0.21	-0.04	0.38	-0.12	0.31	0.02	-0.18	-0.23	-0.13	0	0.43	-0.02	0.17	0.07	0.12	0.37	-0.1	0.05
nicotinamide_adenine_dinucleotide_reduced_(NADH)	-0.02	-0.29	-0.19	-0.19	-0.12	0.12	0.53	-0.1	-0.11	0.04	0.08	0.29	-0.04	0.08	0.02	0.03	-0.03	0.06	-0.03	-0.1	-0.02	0.02	0.27	0.02	-0.15	-0.04	0.18	-0.26	-0.45	-0.19	-0.19	-0.09	-0.1	-0.04	0.13	-0.07	-0.1	-0.14	-0.03	0.1	-0.2	0.02	0.06	0.04	-0.05	0.22	0.06	0.04	-0.1
nicotinamide_ribonucleotide_(NMN)	-0.08	-0.04	-0.26	0.03	-0.04	-0.29	0.23	0.16	-0.13	0.31	0.05	0.22	0.11	-0.03	0.29	-0.02	0.1	-0.08	0.13	0.03	0.11	0.07	-0.02	0.15	-0.02	0.17	0.44	0.14	-0.23	0.02	-0.25	-0.13	-0.02	0.03	-0.25	0.02	-0.09	-0.26	-0.01	0.38	-0.2	0.08	0.06	0.14	-0.03	-0.03	0.32	0.37	-0.11
nonadecanoate_(19:0)	0.37	-0.04	-0.29	0.37	0.24	-0.08	0.27	0.49	-0.15	0.27	-0.09	0.2	0.2	-0.04	0.2	-0.11	0.14	-0.21	0.07	0.26	0.05	0.21	0.1	0.28	0.27	0.4	0.5	0.19	0.15	0.3	-0.17	-0.03	0.36	0.28	-0.24	0.25	-0.03	-0.15	-0.3	-0.13	-0.01	0.15	-0.11	0.19	0.2	0.15	0.23	0.05	0.13
oleate_(18:1n9)	0.05	-0.15	-0.28	0.37	0.38	-0.16	-0.18	0.78	-0.37	0.29	0.19	0.19	0.83	-0.06	0.49	0.2	0.81	-0.18	0.07	0.2	0.2	0.52	-0.25	0.13	0.32	0.87	0.83	0.15	0.17	0.49	0.26	0.5	0.1	0.52	0.04	0.28	0.24	-0.01	-0.28	0.09	0.37	0.72	-0.18	0.07	-0.03	-0.14	0.24	0.14	0.21
oleoylcarnitine	-0.21	0.07	0.03	-0.26	-0.02	0.03	0.19	-0.1	-0.03	-0.06	0.15	0.11	-0.16	0.12	-0.14	0.15	-0.05	0.04	-0.12	-0.15	-0.03	-0.2	0.1	-0.12	-0.1	-0.1	-0.07	-0.08	-0.22	-0.17	0.01	0.11	-0.01	-0.19	0.16	-0.13	-0.08	-0.16	-0.11	0.02	0.09	-0.03	-0.01	0.57	0.38	0.43	0.16	0.02	0.4
ophthalmate	-0.08	0.02	-0.19	0.14	0.11	-0.14	-0.03	0.16	-0.23	0.41	0.23	-0.08	0.24	0.06	0.4	0.11	0.24	-0.11	0.3	0.12	0.21	0.16	-0.03	0.16	0.26	0.19	0.38	-0.1	-0.29	-0.18	0.31	0.4	0	0.43	0.03	0.21	0.24	0.18	-0.37	-0.18	0.09	0.26	-0.2	0.22	0.16	0.22	0.41	-0.22	0.01
ornithine	-0.11	0.19	-0.12	0.07	-0.01	-0.18	-0.16	0.06	-0.2	0.22	0.36	-0.19	0.1	0.15	0.36	0.34	0.2	-0.02	0.34	0.03	0.19	0.13	-0.05	0.21	0.14	0.13	0.17	-0.16	-0.24	0.14	0.27	0.37	0.27	0.39	0.19	-0.01	0.04	0.21	-0.35	0.01	0.18	-0.04	-0.18	-0.09	-0.09	0.05	0.21	-0.06	0.1
p-acetamidophenylglucuronide	-0.11	-0.37	0.03	-0.18	-0.19	-0.1	0.38	-0.07	0.06	-0.02	0.01	0.27	-0.06	-0.03	-0.12	0.06	-0.1	0.18	-0.04	-0.1	-0.09	0.03	0.16	-0.08	-0.15	-0.05	-0.1	-0.12	0.04	0	-0.1	-0.17	-0.12	-0.23	-0.08	-0.2	-0.18	-0.13	0.25	0.95	-0.13	-0.06	-0.09	0.15	0.29	-0.05	-0.1	0.93	-0.13
p-cresol_sulfate	-0.01	-0.52	0.05	-0.22	-0.22	0.06	0.16	-0.12	0.02	-0.18	-0.12	0.04	-0.17	-0.06	-0.23	-0.05	-0.15	0.15	-0.17	-0.15	-0.08	0	0.01	-0.19	-0.26	-0.09	-0.16	-0.04	0.13	-0.01	-0.24	-0.34	-0.13	-0.29	0.11	-0.22	-0.26	-0.02	0.13	0.31	0.05	-0.07	-0.08	0.25	0.53	-0.13	-0.17	0.43	-0.23
palmitate_(16:0)	0.25	-0.18	-0.23	0.44	0.29	-0.29	-0.37	0.33	-0.27	0.18	-0.06	0.13	-0.04	-0.24	0.14	-0.05	0.01	-0.22	0.25	0.39	0.21	0.21	-0.4	0.28	0.38	0.36	0.07	0.25	0.67	0.6	-0.03	-0.06	0.22	0.03	0.07	0.27	0.17	0.4	-0.2	-0.03	0.08	-0.1	-0.32	-0.07	0.08	-0.09	0.2	0.17	0.16
palmitoleate_(16:1n7)	-0.07	-0.18	-0.12	0.36	0.26	-0.04	-0.17	0.65	-0.19	0.58	0.23	-0.11	0.49	0.02	0.33	0.27	0.44	-0.12	0.07	0.19	0.05	0.22	-0.21	0.02	0.21	0.93	0.58	0.13	0.39	0.7	0.05	0.21	0.13	0.29	0.04	0.17	0.12	0.1	-0.23	0.06	0.53	0.35	-0.18	0.12	0.06	-0.04	0.53	0.23	0.09
palmitoyl_sphingomyelin	0.09	-0.41	-0.21	0.06	0.28	-0.13	0.2	-0.02	-0.21	-0.14	-0.01	0.81	-0.07	-0.11	0.1	-0.03	0.13	0.04	0.16	0.19	0.3	0.39	0.07	0.29	0.22	-0.14	-0.1	0.11	0.08	0.08	0.07	0.03	-0.02	0.03	0.02	0.1	0.22	-0.13	0.19	0.68	-0.32	-0.1	-0.01	-0.35	-0.3	-0.14	-0.18	0.6	0.07
palmitoylcarnitine	-0.22	0.08	0.06	-0.18	-0.01	0.03	0.1	-0.1	-0.04	-0.03	0.16	-0.03	-0.16	0.16	-0.07	0.28	-0.03	0.11	0.06	0	0.09	-0.21	0.07	-0.07	0.02	-0.12	-0.12	-0.16	-0.22	-0.06	0.09	0.16	0.08	-0.09	0.18	-0.03	-0.01	-0.11	-0.19	0.05	0.17	-0.04	-0.12	0.66	0.45	0.44	0.24	0.07	0.41
pantothenate	0.54	-0.46	-0.27	0.13	-0.06	0.07	0.2	0.18	-0.28	0.04	0.05	0.31	0.21	-0.04	0.25	0.01	0.28	0.05	0.11	0.2	0.16	0.32	0.12	0.33	0.18	0.02	0.16	-0.1	-0.05	0.09	-0.02	0	0.09	0.24	0.2	0.17	-0.02	-0.11	-0.14	0.39	0.21	0.24	-0.07	0.08	-0.01	-0.09	-0.02	0.37	-0.1
paraxanthine	-0.21	-0.17	-0.07	-0.24	-0.3	-0.17	-0.09	-0.02	-0.02	0.11	-0.06	-0.4	-0.1	-0.01	-0.03	-0.08	-0.18	-0.02	-0.16	-0.18	-0.01	-0.2	-0.08	-0.15	-0.23	0.14	0.08	0.01	-0.08	0	-0.19	-0.24	0.09	-0.16	0.11	-0.22	-0.28	0.32	-0.23	-0.05	-0.01	-0.07	0.15	0.4	0.53	0.09	0.17	0.03	-0.32
pelargonate_(9:0)	-0.16	0.02	0.56	-0.33	-0.23	0.35	0.17	-0.35	0.57	-0.29	-0.15	0.22	-0.22	0.08	-0.44	-0.1	-0.32	0.34	-0.39	-0.43	-0.36	-0.16	0.14	-0.37	-0.53	-0.27	-0.33	-0.04	0.34	-0.22	-0.28	-0.43	-0.37	-0.62	-0.15	-0.48	-0.37	-0.26	0.95	0.3	-0.28	-0.15	0.18	-0.35	-0.23	-0.2	-0.41	0.22	-0.26
pentadecanoate_(15:0)	0.18	-0.13	-0.01	0.32	0.11	0.12	-0.08	0.16	0.07	0.4	-0.14	-0.07	-0.25	-0.14	-0.08	-0.15	-0.25	-0.09	-0.03	0.2	-0.09	-0.09	-0.1	0.04	0.06	0.33	-0.09	0.09	0.69	0.54	-0.39	-0.37	0.11	-0.18	-0.08	0.09	-0.09	0.16	0.05	-0.06	0.2	-0.3	-0.16	-0.03	0.12	-0.05	0.34	0.19	0.03
pentaethylene_glycol	-0.07	-0.03	0.19	-0.21	-0.02	0.47	0.4	-0.27	0.18	-0.38	-0.19	0.16	0.09	0.01	-0.31	-0.2	0.02	0.13	-0.36	-0.25	-0.23	0.04	0.38	-0.34	-0.27	-0.29	-0.11	-0.36	-0.31	-0.48	0.08	0.07	-0.33	0.02	-0.02	-0.04	0.04	-0.22	0.34	-0.09	-0.15	0.16	0.02	-0.23	-0.2	-0.06	-0.44	-0.24	-0.15
phenol_sulfate	0.17	-0.1	0.06	-0.03	-0.16	0.08	0.42	0.07	0.12	-0.13	0.03	0.44	0.08	-0.05	-0.12	-0.01	0.06	0.17	-0.05	-0.06	-0.12	0.25	0.13	0.01	-0.1	0.01	0.02	-0.2	0.1	0.19	-0.03	-0.06	-0.16	-0.12	-0.04	-0.08	-0.16	-0.27	0.38	0.7	-0.16	0.04	-0.14	-0.24	-0.18	-0.18	-0.22	0.68	-0.01
phenylacetylglutamine	-0.08	-0.48	-0.03	-0.26	-0.27	-0.1	0.23	-0.13	0	-0.09	-0.13	0.11	-0.16	-0.11	-0.22	-0.03	-0.22	0.1	-0.16	-0.23	-0.18	-0.12	0.02	-0.18	-0.34	-0.07	-0.16	0.19	0.08	-0.02	-0.21	-0.35	-0.28	-0.38	0.06	-0.33	-0.32	0	0.17	0.68	-0.04	-0.1	0.02	0.08	0.3	-0.15	-0.18	0.71	-0.26
phenylalanine	0.09	0.15	-0.3	0.42	0.37	-0.27	-0.29	0.51	-0.42	0.33	0.34	-0.03	0.52	0.11	0.71	0.31	0.64	-0.17	0.46	0.44	0.53	0.42	-0.18	0.46	0.62	0.44	0.62	-0.07	-0.16	0.26	0.31	0.59	0.48	0.73	0.04	0.46	0.39	0.03	-0.63	-0.23	0.31	0.45	-0.29	0.35	0.18	0.13	0.43	-0.21	0.32
phenylalanylserine	-0.06	0	-0.04	0.2	0.22	0.06	-0.04	0.48	-0.15	0.19	0.38	0.03	0.83	0.28	0.64	0.36	0.73	0.08	0.13	0.14	0.3	0.37	0.03	0.18	0.23	0.56	0.84	0.03	-0.15	0.05	0.08	0.35	0.03	0.4	0.03	0.23	0.17	-0.12	-0.2	-0.1	0.15	0.84	-0.12	0.28	0.1	0.05	0.19	-0.15	-0.07
phenyllactate_(PLA)	-0.04	0.23	0.04	0.19	0.13	-0.05	0.07	0.3	-0.11	0.26	0.54	0.07	0.03	0.23	0.09	0.41	0.3	0.06	0.22	0.12	0.02	0.21	0.09	0.12	0.23	0.2	0.13	-0.07	-0.01	0.29	0.22	0.32	0.23	0.16	0.21	0.17	0.15	-0.12	-0.18	0.33	0.33	-0.07	-0.16	0.28	-0.04	0.26	0.41	0.36	0.4
phenylpyruvate	-0.18	0.44	-0.06	0.03	0.16	-0.2	-0.2	0.14	-0.17	0	0.1	-0.05	-0.03	-0.08	-0.1	0.06	0.21	-0.21	0.02	-0.02	0.01	0.03	-0.15	-0.05	0.17	-0.06	-0.08	-0.06	-0.15	-0.08	0.71	0.67	-0.02	0.27	0.06	0.15	0.27	-0.03	-0.23	-0.08	0.29	-0.04	-0.13	0.29	-0.01	0.15	0.22	-0.12	0.63
phosphate	0.25	-0.03	-0.44	0.46	0.48	-0.27	-0.2	0.36	-0.58	0.08	0.06	0.38	0.11	-0.25	0.16	0.02	0.4	-0.38	0.3	0.45	0.24	0.45	-0.22	0.29	0.59	0.07	0.1	-0.16	-0.14	0.28	0.53	0.67	0.41	0.56	0.23	0.6	0.6	-0.05	-0.5	-0.13	0.27	0.06	-0.15	0.07	-0.05	0.07	0.26	-0.08	0.68
phosphoethanolamine	-0.1	0.02	-0.23	0.07	0.22	-0.14	0.1	0.04	-0.29	0.13	0.17	0.21	-0.09	0.05	0.12	0.17	0.14	-0.1	0.24	0.24	0.24	0.07	0.12	0.18	0.33	-0.13	0	-0.23	-0.37	-0.14	0.31	0.42	0.27	0.29	0.08	0.28	0.33	-0.09	-0.32	0.05	0.06	-0.06	0.02	0.38	0.09	0.4	0.34	0	0.46
phytosphingosine	-0.05	0.09	0.35	-0.13	-0.12	0.3	0.39	-0.12	0.19	-0.08	0.81	-0.09	-0.06	0.71	0.13	0.64	0.08	0.42	0.17	-0.09	0	0.02	0.52	0.19	0	-0.09	0.03	-0.13	-0.24	-0.15	-0.14	-0.09	0.18	-0.09	0.28	-0.15	-0.1	-0.11	-0.06	-0.01	0.03	-0.08	-0.08	0.18	0.02	0.45	-0.02	-0.05	-0.11
pipecolate	0.19	-0.31	-0.29	0.2	0.14	-0.14	-0.36	0.22	-0.37	0.02	-0.03	0.04	0.32	-0.2	0.26	-0.02	0.37	-0.18	0.07	0.27	0.29	0.39	-0.32	0.16	0.37	0.26	0.14	-0.09	0.05	0.28	0.33	0.34	0.13	0.42	0.22	0.32	0.37	0.21	-0.4	-0.08	0.36	0.3	-0.22	-0.02	0.03	-0.18	0.04	-0.08	0.02
piperine	-0.19	0.18	-0.14	-0.1	-0.21	-0.24	-0.09	-0.09	-0.03	-0.05	-0.17	-0.29	-0.11	-0.14	-0.14	-0.12	-0.24	-0.2	-0.12	-0.1	-0.11	-0.3	-0.08	-0.18	-0.07	-0.03	-0.09	0.47	-0.05	-0.04	-0.03	-0.03	-0.17	-0.07	-0.02	-0.1	-0.18	0.26	-0.23	-0.09	0.05	-0.1	0.15	-0.13	0.02	0.11	-0.02	-0.07	0.01
pregn_steroid_monosulfate*	-0.22	0.6	0.41	-0.28	-0.25	0.14	-0.03	-0.17	0.54	-0.14	-0.06	-0.34	-0.07	0.1	-0.28	-0.08	-0.13	0.13	-0.34	-0.41	-0.3	-0.2	-0.02	-0.31	-0.35	-0.12	-0.21	0.2	0.07	-0.16	0.05	-0.01	-0.34	-0.24	-0.23	-0.37	-0.28	-0.16	0.18	-0.16	0.02	-0.08	0.02	-0.09	-0.06	-0.08	-0.22	-0.19	0.04
pregnanediol-3-glucuronide	-0.13	0.11	0.52	0	-0.01	0.24	0.03	-0.24	0.42	-0.12	0.09	-0.1	-0.1	0.15	-0.17	0.01	-0.15	0.22	-0.09	0.01	-0.17	-0.13	0.05	-0.18	-0.05	-0.21	-0.21	-0.14	0.09	-0.19	-0.14	-0.18	-0.21	-0.26	-0.09	0.08	0.24	-0.18	0.48	-0.09	-0.21	-0.08	-0.02	-0.16	-0.13	-0.07	-0.1	-0.11	-0.2
pro-hydroxy-pro	0.09	-0.17	0.07	0.29	0.15	-0.02	0.1	0.4	-0.09	0.4	0.67	-0.06	0.3	0.48	0.46	0.66	0.36	0.19	0.44	0.24	0.16	0.31	0.12	0.32	0.32	0.47	0.49	-0.11	0.03	0.32	-0.12	0.03	0.48	0.23	0.14	0.14	0.09	-0.03	-0.31	0.08	0.25	0.21	-0.22	0.36	0.23	0.3	0.37	0.18	-0.08
proline	0.17	0.12	-0.29	0.52	0.39	-0.22	-0.26	0.69	-0.42	0.34	0.31	0.06	0.64	0.06	0.63	0.35	0.74	-0.18	0.45	0.48	0.43	0.53	-0.19	0.4	0.62	0.51	0.69	-0.11	-0.1	0.41	0.43	0.68	0.49	0.76	0.05	0.55	0.4	-0.12	-0.54	-0.14	0.43	0.58	-0.18	0.41	0.15	0.06	0.47	-0.08	0.41
propionylcarnitine	-0.06	0.01	-0.42	0.3	0.19	-0.14	-0.18	0.46	-0.38	0.39	-0.02	-0.05	0.47	-0.14	0.5	0.09	0.41	-0.27	0.21	0.38	0.39	0.13	-0.14	0.27	0.42	0.62	0.43	-0.07	-0.05	0.63	0.34	0.52	0.24	0.66	-0.19	0.32	0.19	-0.13	-0.36	-0.01	0.42	0.33	-0.04	-0.04	-0.07	-0.16	0.43	0.05	0.28
pseudoephedrine	-0.02	-0.22	-0.13	-0.19	-0.04	-0.06	0.38	-0.09	-0.04	-0.08	-0.03	0.27	-0.04	-0.01	-0.01	-0.04	-0.08	-0.06	-0.07	-0.13	-0.06	-0.05	0.05	0.04	-0.11	0	0.11	-0.14	-0.22	-0.19	-0.1	-0.05	-0.16	-0.08	-0.11	-0.17	-0.07	-0.18	0.05	-0.05	-0.21	0.02	-0.05	-0.04	-0.01	0.08	-0.11	-0.07	0.02
pseudouridine	0.09	-0.28	0.05	-0.23	-0.21	-0.03	0.17	0.04	-0.02	-0.02	0.2	0.13	0.03	0.14	-0.04	0.24	0.17	0.27	0.02	-0.18	-0.02	0.23	0.05	-0.01	-0.1	-0.03	0.01	-0.24	-0.13	-0.08	0.12	0.08	0.1	-0.07	0.32	-0.24	-0.17	0.05	-0.06	0.58	0.06	0.05	-0.16	0.31	0.27	0.19	-0.07	0.5	0
putrescine	0.03	0.14	-0.19	0.28	0.09	0.27	0.29	0.33	-0.18	0.02	0.06	-0.06	0.57	0.11	0.39	0.18	0.43	-0.01	0.17	0.37	0.33	0.1	0.35	0.21	0.35	0.26	0.46	-0.26	-0.25	0.16	0.25	0.49	-0.02	0.62	-0.09	0.44	0.12	-0.18	-0.27	-0.1	0.27	0.59	-0.15	0.23	0.1	0.09	0.14	-0.1	0.21
pyridoxate	0.03	-0.27	0.19	-0.21	-0.28	0.1	0.37	-0.17	0.28	-0.03	0	0.23	-0.09	0.01	-0.19	0.02	-0.11	0.31	-0.13	-0.18	-0.22	0.06	0.17	-0.13	-0.27	-0.15	-0.2	-0.11	0.13	-0.1	-0.21	-0.29	-0.27	-0.35	-0.08	-0.27	-0.23	-0.16	0.41	0.88	-0.15	-0.1	-0.08	-0.06	0	-0.12	-0.19	0.81	-0.22
pyroglutamine*	0.02	0.17	-0.07	0	-0.15	-0.08	-0.07	0.08	-0.04	0.35	0.03	0.06	0.23	-0.06	0.29	-0.07	0.12	-0.07	0.03	-0.08	0.02	0.08	-0.17	0.01	-0.09	0.1	0.41	-0.23	-0.19	-0.12	-0.07	0.14	0.02	0.09	0.03	0	-0.12	-0.06	0	-0.05	0.01	0.33	0.01	0.3	0.23	0.06	0.36	-0.09	0.03
pyrophosphate_(PPi)	-0.13	-0.15	-0.18	0.15	0.05	0.18	0.22	-0.25	-0.11	-0.05	0	-0.06	-0.08	0.02	0.16	-0.06	-0.07	0.02	0.16	0.45	0.35	-0.04	0.3	0.21	0.37	-0.19	-0.16	-0.21	-0.3	-0.08	-0.07	0.01	-0.15	0.17	-0.12	0.48	0.43	-0.01	-0.19	-0.09	-0.2	-0.07	-0.1	-0.15	-0.07	0.06	0.07	-0.12	-0.16
quebrachitol	-0.08	-0.11	0.11	-0.34	-0.31	0.2	0.26	-0.38	0.23	-0.22	0.13	-0.06	-0.18	0.2	0.14	0	-0.19	0.26	-0.02	-0.02	0.3	-0.16	0.18	0.18	-0.04	-0.13	-0.15	-0.12	-0.03	-0.13	-0.31	-0.3	-0.28	-0.14	-0.08	-0.23	-0.21	0.06	0.09	-0.12	-0.22	-0.12	-0.18	-0.06	0.09	0.04	-0.15	-0.12	-0.28
ranitidine	0.15	-0.35	0.03	-0.08	-0.05	0.26	0	-0.03	-0.1	-0.17	0.08	0.23	-0.03	0	-0.15	0.03	0.15	0.16	-0.1	-0.06	0.02	0.26	-0.03	-0.09	-0.08	-0.09	-0.11	-0.14	-0.05	0.08	0.03	0.02	-0.13	-0.11	0.67	0.02	0.05	0.21	-0.02	-0.05	0.07	0.06	0.12	-0.18	-0.13	0.04	-0.14	-0.07	-0.04
ribitol	-0.1	0	-0.24	0.37	0.38	-0.12	-0.2	0.45	-0.41	0.21	0.29	-0.05	0.59	0.01	0.44	0.23	0.69	-0.14	0.31	0.41	0.36	0.39	-0.16	0.15	0.52	0.37	0.51	-0.18	-0.31	0.09	0.45	0.65	0.04	0.61	0.08	0.61	0.64	-0.05	-0.47	-0.18	0.3	0.56	-0.22	0.35	0.08	0.04	0.38	-0.18	0.24
ribose	-0.12	-0.06	-0.27	0.12	0.15	-0.2	-0.21	0.04	-0.31	0.01	0.24	-0.02	0.24	0.05	0.59	0.12	0.37	-0.03	0.43	0.42	0.72	0.21	-0.12	0.48	0.55	0.09	0.16	-0.04	-0.27	0.1	0.26	0.36	-0.03	0.52	-0.08	0.35	0.44	0.03	-0.33	-0.15	-0.01	0.17	-0.17	-0.14	-0.15	-0.14	0.13	-0.2	-0.01
ribulose	-0.12	-0.15	-0.23	0.22	0.37	-0.19	-0.25	0.16	-0.36	-0.08	0.12	0.05	0.4	-0.09	0.33	0.02	0.53	-0.15	0.19	0.31	0.37	0.42	-0.18	0.17	0.45	0.11	0.21	-0.1	-0.31	-0.1	0.47	0.53	-0.05	0.51	0.01	0.48	0.71	0.02	-0.34	-0.17	0	0.34	-0.15	-0.13	-0.13	-0.2	-0.04	-0.26	0.03
S-adenosylhomocysteine_(SAH)	0.03	0.14	-0.43	0.28	0.25	-0.29	-0.06	0.27	-0.47	0.31	0.23	0	0.21	0.04	0.57	0.19	0.36	-0.2	0.54	0.47	0.56	0.14	-0.01	0.48	0.58	0.14	0.34	-0.2	-0.42	0.14	0.28	0.51	0.44	0.7	-0.09	0.45	0.33	-0.1	-0.57	-0.09	0.19	0.14	-0.14	0.39	0.15	0.19	0.51	-0.07	0.39
S-lactoylglutathione	0.05	-0.31	-0.12	0.19	0.42	-0.05	0	-0.08	-0.17	-0.06	-0.14	0.22	-0.06	-0.16	-0.06	-0.18	0.05	-0.18	-0.07	0.16	-0.1	0.09	-0.02	0.03	0.14	-0.16	-0.12	0.01	-0.09	-0.32	0	0.04	-0.06	-0.03	-0.03	0.3	0.56	-0.06	-0.07	-0.13	-0.25	-0.09	-0.01	-0.22	-0.15	-0.09	-0.15	-0.17	0.05
S-methylcysteine	-0.06	0	-0.4	0.2	0.17	-0.22	-0.22	0.11	-0.42	0.24	0.1	-0.1	0.27	-0.02	0.68	0.2	0.32	-0.12	0.59	0.49	0.73	0.1	-0.15	0.49	0.55	0.13	0.25	-0.15	-0.34	0.17	0.41	0.5	0.11	0.72	-0.12	0.38	0.34	0.03	-0.48	-0.11	0.21	0.24	-0.28	0.14	0	-0.04	0.38	-0.17	0.12
S-methylglutathione	-0.05	0.12	-0.05	-0.02	-0.16	0.49	0.61	-0.09	0.09	-0.1	-0.09	-0.14	0.04	0.16	-0.06	-0.06	-0.11	0.13	-0.11	0.1	0.06	-0.18	0.68	-0.02	0.05	-0.07	0.02	-0.21	-0.26	-0.11	0	0.09	-0.14	0.22	-0.04	0.15	-0.15	0.04	-0.14	-0.07	-0.04	0.09	-0.08	0.05	0.09	0.35	-0.04	-0.09	-0.06
scyllo-inositol	0.02	-0.01	-0.23	0.02	-0.09	0.28	0.43	0.2	-0.16	-0.04	0.02	-0.01	0.47	0.09	0.24	-0.01	0.3	-0.01	-0.05	0.14	0.21	0.07	0.41	0.1	0.17	0.2	0.4	-0.31	-0.39	-0.05	0.17	0.35	-0.14	0.45	0.01	0.25	-0.01	-0.06	-0.26	-0.14	0.12	0.55	0.01	0.2	0.14	0.18	0.02	-0.17	0
sebacate_(decanedioate)	-0.14	-0.04	0.19	-0.05	-0.12	0.16	0.01	-0.25	0.16	-0.18	0.21	-0.12	-0.08	0.12	-0.21	0.09	-0.05	0.14	-0.12	-0.1	-0.26	0.1	0.07	-0.19	-0.15	-0.18	-0.22	-0.21	-0.04	-0.23	-0.18	-0.23	-0.18	-0.33	-0.13	-0.01	0.13	-0.22	0.25	0.01	-0.06	-0.11	-0.02	-0.18	-0.18	-0.15	-0.2	-0.04	-0.24
sedoheptulose-7-phosphate	-0.08	0	-0.13	0.16	0.32	-0.23	-0.16	0.11	-0.25	-0.09	-0.09	0.02	0	-0.22	-0.13	-0.12	0.25	-0.27	0	0.01	-0.06	0.27	-0.14	-0.07	0.17	-0.12	-0.1	-0.06	-0.16	-0.23	0.67	0.58	-0.02	0.4	0.07	0.23	0.51	0.11	-0.22	-0.07	0.1	-0.1	-0.14	-0.19	-0.17	-0.16	-0.12	-0.14	0.26
serine	0.07	0.2	-0.39	0.41	0.4	-0.28	-0.26	0.37	-0.5	0.24	0.22	-0.02	0.4	0.04	0.67	0.26	0.54	-0.22	0.56	0.49	0.58	0.31	-0.15	0.48	0.62	0.24	0.49	-0.12	-0.33	0.21	0.37	0.61	0.47	0.81	-0.04	0.51	0.43	-0.07	-0.61	-0.25	0.26	0.32	-0.3	0.27	0.05	0.05	0.39	-0.26	0.36
serylleucine	0.01	0.03	-0.11	0.28	0.2	-0.01	-0.1	0.52	-0.22	0.23	0.42	0	0.82	0.25	0.74	0.37	0.76	0.04	0.24	0.27	0.41	0.39	-0.02	0.31	0.36	0.57	0.84	-0.01	-0.14	0.15	0.1	0.39	0.13	0.51	-0.02	0.32	0.21	-0.15	-0.27	-0.1	0.23	0.81	-0.14	0.31	0.08	0.02	0.28	-0.13	-0.01
serylphenyalanine	-0.07	0.02	-0.28	0.2	0.11	-0.1	-0.16	0.21	-0.29	0.27	0.34	0.03	0.41	0.18	0.82	0.28	0.47	0.04	0.44	0.49	0.78	0.23	-0.06	0.55	0.55	0.32	0.5	-0.06	-0.23	0.24	0.02	0.32	0.16	0.49	-0.03	0.37	0.25	-0.04	-0.37	-0.12	0.07	0.4	-0.16	0.17	0.05	0.11	0.44	-0.14	0.06
sorbitol	-0.13	0.22	-0.34	0.04	-0.08	0.06	0.19	-0.12	-0.22	0.15	-0.14	-0.08	-0.1	-0.13	0.07	-0.24	-0.07	-0.19	-0.05	0.15	0.15	-0.1	0.23	-0.02	0.13	-0.14	0.07	-0.13	-0.42	-0.19	0.07	0.22	-0.01	0.3	-0.08	0.31	0.08	-0.02	-0.32	-0.15	0.06	-0.04	-0.11	0.24	0.14	0.27	0.37	-0.18	0.15
spermidine	0.3	0.13	-0.36	0.64	0.42	-0.08	-0.07	0.56	-0.44	0.05	0.02	0.08	0.53	-0.13	0.42	0.04	0.6	-0.31	0.33	0.63	0.35	0.44	-0.02	0.4	0.68	0.23	0.42	-0.2	-0.15	0.33	0.49	0.69	0.34	0.84	-0.13	0.79	0.56	-0.28	-0.47	-0.24	0.33	0.45	-0.19	0.16	0.05	-0.16	0.19	-0.14	0.44
sphinganine	-0.14	-0.08	0.3	-0.11	-0.09	0.29	0.27	-0.18	0.25	-0.06	0.56	0.12	-0.1	0.66	0.18	0.71	-0.01	0.58	0.32	0.13	0.31	0.15	0.43	0.24	0.21	-0.06	-0.03	-0.03	-0.09	0.01	-0.13	-0.06	0.26	-0.17	0.39	-0.12	-0.07	0.25	-0.09	0.09	-0.31	-0.08	-0.06	-0.09	-0.06	0.74	-0.02	-0.01	-0.1
sphingosine	-0.17	-0.22	0.24	-0.16	-0.07	0.35	0.43	-0.18	0.16	-0.05	0.67	0.21	-0.06	0.71	0.24	0.8	0.07	0.63	0.39	0.13	0.38	0.18	0.53	0.27	0.21	-0.04	0	-0.14	-0.22	0.01	-0.1	-0.02	0.19	-0.08	0.48	-0.11	-0.05	0.22	-0.11	0.24	-0.24	-0.05	-0.1	-0.06	-0.1	0.74	0	0.12	-0.11
stachydrine	0.32	-0.1	-0.23	0.05	-0.15	-0.01	0.03	0.13	-0.16	0.3	-0.07	0.11	0.21	-0.1	0.29	-0.1	0.12	-0.08	0.01	0.03	0.03	0	-0.1	0.27	0.01	0.11	0.23	-0.19	-0.08	0.01	-0.01	0.1	-0.09	0.03	0.11	0.02	-0.11	-0.05	-0.1	0.11	0.08	0.3	0.02	0.13	0.01	0	0.18	0.04	0.06
stearate_(18:0)	0.47	-0.01	-0.41	0.71	0.57	-0.41	-0.32	0.71	-0.47	0.24	-0.01	0.3	0.28	-0.24	0.38	-0.1	0.44	-0.43	0.31	0.54	0.31	0.55	-0.33	0.52	0.66	0.43	0.4	0.32	0.46	0.56	0.29	0.31	0.47	0.52	-0.23	0.58	0.42	-0.13	-0.38	-0.09	0.27	0.16	-0.31	0.11	0.08	-0.24	0.27	0.12	0.36
stearidonate_(18:4n3)	0.05	-0.04	-0.26	0.28	0.21	-0.21	-0.3	0.67	-0.35	0.09	0.05	-0.11	0.75	-0.22	0.26	0.01	0.68	-0.3	-0.09	0.07	0.01	0.35	-0.36	-0.04	0.19	0.73	0.64	0.06	0.13	0.34	0.4	0.55	-0.1	0.47	0.16	0.25	0.25	0.24	-0.32	-0.11	0.4	0.65	-0.18	-0.03	-0.08	-0.25	0.05	-0.08	0.18
stearoyl_sphingomyelin	0.08	-0.36	0.01	-0.01	0.35	0.05	-0.19	-0.09	-0.13	-0.35	-0.23	0.51	-0.06	-0.23	-0.3	-0.24	0	-0.1	-0.3	-0.19	-0.2	0.22	-0.16	-0.23	-0.2	-0.1	-0.16	0.22	0.32	-0.1	-0.08	-0.2	-0.08	-0.29	0.09	-0.09	0.11	-0.05	0.38	-0.02	-0.12	-0.01	0.05	-0.35	-0.19	-0.31	-0.45	-0.04	-0.07
stearoylcarnitine	-0.2	0.22	0.01	-0.23	-0.08	0.02	0.2	-0.08	-0.03	-0.08	0.2	-0.03	-0.13	0.19	-0.09	0.2	0	0.07	-0.02	-0.06	0.05	-0.21	0.17	-0.05	-0.01	-0.15	-0.04	-0.22	-0.37	-0.2	0.06	0.18	0.08	-0.07	0.11	-0.03	-0.06	-0.17	-0.17	-0.01	0.07	-0.03	0	0.65	0.32	0.48	0.22	-0.03	0.41
succinate	0.5	-0.04	-0.4	0.62	0.26	-0.05	-0.1	0.76	-0.46	0.37	0.04	-0.02	0.66	-0.15	0.45	0.04	0.64	-0.31	0.2	0.48	0.14	0.4	-0.1	0.3	0.49	0.56	0.66	-0.18	0.04	0.47	0.19	0.47	0.4	0.71	0.02	0.62	0.25	-0.16	-0.5	-0.11	0.6	0.6	-0.14	0.35	0.18	-0.1	0.38	0.04	0.33
succinylcarnitine	0.24	-0.04	-0.2	0.24	0.02	0.36	0.35	0.26	-0.14	-0.08	-0.16	0.05	0.36	-0.02	0.09	-0.11	0.24	-0.03	-0.06	0.25	0.11	0.17	0.42	0.08	0.19	0.1	0.29	-0.22	-0.18	0.08	0.1	0.25	0.06	0.42	0.08	0.39	0.02	-0.04	-0.22	-0.14	0.1	0.41	0.07	0.08	0.1	0.1	-0.04	-0.11	0.03
taurine	-0.1	0	-0.15	-0.03	0.19	0.02	0.26	-0.22	-0.16	0.13	0.14	0.19	-0.29	0.17	0.16	0.13	-0.15	0.02	0.25	0.18	0.27	-0.19	0.35	0.29	0.21	-0.28	-0.18	-0.01	-0.3	-0.23	0.11	0.12	0.12	0.11	0	0.11	0.15	-0.04	-0.22	0.09	-0.13	-0.24	-0.03	0.24	0.06	0.41	0.24	0.01	0.2
tetraethylene_glycol	0.02	0.1	0.06	-0.07	0	0.23	0.23	-0.05	0.06	-0.27	-0.29	0.06	0.26	-0.19	-0.22	-0.31	0.17	-0.06	-0.31	-0.18	-0.24	0.07	0.13	-0.3	-0.16	-0.14	0.05	-0.41	-0.23	-0.39	0.24	0.25	-0.33	0.24	-0.27	0.07	0.1	-0.34	0.32	0	0.07	0.28	-0.19	-0.11	-0.19	-0.29	-0.33	-0.14	0
theobromine	-0.11	-0.15	0.08	-0.22	-0.2	-0.09	0.17	0.08	0.17	-0.03	-0.06	-0.11	-0.05	0.02	-0.13	-0.07	-0.04	0.02	-0.25	-0.2	-0.15	-0.1	-0.03	-0.14	-0.22	0.13	0.1	-0.04	-0.01	-0.05	-0.21	-0.14	0.01	-0.17	-0.09	-0.26	-0.24	-0.11	0.03	-0.09	-0.08	-0.04	0.18	0.24	0.4	0.02	-0.01	0.06	0
threonate	0.06	0.04	-0.26	-0.08	-0.18	0.05	-0.04	-0.14	-0.2	-0.15	-0.04	-0.05	0	-0.09	0.22	-0.14	0.02	-0.02	0.09	0.2	0.42	-0.02	-0.02	0.26	0.2	-0.04	-0.08	-0.12	-0.27	0.26	0.02	0.08	-0.01	0.23	0.02	0.14	0	-0.07	-0.19	-0.17	0.01	-0.02	-0.06	-0.23	-0.1	-0.16	-0.01	-0.17	-0.03
threonine	0.14	0.15	-0.44	0.51	0.44	-0.29	-0.23	0.5	-0.54	0.21	0.17	0.07	0.5	-0.05	0.66	0.16	0.65	-0.3	0.46	0.56	0.56	0.42	-0.17	0.51	0.71	0.32	0.54	-0.13	-0.25	0.28	0.41	0.71	0.44	0.85	-0.06	0.64	0.53	-0.13	-0.61	-0.24	0.27	0.4	-0.29	0.21	0.06	-0.02	0.35	-0.21	0.46
threonylleucine	0.09	-0.04	-0.11	0.34	0.34	0	-0.11	0.58	-0.25	0.19	0.37	0.12	0.81	0.23	0.72	0.32	0.8	0.03	0.24	0.28	0.43	0.48	-0.05	0.35	0.39	0.57	0.85	0.07	-0.06	0.19	0.08	0.37	0.17	0.51	0.06	0.34	0.25	-0.11	-0.28	-0.15	0.16	0.78	-0.16	0.22	0.08	-0.02	0.18	-0.15	0.01
threonylphenylalanine	0.05	-0.17	-0.29	0.1	0.1	-0.12	0.07	0.14	-0.24	0.09	0.19	0.3	0.27	0.11	0.68	0.12	0.33	0.01	0.35	0.37	0.69	0.22	-0.06	0.58	0.42	0.22	0.44	-0.03	-0.16	0.15	-0.11	0.12	0	0.32	-0.11	0.22	0.14	-0.15	-0.18	-0.14	-0.15	0.3	-0.12	0	-0.05	0	0.2	-0.13	0.01
thymidine_5'-monophosphate	0.02	-0.09	-0.2	0.09	0.12	0.14	0.02	0.3	-0.31	-0.15	-0.05	0.08	0.56	-0.15	0.08	0.04	0.56	-0.12	-0.11	0.04	0.03	0.25	-0.06	-0.13	0.07	0.25	0.35	-0.35	-0.32	0.09	0.36	0.59	-0.14	0.42	0.32	0.26	0.22	-0.07	-0.21	-0.1	0.32	0.58	-0.05	0.02	-0.04	-0.12	-0.1	-0.15	0.31
thymine	-0.06	0.15	-0.26	0.14	0.2	-0.17	-0.26	0.48	-0.35	-0.17	-0.07	0.11	0.67	-0.23	0.2	-0.01	0.65	-0.26	-0.06	0.12	0.2	0.33	-0.25	0.01	0.28	0.37	0.4	-0.13	-0.18	0.2	0.72	0.84	-0.05	0.54	0.06	0.31	0.32	-0.07	-0.22	-0.07	0.25	0.65	-0.01	0.03	-0.06	-0.18	-0.06	-0.13	0.45
tiglyl_carnitine	0.24	-0.01	-0.29	0.62	0.49	-0.2	-0.08	0.5	-0.27	0.41	-0.08	0.4	0.04	-0.12	0.31	0.14	0.22	-0.21	0.42	0.59	0.34	0.37	-0.17	0.45	0.59	0.32	0.24	0.03	0.3	0.67	0.18	0.34	0.55	0.39	-0.04	0.49	0.32	-0.08	-0.31	0.05	0.09	-0.06	-0.16	0.03	-0.01	0.14	0.47	0.21	0.56
triethyleneglycol	0.04	0.27	0.01	0.02	0.03	0.19	0.17	-0.03	0.01	-0.23	-0.26	-0.03	0.18	-0.18	-0.19	-0.29	0.16	-0.12	-0.2	-0.08	-0.17	0.06	0.14	-0.22	-0.02	-0.21	0	-0.42	-0.27	-0.39	0.36	0.42	-0.21	0.37	-0.18	0.18	0.18	-0.2	0.12	-0.14	0.08	0.19	-0.2	-0.1	-0.16	-0.14	-0.24	-0.27	0.17
tryptophan	0.19	0.2	-0.14	0.45	0.2	-0.06	-0.15	0.54	-0.16	0.4	0.39	-0.06	0.63	0.24	0.82	0.34	0.63	0	0.42	0.48	0.53	0.41	-0.07	0.54	0.57	0.53	0.74	-0.05	0	0.36	0.05	0.39	0.38	0.61	-0.1	0.43	0.21	-0.12	-0.43	-0.23	0.24	0.57	-0.26	0.31	0.18	0.09	0.45	-0.17	0.16
tryptophan_betaine_	0.05	0.44	-0.12	0.05	-0.01	0.06	-0.12	0.13	-0.07	0.36	0.12	-0.29	0.07	0.07	0.22	0.09	0.15	-0.08	0.01	0.05	0.02	-0.23	-0.01	0.11	0.06	0.16	0.14	0.02	-0.13	0.07	0.07	0.24	0.09	0.17	-0.07	0.06	-0.06	-0.17	-0.28	-0.16	0.39	0.04	-0.1	0.4	-0.02	0.21	0.49	-0.18	0.41
tyrosine	0.15	0.09	-0.34	0.46	0.34	-0.29	-0.28	0.52	-0.43	0.35	0.32	0.03	0.55	0.1	0.77	0.33	0.62	-0.16	0.54	0.5	0.58	0.44	-0.2	0.53	0.66	0.46	0.65	-0.08	-0.13	0.33	0.26	0.54	0.51	0.73	0.03	0.48	0.36	0.04	-0.61	-0.2	0.27	0.48	-0.27	0.31	0.16	0.12	0.43	-0.17	0.28
UDP-glucose_(isobar_with_UDP-galactose)	0.06	-0.12	-0.42	0.21	0.1	0.07	0.14	0.12	-0.39	0	-0.08	0.26	0.28	-0.22	0.18	-0.1	0.3	-0.18	0.08	0.38	0.27	0.23	0.05	0.09	0.32	0.05	0.21	-0.38	-0.38	0.12	0.14	0.39	-0.02	0.41	0.12	0.54	0.35	-0.14	-0.27	-0.01	0.13	0.33	-0.03	0.07	-0.05	0.03	0.2	-0.03	0.28
UDP-glucuronate	0.23	0.34	-0.35	0.37	0.17	-0.05	0.05	0.28	-0.28	-0.02	-0.17	0.18	0.09	-0.26	0.06	-0.19	0.19	-0.31	0.1	0.47	0.23	0.11	-0.01	0.22	0.49	0.01	0.08	-0.2	-0.05	0.24	0.25	0.47	0.16	0.41	-0.13	0.59	0.27	-0.23	-0.3	-0.15	0.21	0.13	-0.15	0.31	0.09	0.14	0.29	-0.05	0.71
undecanedioate	0.08	0	0.21	-0.09	0.08	0.14	0.08	0.03	0.03	-0.29	0.52	0.09	0.04	0.4	0.03	0.29	0.24	0.2	-0.09	-0.2	-0.05	0.27	0.21	0.13	-0.04	-0.05	0.02	0.33	-0.03	-0.11	0.08	-0.04	0.02	-0.11	0.23	-0.14	0.02	-0.14	-0.06	-0.1	0.01	0.01	-0.05	-0.08	-0.1	0.02	-0.31	-0.12	-0.16
uracil	0.25	0.2	-0.35	0.54	0.46	-0.29	-0.26	0.56	-0.43	0.07	0.02	0.26	0.32	-0.19	0.3	0.03	0.54	-0.32	0.35	0.55	0.42	0.54	-0.24	0.4	0.72	0.19	0.28	-0.01	0.01	0.34	0.72	0.78	0.33	0.68	-0.02	0.67	0.58	-0.09	-0.46	-0.16	0.23	0.27	-0.23	0.18	0.01	0.03	0.27	-0.09	0.64
urate	-0.06	-0.05	0.23	-0.4	-0.5	-0.07	-0.06	-0.23	0.28	0.02	-0.04	-0.32	-0.25	-0.03	-0.33	-0.08	-0.26	0.12	-0.32	-0.52	-0.44	-0.2	-0.12	-0.4	-0.57	-0.13	-0.22	0.02	0.1	-0.21	-0.27	-0.39	-0.12	-0.38	-0.03	-0.57	-0.52	-0.01	0.26	0.34	0.21	-0.25	0.05	0.14	0.21	-0.19	-0.1	0.34	-0.28
urea	0.3	-0.19	-0.31	0.21	0.12	-0.1	-0.21	0.29	-0.4	-0.03	-0.07	-0.01	0.24	-0.17	0.24	0	0.38	-0.2	0.13	0.34	0.32	0.28	-0.17	0.23	0.39	0.09	0.12	-0.15	-0.08	0.23	0.39	0.44	0.31	0.58	0.06	0.36	0.23	-0.16	-0.46	-0.13	0.54	0.26	-0.22	0.41	0.39	-0.14	0.13	-0.02	0.32
uridine	0.14	0.13	-0.41	0.4	0.53	-0.32	-0.26	0.6	-0.52	0	-0.07	0.26	0.56	-0.23	0.36	-0.11	0.65	-0.44	0.07	0.29	0.3	0.47	-0.23	0.27	0.5	0.35	0.5	0.07	-0.1	0.21	0.66	0.76	0.31	0.72	-0.13	0.5	0.49	-0.22	-0.45	-0.2	0.26	0.51	-0.14	0.24	0.13	-0.18	0.1	-0.17	0.48
uridine_5'-triphosphate_(UTP)	0.08	-0.22	-0.09	-0.13	-0.12	0.33	0.28	-0.09	-0.11	-0.18	-0.02	0.23	-0.05	-0.03	-0.19	-0.07	0.05	0.09	-0.18	-0.06	-0.01	0.12	0.17	-0.12	-0.09	-0.12	-0.07	-0.27	-0.26	-0.04	0.05	0.11	-0.21	-0.04	0.52	0.07	0	0.11	-0.09	-0.11	0.01	0.07	0.05	-0.08	-0.07	0.21	-0.08	-0.14	0.07
uridine_monophosphate_(5'_or_3')	-0.04	-0.27	-0.33	0.18	0.14	0.08	-0.03	0.28	-0.4	0.14	0.1	0.09	0.61	-0.06	0.44	0.15	0.58	-0.07	0.17	0.32	0.37	0.29	-0.07	0.09	0.31	0.36	0.49	-0.33	-0.36	0.15	0.16	0.45	-0.08	0.51	0.2	0.44	0.35	-0.04	-0.31	-0.05	0.3	0.64	-0.04	0.12	-0.05	-0.03	0.24	-0.1	0.09
valerate	-0.21	-0.03	0.1	-0.19	0.09	-0.06	0.01	-0.17	0.14	-0.14	-0.15	0.21	-0.15	-0.03	-0.21	-0.12	-0.2	-0.01	-0.22	-0.25	-0.16	-0.19	0.04	-0.2	-0.28	-0.17	-0.19	0.71	0.08	-0.15	-0.19	-0.29	-0.25	-0.37	-0.07	-0.27	-0.14	-0.1	0.21	0.16	-0.23	-0.1	0.42	-0.24	-0.11	-0.1	-0.24	0.14	-0.12
valerylcarnitine	-0.03	0.06	-0.34	0.52	0.4	-0.19	-0.23	0.6	-0.35	0.64	0.03	-0.03	0.34	-0.17	0.4	0.18	0.39	-0.32	0.31	0.43	0.22	0.13	-0.27	0.19	0.42	0.7	0.45	-0.01	0.2	0.74	0.24	0.47	0.32	0.58	-0.17	0.4	0.27	-0.14	-0.33	0.03	0.57	0.18	-0.18	0.14	-0.02	-0.09	0.7	0.2	0.49
valine	0.17	0.14	-0.28	0.46	0.36	-0.23	-0.27	0.59	-0.41	0.27	0.36	-0.02	0.55	0.12	0.68	0.36	0.71	-0.13	0.49	0.51	0.55	0.47	-0.17	0.5	0.69	0.45	0.58	-0.09	-0.11	0.38	0.39	0.66	0.51	0.76	0.06	0.52	0.4	-0.04	-0.65	-0.2	0.39	0.47	-0.3	0.4	0.22	0.12	0.41	-0.13	0.42
valylasparagine	-0.17	0.15	-0.11	0.27	0.26	-0.06	-0.2	0.48	-0.23	0.27	0.35	-0.02	0.7	0.15	0.52	0.36	0.7	-0.05	0.16	0.23	0.27	0.37	-0.12	0.11	0.36	0.52	0.7	-0.09	-0.2	0.09	0.33	0.63	0.1	0.46	0.1	0.37	0.37	-0.04	-0.34	-0.14	0.25	0.69	-0.14	0.32	0.07	0.2	0.38	-0.2	0.27
valylglycine	-0.14	0.1	-0.11	0.24	0.3	0	-0.16	0.39	-0.26	0.18	0.5	0.03	0.65	0.32	0.74	0.48	0.73	0.09	0.37	0.35	0.6	0.36	0	0.38	0.49	0.45	0.65	-0.02	-0.23	0.17	0.25	0.55	0.15	0.56	0.12	0.36	0.34	-0.04	-0.37	-0.18	0.18	0.61	-0.18	0.2	-0.02	0.17	0.32	-0.24	0.17
valylphenylalanine	-0.07	0.03	-0.1	0.24	0.21	0.02	-0.11	0.53	-0.17	0.28	0.28	-0.01	0.86	0.18	0.66	0.28	0.71	0.01	0.13	0.17	0.31	0.32	-0.06	0.16	0.24	0.64	0.87	0.05	-0.08	0.14	0.08	0.36	0.01	0.43	-0.05	0.25	0.14	-0.1	-0.2	-0.1	0.22	0.87	-0.12	0.32	0.13	0.01	0.28	-0.13	-0.03
valylserine	-0.13	0.14	-0.06	0.2	0.19	0.02	-0.1	0.37	-0.2	0.37	0.57	-0.09	0.57	0.38	0.7	0.51	0.62	0.11	0.35	0.22	0.41	0.26	0.04	0.29	0.33	0.46	0.71	-0.03	-0.27	0.08	0.1	0.4	0.2	0.45	0.13	0.25	0.19	-0.04	-0.36	-0.18	0.23	0.56	-0.15	0.38	0.08	0.28	0.48	-0.23	0.08
valylvaline	-0.2	0.1	-0.25	0.19	0.23	-0.1	-0.18	0.36	-0.33	0.29	0.32	-0.01	0.62	0.14	0.76	0.31	0.63	-0.04	0.33	0.32	0.61	0.25	-0.11	0.35	0.43	0.49	0.67	-0.01	-0.27	0.2	0.28	0.54	0.04	0.58	-0.05	0.33	0.29	-0.09	-0.37	-0.16	0.21	0.6	-0.21	0.26	0.06	0.06	0.44	-0.21	0.14
VGAHAGEYGAEALER*	-0.11	0.22	-0.19	0.15	-0.04	-0.18	-0.17	-0.03	-0.09	0.51	-0.02	0	-0.05	-0.12	0.28	-0.1	-0.12	-0.17	0.13	0.04	0.04	0.03	-0.17	0.05	0	0.08	0.25	0.06	-0.09	0.02	-0.08	0.04	0.12	0.06	-0.06	0.07	-0.03	0.1	-0.1	-0.07	-0.11	-0.04	-0.03	-0.02	0.06	0.09	0.5	-0.09	-0.04
xanthine	-0.04	0.48	-0.04	0.08	-0.02	-0.08	-0.17	0.28	-0.1	0.02	0.18	-0.16	0.25	-0.02	0.03	0.09	0.37	-0.17	-0.16	-0.04	-0.1	0.05	-0.15	-0.11	0.08	0.17	0.24	-0.1	-0.05	-0.03	0.23	0.52	0.01	0.17	0.16	0.14	0.03	-0.03	-0.27	-0.17	0.44	0.28	-0.14	0.44	0.18	0.23	0.22	-0.17	0.65
xanthosine	0.66	0.06	-0.24	0.68	0.4	-0.24	-0.11	0.52	-0.23	-0.02	-0.17	0.41	0.08	-0.25	0.13	-0.2	0.18	-0.31	0.28	0.57	0.19	0.48	-0.19	0.47	0.58	0.09	0.15	0.15	0.46	0.54	0.04	0.09	0.55	0.33	-0.2	0.57	0.26	-0.23	-0.17	-0.09	0.03	0.03	-0.1	0.02	0.12	-0.21	0.03	0.17	0.38
xylitol	-0.17	0.01	-0.25	0.12	0.09	0.04	0.06	-0.06	-0.23	0.14	0.28	0.01	0.09	0.22	0.67	0.22	0.2	0.09	0.46	0.51	0.8	0.02	0.18	0.58	0.53	0.05	0.16	-0.09	-0.31	0.16	0.02	0.21	0.02	0.41	-0.08	0.36	0.27	-0.06	-0.3	-0.14	-0.09	0.08	-0.15	-0.02	-0.07	0.12	0.34	-0.17	0
xylulose	-0.06	-0.1	-0.17	0.21	0.32	-0.25	-0.23	0.02	-0.28	-0.1	-0.05	-0.06	0.1	-0.24	-0.04	-0.13	0.22	-0.26	0.13	0.19	0.01	0.28	-0.22	-0.07	0.29	-0.11	-0.08	-0.18	-0.25	-0.2	0.44	0.39	0.01	0.39	-0.04	0.41	0.68	0.07	-0.26	-0.12	0.05	0.02	-0.19	-0.14	-0.11	-0.23	-0.09	-0.18	0.05
[truncated: 345 more columns]
