# Supplementary material for: A joint analysis of metabolomics and genetics of breast cancer
Source: Breast Cancer Res. 2014 Aug 5;16:415. doi: 10.1186/s13058-014-0415-9 (PMC4187326; doi:10.1186/s13058-014-0415-9)
Supplement: Supplementary file 7 — Additional file 7: Table S6.: Pearson’s correlations between BRCA1 mRNA levels and metabolites for 23 cancers comparing normalized metabolite levels and then log2 transformed normalized metabolite levels with RNAseq expression data from The Cancer Genome Atlas (TCGA). The metabolites that are significantly associated with BRCA1 mRNA levels are labeled in red (positive correlation) or green (negative correlation). (XLSX 50 KB) [file 13058_2014_415_MOESM7_ESM.xlsx]

## Sheet: BRCA1 mRNA corr
Biochemical					Pearson R	95% confidence interval	P value	Significance		Log Metab Pearson r	95% confidence interval	Log P value (two-tailed)	P value summary
1,2-propanediol					-0.256	-0.6045 to 0.1748	0.2384	ns		-0.148	-0.5281 to 0.2814	0.5002	ns
1,5-anhydroglucitol (1,5-AG)					0.2931	-0.1356 to 0.6293	0.1747	ns		0.2186	-0.2129 to 0.5787	0.3163	ns
10-heptadecenoate (17:1n7)					-0.09834	-0.4907 to 0.3272	0.6553	ns		-0.1966	-0.5633 to 0.2347	0.3685	ns
10-nonadecenoate (19:1n9)					-0.04915	-0.4523 to 0.3707	0.8238	ns		-0.125	-0.5110 to 0.3029	0.5697	ns
13-HODE + 9-HODE					-0.239	-0.5929 to 0.1922	0.272	ns		-0.4007	-0.6977 to 0.01391	0.0581	ns
13-methylmyristic acid					-0.3848	-0.6879 to 0.03271	0.0698	ns		-0.4065	-0.7012 to 0.006987	0.0543	ns
15-methylpalmitate (isobar with 2-methylpalmitate)					-0.2741	-0.6167 to 0.1558	0.2056	ns		-0.2535	-0.6028 to 0.1773	0.2431	ns
1-arachidonoylglycerophosphocholine*					0.03511	-0.3827 to 0.4410	0.8736	ns		0.1305	-0.2979 to 0.5150	0.553	ns
1-arachidonoylglycerophosphoethanolamine*					-0.2337	-0.5892 to 0.1976	0.2831	ns		-0.1905	-0.5589 to 0.2407	0.3838	ns
1-arachidonoylglycerophosphoinositol*					-0.02589	-0.4336 to 0.3906	0.9067	ns		-0.05241	-0.4549 to 0.3678	0.8123	ns
1-eicosatrienoylglycerophosphocholine*					0.3707	-0.04914 to 0.6792	0.0817	ns		0.3706	-0.04924 to 0.6791	0.0817	ns
1-heptadecanoylglycerophosphocholine					0.3563	-0.06569 to 0.6701	0.0952	ns		0.2241	-0.2074 to 0.5825	0.3041	ns
1-linoleoylglycerol (1-monolinolein)					-0.2199	-0.5796 to 0.2116	0.3135	ns		-0.1317	-0.5160 to 0.2967	0.5491	ns
1-linoleoylglycerophosphocholine					0.08797	-0.3365 to 0.4828	0.6898	ns		0.1763	-0.2545 to 0.5487	0.4209	ns
1-linoleoylglycerophosphoethanolamine*					-0.07784	-0.4749 to 0.3455	0.7241	ns		-0.165	-0.5405 to 0.2653	0.4517	ns
1-myristoylglycerophosphocholine					-0.08344	-0.4792 to 0.3406	0.705	ns		0.00953	-0.4044 to 0.4202	0.9656	ns
1-octadecanol					-0.1226	-0.5092 to 0.3051	0.5773	ns		-0.1101	-0.4997 to 0.3166	0.6171	ns
1-oleoylglycerol (1-monoolein)					-0.03618	-0.4419 to 0.3818	0.8698	ns		-0.1306	-0.5151 to 0.2977	0.5526	ns
1-oleoylglycerophosphocholine					0.002247	-0.4104 to 0.4142	0.9919	ns		0.06685	-0.3552 to 0.4663	0.7618	ns
1-oleoylglycerophosphoethanolamine					-0.368	-0.6775 to 0.05219	0.084	ns		-0.2785	-0.6196 to 0.1512	0.1982	ns
1-palmitoleoylglycerophosphocholine*					0.05586	-0.3648 to 0.4576	0.8001	ns		0.1164	-0.3108 to 0.5045	0.5969	ns
1-palmitoylglycerol (1-monopalmitin)					-0.1544	-0.5328 to 0.2754	0.4818	ns		-0.1009	-0.4927 to 0.3249	0.6469	ns
1-palmitoylglycerophosphocholine					0.009491	-0.4044 to 0.4201	0.9657	ns		0.08348	-0.3405 to 0.4793	0.7049	ns
1-palmitoylglycerophosphoethanolamine					-0.1888	-0.5577 to 0.2424	0.3883	ns		-0.2368	-0.5913 to 0.1945	0.2767	ns
1-palmitoylglycerophosphoinositol*					-0.2648	-0.6105 to 0.1655	0.222	ns		-0.1356	-0.5189 to 0.2931	0.5374	ns
1-palmitoylplasmenylethanolamine*					-0.3615	-0.6734 to 0.05968	0.0901	ns		-0.1548	-0.5330 to 0.2751	0.4808	ns
1-stearoylglycerol (1-monostearin)					-0.406	-0.7010 to 0.007518	0.0546	ns		-0.382	-0.6862 to 0.03595	0.0721	ns
1-stearoylglycerophosphocholine					0.268	-0.1623 to 0.6126	0.2164	ns		0.08818	-0.3363 to 0.4829	0.6891	ns
1-stearoylglycerophosphoethanolamine					-0.5278	-0.7721 to -0.1476	0.0096	**		-0.4171	-0.7077 to -0.005827	0.0477	*
1-stearoylglycerophosphoinositol					-0.3678	-0.6774 to 0.05239	0.0842	ns		-0.2103	-0.5729 to 0.2212	0.3354	ns
2-aminoadipate					-0.2856	-0.6244 to 0.1436	0.1865	ns		-0.2674	-0.6122 to 0.1629	0.2175	ns
2-aminobutyrate					-0.04231	-0.4468 to 0.3766	0.848	ns		0.008903	-0.4049 to 0.4197	0.9678	ns
2-arachidonoylglycerophosphocholine*					0.0237	-0.3924 to 0.4318	0.9145	ns		0.1357	-0.2930 to 0.5189	0.5371	ns
2-arachidonoylglycerophosphoethanolamine*					-0.1185	-0.5061 to 0.3088	0.5901	ns		-0.04489	-0.4489 to 0.3743	0.8388	ns
2-arachidonoylglycerophosphoinositol*					-0.1623	-0.5385 to 0.2679	0.4595	ns		-0.1618	-0.5382 to 0.2684	0.4607	ns
2'-deoxyguanosine					0.01435	-0.4003 to 0.4241	0.9482	ns		0.1235	-0.3042 to 0.5099	0.5744	ns
2'-deoxyinosine					0.1014	-0.3244 to 0.4931	0.6452	ns		0.129	-0.2992 to 0.5140	0.5574	ns
2-docosahexaenoylglycerophosphoethanolamine*					-0.1006	-0.4924 to 0.3252	0.648	ns		-0.1339	-0.5176 to 0.2946	0.5423	ns
2-ethylhexanoate					0.06912	-0.3532 to 0.4681	0.754	ns		0.1061	-0.3202 to 0.4966	0.6301	ns
2-hydroxyacetaminophen sulfate*					-0.344	-0.6624 to 0.07956	0.108	ns		-0.3856	-0.6885 to 0.03172	0.0692	ns
2-hydroxybutyrate (AHB)					0.1906	-0.2406 to 0.5590	0.3836	ns		0.1442	-0.2851 to 0.5252	0.5117	ns
2-hydroxyglutarate					0.02444	-0.3918 to 0.4324	0.9119	ns		0.06675	-0.3553 to 0.4662	0.7622	ns
2-hydroxyhippurate (salicylurate)					-0.1185	-0.5061 to 0.3089	0.5902	ns		-0.1228	-0.5093 to 0.3050	0.5769	ns
2-hydroxypalmitate					0.1961	-0.2352 to 0.5629	0.3698	ns		0.2917	-0.1371 to 0.6284	0.1768	ns
2-hydroxystearate					-0.07258	-0.4708 to 0.3502	0.7421	ns		0.1098	-0.3169 to 0.4995	0.6181	ns
2-linoleoylglycerophosphocholine*					0.3159	-0.1108 to 0.6443	0.142	ns		0.279	-0.1506 to 0.6200	0.1973	ns
2-linoleoylglycerophosphoethanolamine*					0.0717	-0.3510 to 0.4701	0.7451	ns		-0.03682	-0.4424 to 0.3813	0.8675	ns
2-methoxyacetaminophen sulfate*					-0.3655	-0.6759 to 0.05515	0.0864	ns		-0.3845	-0.6878 to 0.03303	0.0701	ns
2-methylbutyroylcarnitine					0.2529	-0.1779 to 0.6024	0.2442	ns		0.293	-0.1357 to 0.6293	0.1748	ns
2-methylmalonyl carnitine					0.2288	-0.2026 to 0.5858	0.2937	ns		0.07303	-0.3498 to 0.4711	0.7405	ns
2-myristoylglycerophosphocholine*					-0.05545	-0.4573 to 0.3652	0.8016	ns		-0.02447	-0.4324 to 0.3918	0.9117	ns
2-oleoylglycerophosphocholine*					0.2072	-0.2242 to 0.5708	0.3428	ns		0.2478	-0.1832 to 0.5989	0.2542	ns
2-oleoylglycerophosphoethanolamine*					-0.1773	-0.5494 to 0.2536	0.4184	ns		-0.1117	-0.5009 to 0.3151	0.612	ns
2-oleoylglycerophosphoinositol*					-0.2264	-0.5842 to 0.2050	0.2989	ns		-0.1282	-0.5134 to 0.2999	0.5598	ns
2-palmitoleoylglycerophosphocholine*					0.1638	-0.2665 to 0.5396	0.4553	ns		0.2157	-0.2158 to 0.5767	0.3229	ns
2-palmitoylglycerol (2-monopalmitin)					0.03919	-0.3792 to 0.4443	0.8591	ns		0.06324	-0.3584 to 0.4634	0.7744	ns
2-palmitoylglycerophosphocholine*					0.05646	-0.3643 to 0.4581	0.798	ns		0.1994	-0.2319 to 0.5652	0.3616	ns
2-palmitoylglycerophosphoethanolamine*					-0.2656	-0.6110 to 0.1647	0.2206	ns		-0.2081	-0.5713 to 0.2234	0.3407	ns
2-stearoylglycerophosphocholine*					0.3013	-0.1267 to 0.6347	0.1624	ns		0.1712	-0.2594 to 0.5450	0.4349	ns
3-(4-hydroxyphenyl)lactate					0.5088	0.1221 to 0.7614	0.0132	*		0.4143	0.002414 to 0.7060	0.0494	*
3-(cystein-S-yl)acetaminophen*					-0.2869	-0.6252 to 0.1422	0.1844	ns		-0.2903	-0.6275 to 0.1386	0.179	ns
3-aminoisobutyrate					-0.5012	-0.7571 to -0.1121	0.0148	*		-0.3613	-0.6733 to 0.05989	0.0903	ns
3-carboxy-4-methyl-5-propyl-2-furanpropanoate (CMPF)					-0.05809	-0.4594 to 0.3629	0.7923	ns		0.01268	-0.4017 to 0.4228	0.9542	ns
3-dehydrocarnitine*					-0.03359	-0.4398 to 0.3840	0.8791	ns		0.008694	-0.4051 to 0.4195	0.9686	ns
3'-dephosphocoenzyme A					0.4831	0.08845 to 0.7467	0.0195	*		0.427	0.01782 to 0.7136	0.0422	*
3-hydroxybutyrate (BHBA)					0.2032	-0.2282 to 0.5679	0.3524	ns		0.06991	-0.3525 to 0.4687	0.7513	ns
3-hydroxyhippurate					-0.2707	-0.6144 to 0.1594	0.2116	ns		-0.3178	-0.6455 to 0.1087	0.1395	ns
3-indoxyl sulfate					-0.1532	-0.5319 to 0.2766	0.4853	ns		-0.157	-0.5347 to 0.2729	0.4742	ns
3-methyl-2-oxovalerate					-0.1542	-0.5327 to 0.2756	0.4823	ns		-0.1837	-0.5540 to 0.2473	0.4014	ns
3-methylhistidine					-0.2317	-0.5879 to 0.1996	0.2874	ns		-0.1204	-0.5075 to 0.3072	0.5843	ns
3-phosphoglycerate (isobar with 2-phosphoglycerate)					-0.245	-0.5970 to 0.1861	0.2599	ns		-0.03452	-0.4405 to 0.3832	0.8758	ns
4-acetamidobutanoate					0.2108	-0.2206 to 0.5733	0.3342	ns		0.278	-0.1517 to 0.6193	0.199	ns
4-acetamidophenol					-0.2456	-0.5974 to 0.1854	0.2586	ns		-0.2746	-0.6170 to 0.1553	0.2048	ns
4-acetaminophen sulfate					-0.401	-0.6979 to 0.01347	0.0579	ns		-0.5128	-0.7636 to -0.1274	0.0124	*
4-androsten-3beta,17beta-diol disulfate 1*					-0.2402	-0.5937 to 0.1910	0.2696	ns		-0.3408	-0.6603 to 0.08313	0.1115	ns
4-hydroxybutyrate (GHB)					0.2107	-0.2207 to 0.5732	0.3345	ns		0.2758	-0.1540 to 0.6178	0.2028	ns
4-hydroxyphenylpyruvate					0.05404	-0.3664 to 0.4562	0.8066	ns		0.07896	-0.3445 to 0.4758	0.7202	ns
4-methyl-2-oxopentanoate					-0.09573	-0.4887 to 0.3296	0.6639	ns		-0.1228	-0.5093 to 0.3050	0.5768	ns
4-nitrophenol					0.06492	-0.3569 to 0.4648	0.7685	ns		0.06674	-0.3553 to 0.4662	0.7622	ns
5,6-dihydrouracil					-0.06275	-0.4631 to 0.3588	0.7761	ns		-0.05725	-0.4587 to 0.3636	0.7953	ns
5-methyltetrahydrofolate (5MeTHF)					0.1247	-0.3032 to 0.5107	0.5708	ns		0.08021	-0.3434 to 0.4767	0.716	ns
5-methylthioadenosine (MTA)					-0.03325	-0.4395 to 0.3843	0.8803	ns		-0.02796	-0.4352 to 0.3888	0.8992	ns
5-methyluridine (ribothymidine)					-0.01211	-0.4223 to 0.4022	0.9563	ns		0.01913	-0.3963 to 0.4280	0.931	ns
5-oxoproline					-0.1762	-0.5486 to 0.2546	0.4213	ns		-0.1158	-0.5040 to 0.3114	0.5988	ns
6-phosphogluconate					0.235	-0.1963 to 0.5901	0.2804	ns		0.1926	-0.2387 to 0.5604	0.3787	ns
6'-sialyllactose					0.4563	0.05423 to 0.7311	0.0286	*		0.3693	-0.05074 to 0.6783	0.0829	ns
7-alpha-hydroxy-3-oxo-4-cholestenoate (7-Hoca)					-0.07489	-0.4726 to 0.3481	0.7341	ns		0.01617	-0.3988 to 0.4256	0.9416	ns
acetyl CoA					0.5259	0.1451 to 0.7710	0.0099	**		0.4867	0.09304 to 0.7487	0.0185	*
acetylcarnitine					0.1509	-0.2787 to 0.5302	0.4918	ns		0.1741	-0.2567 to 0.5471	0.427	ns
Ac-Ser-Asp-Lys-Pro-OH					-0.1497	-0.5293 to 0.2799	0.4954	ns		-0.07486	-0.4726 to 0.3482	0.7343	ns
adenine					0.5023	0.1135 to 0.7577	0.0146	*		0.4876	0.09430 to 0.7493	0.0183	*
adenosine					0.5168	0.1328 to 0.7659	0.0116	*		0.3826	-0.03527 to 0.6866	0.0716	ns
adenosine 2'-monophosphate (2'-AMP)					-0.1302	-0.5149 to 0.2981	0.5537	ns		0.01309	-0.4014 to 0.4231	0.9527	ns
adenosine 3',5'-cyclic monophosphate (cAMP)					-0.1241	-0.5103 to 0.3037	0.5726	ns		-0.02661	-0.4341 to 0.3900	0.9041	ns
adenosine 3'-monophosphate (3'-AMP)					-0.209	-0.5720 to 0.2224	0.3385	ns		-0.03579	-0.4416 to 0.3821	0.8712	ns
adenosine 5'-diphosphate (ADP)					0.4981	0.1080 to 0.7553	0.0156	*		0.4881	0.09493 to 0.7496	0.0181	*
adenosine 5'diphosphoribose					-0.1229	-0.5094 to 0.3048	0.5764	ns		-0.1311	-0.5155 to 0.2973	0.551	ns
adenosine 5'-monophosphate (AMP)					0.398	-0.01712 to 0.6961	0.06	ns		0.3431	-0.08060 to 0.6618	0.109	ns
adenylosuccinate					0.4079	-0.005286 to 0.7021	0.0533	ns		0.4116	-0.0008899 to 0.7043	0.051	ns
adrenate (22:4n6)					-0.1906	-0.5590 to 0.2406	0.3836	ns		-0.2682	-0.6127 to 0.1620	0.216	ns
agmatine					-0.1183	-0.5059 to 0.3090	0.5907	ns		-0.01939	-0.4283 to 0.3961	0.93	ns
AICA ribonucleotide					0.03419	-0.3835 to 0.4403	0.8769	ns		0.134	-0.2945 to 0.5177	0.542	ns
alanine					-0.07632	-0.4737 to 0.3469	0.7293	ns		-0.07986	-0.4765 to 0.3437	0.7172	ns
alanylleucine					-0.124	-0.5102 to 0.3038	0.5729	ns		-0.09044	-0.4847 to 0.3343	0.6815	ns
alanylphenylalanine					-0.0736	-0.4716 to 0.3493	0.7386	ns		-0.07861	-0.4755 to 0.3449	0.7214	ns
alpha-hydroxyisovalerate					-0.1293	-0.5142 to 0.2990	0.5567	ns		-0.1462	-0.5267 to 0.2832	0.5057	ns
alpha-tocopherol					0.1593	-0.2708 to 0.5363	0.468	ns		0.09499	-0.3302 to 0.4882	0.6664	ns
androsterone sulfate					-0.188	-0.5571 to 0.2431	0.3903	ns		-0.2741	-0.6167 to 0.1558	0.2056	ns
anserine					0.09642	-0.3290 to 0.4893	0.6616	ns		0.2149	-0.2166 to 0.5761	0.3249	ns
arabitol					-0.07559	-0.4731 to 0.3475	0.7317	ns		-0.06719	-0.4666 to 0.3549	0.7607	ns
arachidonate (20:4n6)					-0.4704	-0.7393 to -0.07212	0.0235	*		-0.4782	-0.7438 to -0.08203	0.021	*
arginine					-0.5134	-0.7640 to -0.1282	0.0122	*		-0.5571	-0.7884 to -0.1881	0.0057	**
ascorbate (Vitamin C)					0.4768	0.08034 to 0.7430	0.0214	*		0.2981	-0.1302 to 0.6326	0.1671	ns
asparagine					-0.5137	-0.7642 to -0.1287	0.0122	*		-0.421	-0.7100 to -0.01049	0.0455	*
aspartate					-0.2087	-0.5718 to 0.2227	0.3392	ns		-0.01658	-0.4260 to 0.3984	0.9401	ns
aspartylleucine					-0.05826	-0.4595 to 0.3627	0.7917	ns		-0.04365	-0.4479 to 0.3754	0.8432	ns
aspartylphenylalanine					-0.05161	-0.4542 to 0.3685	0.8151	ns		-0.1082	-0.4983 to 0.3183	0.6231	ns
assymetric dimethylarginine (ADMA)					-0.2591	-0.6066 to 0.1715	0.2325	ns		-0.2547	-0.6036 to 0.1761	0.2409	ns
azelate (nonanedioate)					-0.18	-0.5514 to 0.2509	0.4111	ns		-0.2977	-0.6323 to 0.1307	0.1678	ns
benzoate					0.1094	-0.3172 to 0.4992	0.6193	ns		0.1239	-0.3039 to 0.5101	0.5732	ns
beta-alanine					0.2244	-0.2071 to 0.5828	0.3034	ns		0.1637	-0.2666 to 0.5396	0.4555	ns
beta-hydroxyisovalerate					0.352	-0.07053 to 0.6674	0.0995	ns		0.3618	-0.05929 to 0.6736	0.0898	ns
betaine					0.4109	-0.001700 to 0.7039	0.0515	ns		0.4149	0.003131 to 0.7064	0.049	*
butyrylcarnitine					0.03643	-0.3816 to 0.4421	0.8689	ns		-0.03697	-0.4425 to 0.3811	0.867	ns
caprate (10:0)					0.05156	-0.3686 to 0.4542	0.8152	ns		0.03717	-0.3810 to 0.4427	0.8663	ns
caproate (6:0)					-0.03885	-0.4440 to 0.3795	0.8603	ns		-0.09244	-0.4862 to 0.3325	0.6748	ns
caprylate (8:0)					-0.02751	-0.4349 to 0.3892	0.9009	ns		-0.02514	-0.4329 to 0.3912	0.9093	ns
carnitine					-0.004035	-0.4156 to 0.4089	0.9854	ns		0.05734	-0.3635 to 0.4588	0.795	ns
carnosine					0.08338	-0.3406 to 0.4792	0.7053	ns		0.156	-0.2739 to 0.5339	0.4773	ns
catechol sulfate					-0.5052	-0.7593 to -0.1173	0.0139	*		-0.5684	-0.7945 to -0.2039	0.0047	**
C-glycosyltryptophan*					-0.08694	-0.4820 to 0.3375	0.6933	ns		-0.003271	-0.4150 to 0.4096	0.9882	ns
chiro-inositol					0.2234	-0.2081 to 0.5821	0.3055	ns		0.2129	-0.2186 to 0.5747	0.3294	ns
cholate					-0.2029	-0.5677 to 0.2285	0.353	ns		-0.2301	-0.5867 to 0.2013	0.291	ns
cholesterol					-0.1562	-0.5341 to 0.2737	0.4766	ns		-0.1595	-0.5365 to 0.2706	0.4673	ns
choline					-0.2884	-0.6262 to 0.1406	0.182	ns		-0.2809	-0.6212 to 0.1486	0.1942	ns
choline phosphate					0.4726	0.07490 to 0.7406	0.0228	*		0.5191	0.1359 to 0.7672	0.0111	*
cis-urocanate					-0.2259	-0.5838 to 0.2055	0.3	ns		-0.2245	-0.5829 to 0.2069	0.303	ns
cis-vaccenate (18:1n7)					-0.0877	-0.4825 to 0.3368	0.6907	ns		-0.1242	-0.5104 to 0.3036	0.5723	ns
citrate					-0.2578	-0.6057 to 0.1729	0.2351	ns		-0.258	-0.6059 to 0.1726	0.2345	ns
citrulline					-0.03867	-0.4439 to 0.3797	0.8609	ns		0.02517	-0.3912 to 0.4330	0.9092	ns
coenzyme A					0.6422	0.3128 to 0.8338	0.001	***		0.6011	0.2510 to 0.8121	0.0024	**
creatine					0.3008	-0.1273 to 0.6344	0.1631	ns		0.2253	-0.2061 to 0.5834	0.3013	ns
creatinine					-0.1355	-0.5188 to 0.2932	0.5376	ns		-0.1039	-0.4950 to 0.3222	0.637	ns
cystathionine					0.3029	-0.1250 to 0.6358	0.16	ns		0.06097	-0.3604 to 0.4617	0.7823	ns
cysteine					0.1454	-0.2839 to 0.5262	0.508	ns		0.1662	-0.2642 to 0.5414	0.4485	ns
cysteine-glutathione disulfide					0.02533	-0.3910 to 0.4331	0.9087	ns		0.1259	-0.3021 to 0.5116	0.5671	ns
cystine					-0.3009	-0.6345 to 0.1272	0.163	ns		-0.2378	-0.5920 to 0.1935	0.2747	ns
cytidine					-0.117	-0.5050 to 0.3102	0.5949	ns		0.06586	-0.3561 to 0.4655	0.7653	ns
cytidine 5'-diphosphocholine					0.06634	-0.3557 to 0.4659	0.7636	ns		0.0261	-0.3904 to 0.4337	0.9059	ns
cytidine 5'-monophosphate (5'-CMP)					0.4171	0.005825 to 0.7077	0.0477	*		0.3887	-0.02811 to 0.6904	0.0668	ns
cytidine-3'-monophosphate (3'-CMP)					-0.264	-0.6099 to 0.1664	0.2235	ns		-0.199	-0.5649 to 0.2324	0.3627	ns
cytidine-5'-diphosphoethanolamine					0.2284	-0.2030 to 0.5856	0.2944	ns		0.2721	-0.1579 to 0.6154	0.2091	ns
dehydroisoandrosterone sulfate (DHEA-S)					-0.1607	-0.5374 to 0.2694	0.4638	ns		-0.1903	-0.5587 to 0.2409	0.3845	ns
deoxycarnitine					0.04508	-0.3742 to 0.4490	0.8381	ns		0.0755	-0.3476 to 0.4731	0.7321	ns
deoxycholate					-0.2	-0.5656 to 0.2314	0.3602	ns		-0.3514	-0.6670 to 0.07126	0.1002	ns
dihomo-linoleate (20:2n6)					-0.06547	-0.4652 to 0.3564	0.7666	ns		-0.107	-0.4974 to 0.3194	0.627	ns
dihomo-linolenate (20:3n3 or n6)					-0.1443	-0.5254 to 0.2849	0.5111	ns		-0.1633	-0.5393 to 0.2670	0.4567	ns
dihydrocholesterol					0.04452	-0.3746 to 0.4486	0.8401	ns		0.03871	-0.3796 to 0.4439	0.8608	ns
docosadienoate (22:2n6)					0.01673	-0.3983 to 0.4261	0.9396	ns		0.06258	-0.3590 to 0.4629	0.7767	ns
docosahexaenoate (DHA; 22:6n3)					-0.1362	-0.5193 to 0.2925	0.5355	ns		0.007702	-0.4059 to 0.4187	0.9722	ns
docosapentaenoate (n3 DPA; 22:5n3)					-0.1655	-0.5409 to 0.2648	0.4504	ns		-0.3267	-0.6512 to 0.09895	0.1282	ns
docosapentaenoate (n6 DPA; 22:5n6)					-0.1728	-0.5462 to 0.2579	0.4305	ns		-0.08406	-0.4797 to 0.3400	0.703	ns
docosatrienoate (22:3n3)					-0.05576	-0.4575 to 0.3649	0.8005	ns		-0.01551	-0.4251 to 0.3993	0.944	ns
eicosapentaenoate (EPA; 20:5n3)					-0.1596	-0.5366 to 0.2705	0.4671	ns		-0.1891	-0.5579 to 0.2421	0.3875	ns
eicosenoate (20:1n9 or 11)					-0.02518	-0.4330 to 0.3912	0.9092	ns		-0.03502	-0.4409 to 0.3828	0.8739	ns
epiandrosterone sulfate					-0.1078	-0.4980 to 0.3186	0.6244	ns		-0.1096	-0.4993 to 0.3170	0.6187	ns
ergothioneine					0.03282	-0.3847 to 0.4392	0.8818	ns		-0.06885	-0.4679 to 0.3535	0.7549	ns
erythritol					0.08006	-0.3436 to 0.4766	0.7165	ns		0.04261	-0.3763 to 0.4470	0.8469	ns
erythronate*					0.1931	-0.2382 to 0.5607	0.3774	ns		0.0924	-0.3326 to 0.4862	0.675	ns
ethanolamine					0.2553	-0.1754 to 0.6040	0.2396	ns		0.3069	-0.1206 to 0.6384	0.1543	ns
flavin adenine dinucleotide (FAD)					0.3669	-0.05350 to 0.6768	0.0851	ns		0.324	-0.1019 to 0.6496	0.1314	ns
fructose					0.05208	-0.3681 to 0.4546	0.8134	ns		0.088	-0.3365 to 0.4828	0.6897	ns
fructose-6-phosphate					-0.2284	-0.5856 to 0.2030	0.2945	ns		-0.2241	-0.5826 to 0.2073	0.3039	ns
fucose					-0.3276	-0.6518 to 0.09796	0.1271	ns		-0.3058	-0.6377 to 0.1219	0.1559	ns
fumarate					0.1734	-0.2573 to 0.5466	0.4287	ns		0.1775	-0.2533 to 0.5496	0.4177	ns
gamma-aminobutyrate (GABA)					0.09573	-0.3296 to 0.4887	0.6639	ns		0.3213	-0.1049 to 0.6478	0.1349	ns
gamma-glutamylglutamate					0.0525	-0.3678 to 0.4549	0.812	ns		-0.005979	-0.4172 to 0.4073	0.9784	ns
gamma-glutamylglutamine					-0.383	-0.6869 to 0.03475	0.0712	ns		-0.2408	-0.5941 to 0.1904	0.2684	ns
gamma-glutamylisoleucine*					-0.03146	-0.4381 to 0.3858	0.8867	ns		0.002965	-0.4098 to 0.4147	0.9893	ns
gamma-glutamylleucine					-0.08525	-0.4807 to 0.3390	0.6989	ns		-0.07359	-0.4716 to 0.3493	0.7386	ns
gamma-glutamylmethionine					-0.3074	-0.6387 to 0.1202	0.1537	ns		-0.2323	-0.5883 to 0.1990	0.2861	ns
gamma-glutamylphenylalanine					-0.0784	-0.4753 to 0.3450	0.7221	ns		-0.1167	-0.5047 to 0.3106	0.596	ns
gamma-glutamyltyrosine					-0.0985	-0.4909 to 0.3271	0.6548	ns		-0.1526	-0.5314 to 0.2772	0.4871	ns
gamma-glutamylvaline					0.05279	-0.3675 to 0.4552	0.8109	ns		0.08426	-0.3398 to 0.4799	0.7023	ns
gamma-tocopherol					0.1933	-0.2379 to 0.5609	0.3768	ns		0.1584	-0.2717 to 0.5357	0.4705	ns
gluconate					0.4211	0.01063 to 0.7101	0.0454	*		0.3247	-0.1011 to 0.6500	0.1306	ns
glucose					-0.1039	-0.4950 to 0.3222	0.6372	ns		-0.1947	-0.5619 to 0.2366	0.3734	ns
glucose-6-phosphate (G6P)					-0.216	-0.5769 to 0.2155	0.3222	ns		-0.1365	-0.5196 to 0.2922	0.5344	ns
glutamate					-0.01338	-0.4233 to 0.4011	0.9517	ns		0.03045	-0.3867 to 0.4373	0.8903	ns
glutamate, gamma-methyl ester					0.2157	-0.2158 to 0.5767	0.323	ns		0.2812	-0.1483 to 0.6214	0.1937	ns
glutamine					-0.4668	-0.7372 to -0.06751	0.0247	*		-0.3626	-0.6741 to 0.05840	0.089	ns
glutarate (pentanedioate)					0.373	-0.04641 to 0.6806	0.0796	ns		0.3382	-0.08605 to 0.6587	0.1144	ns
glutaroyl carnitine					0.07015	-0.3523 to 0.4689	0.7504	ns		0.17	-0.2605 to 0.5442	0.4379	ns
glutathione, oxidized (GSSG)					0.337	-0.08744 to 0.6579	0.1158	ns		0.19	-0.2412 to 0.5585	0.3853	ns
glutathione, reduced (GSH)					0.5465	0.1733 to 0.7825	0.007	**		0.3549	-0.06721 to 0.6693	0.0965	ns
glycerate					-0.05339	-0.4557 to 0.3670	0.8088	ns		0.01486	-0.3999 to 0.4245	0.9464	ns
glycerol					-0.0727	-0.4709 to 0.3501	0.7417	ns		-0.05773	-0.4591 to 0.3632	0.7936	ns
glycerol 2-phosphate					-0.2621	-0.6086 to 0.1684	0.2271	ns		-0.2067	-0.5704 to 0.2247	0.344	ns
glycerol 3-phosphate (G3P)					-0.1774	-0.5495 to 0.2534	0.418	ns		-0.2091	-0.5721 to 0.2223	0.3382	ns
glycerophosphoethanolamine					-0.4771	-0.7432 to -0.08074	0.0213	*		-0.2532	-0.6026 to 0.1776	0.2437	ns
glycerophosphorylcholine (GPC)					-0.2285	-0.5856 to 0.2029	0.2943	ns		-0.3288	-0.6526 to 0.09656	0.1255	ns
glycine					-0.08142	-0.4777 to 0.3424	0.7119	ns		-0.001044	-0.4132 to 0.4114	0.9962	ns
glycochenodeoxycholate					-0.1772	-0.5493 to 0.2537	0.4187	ns		-0.3001	-0.6340 to 0.1280	0.1641	ns
glycocholate					-0.2048	-0.5691 to 0.2266	0.3485	ns		-0.2279	-0.5852 to 0.2035	0.2956	ns
glycolate (hydroxyacetate)					0.3385	-0.08573 to 0.6589	0.1141	ns		0.3749	-0.04423 to 0.6818	0.078	ns
glycolithocholate sulfate*					0.01189	-0.4024 to 0.4221	0.9571	ns		-0.01867	-0.4277 to 0.3967	0.9326	ns
glycylglycine					0.154	-0.2758 to 0.5325	0.483	ns		0.01835	-0.3969 to 0.4274	0.9338	ns
glycylisoleucine					0.13	-0.2983 to 0.5147	0.5545	ns		0.185	-0.2461 to 0.5550	0.3981	ns
glycylleucine					0.005432	-0.4078 to 0.4168	0.9804	ns		0.01972	-0.3958 to 0.4285	0.9288	ns
glycylphenylalanine					-0.06185	-0.4624 to 0.3596	0.7792	ns		-0.07153	-0.4700 to 0.3511	0.7457	ns
glycylproline					-0.2069	-0.5706 to 0.2245	0.3434	ns		-0.2117	-0.5739 to 0.2198	0.3323	ns
glycylvaline					-0.2761	-0.6180 to 0.1537	0.2022	ns		-0.32	-0.6470 to 0.1063	0.1366	ns
guanine					-0.3177	-0.6455 to 0.1088	0.1395	ns		-0.3365	-0.6575 to 0.08803	0.1164	ns
guanosine					-0.2034	-0.5681 to 0.2280	0.3519	ns		-0.1124	-0.5014 to 0.3145	0.6097	ns
guanosine 5'- monophosphate (5'-GMP)					0.2661	-0.1642 to 0.6114	0.2196	ns		0.3721	-0.04746 to 0.6801	0.0804	ns
heme*					-0.06908	-0.4680 to 0.3533	0.7541	ns		-0.1089	-0.4988 to 0.3177	0.621	ns
heptaethylene glycol					0.3381	-0.08624 to 0.6586	0.1146	ns		0.3299	-0.09531 to 0.6534	0.1242	ns
heptanoate (7:0)					0.1059	-0.3203 to 0.4965	0.6304	ns		0.1038	-0.3223 to 0.4949	0.6375	ns
hexaethylene glycol					0.371	-0.04873 to 0.6794	0.0813	ns		0.365	-0.05562 to 0.6756	0.0868	ns
hexanoylcarnitine					0.1456	-0.2837 to 0.5263	0.5074	ns		-0.04555	-0.4494 to 0.3738	0.8365	ns
hippurate					-0.3729	-0.6806 to 0.04652	0.0797	ns		-0.4116	-0.7044 to 0.0008274	0.051	ns
histamine					-0.08972	-0.4841 to 0.3350	0.6839	ns		-0.09337	-0.4869 to 0.3317	0.6718	ns
histidine					-0.3827	-0.6866 to 0.03519	0.0715	ns		-0.3797	-0.6848 to 0.03862	0.0739	ns
histidylleucine					-0.105	-0.4958 to 0.3212	0.6336	ns		-0.1381	-0.5207 to 0.2908	0.5299	ns
hydrochlorothiazide					-0.1908	-0.5591 to 0.2404	0.3832	ns		-0.1899	-0.5585 to 0.2413	0.3855	ns
hydroxyisovaleroyl carnitine					0.2889	-0.1401 to 0.6266	0.1812	ns		0.09178	-0.3331 to 0.4857	0.677	ns
hypotaurine					0.3463	-0.07698 to 0.6638	0.1055	ns		0.3122	-0.1149 to 0.6418	0.147	ns
hypoxanthine					-0.1763	-0.5487 to 0.2545	0.421	ns		-0.08114	-0.4775 to 0.3426	0.7128	ns
inosine					-0.1057	-0.4964 to 0.3205	0.6311	ns		-0.1094	-0.4992 to 0.3172	0.6191	ns
inosine 5'-monophosphate (IMP)					0.4246	0.01493 to 0.7122	0.0434	*		0.4334	0.02576 to 0.7175	0.0388	*
inositol 1-phosphate (I1P)					-0.1316	-0.5159 to 0.2968	0.5495	ns		-0.1301	-0.5148 to 0.2982	0.554	ns
Isobar: fructose 1,6-diphosphate, glucose 1,6-diphosphate, myo-inositol 1,4 or 1,3-diphosphate					0.02135	-0.3944 to 0.4299	0.923	ns		0.2738	-0.1562 to 0.6165	0.2062	ns
Isobar: ribulose 5-phosphate, xylulose 5-phosphate					-0.1307	-0.5152 to 0.2976	0.5521	ns		0.0971	-0.3283 to 0.4898	0.6594	ns
Isobar: UDP-acetylglucosamine, UDP-acetylgalactosamine					0.4402	0.03410 to 0.7215	0.0355	*		0.3493	-0.07361 to 0.6657	0.1023	ns
isobutyrylcarnitine					0.3365	-0.08797 to 0.6576	0.1164	ns		0.2222	-0.2093 to 0.5812	0.3082	ns
isoleucine					-0.1589	-0.5361 to 0.2711	0.4689	ns		-0.1657	-0.5410 to 0.2647	0.4499	ns
isoleucylalanine					-0.09776	-0.4903 to 0.3277	0.6572	ns		-0.1029	-0.4943 to 0.3231	0.6402	ns
isoleucylglutamate					-0.1358	-0.5190 to 0.2929	0.5368	ns		-0.1883	-0.5573 to 0.2429	0.3896	ns
isoleucylglutamine					-0.05859	-0.4598 to 0.3625	0.7906	ns		-0.08945	-0.4839 to 0.3352	0.6848	ns
isoleucylserine					-0.1126	-0.5016 to 0.3143	0.609	ns		-0.05183	-0.4544 to 0.3683	0.8143	ns
isovalerylcarnitine					0.2313	-0.2001 to 0.5876	0.2882	ns		0.308	-0.1195 to 0.6391	0.1528	ns
kynurenine					0.1023	-0.3236 to 0.4938	0.6423	ns		0.04198	-0.3768 to 0.4465	0.8492	ns
lactate					-0.01703	-0.4263 to 0.3981	0.9385	ns		0.01047	-0.4036 to 0.4209	0.9622	ns
lathosterol					0.3745	-0.04467 to 0.6816	0.0783	ns		0.2514	-0.1795 to 0.6014	0.2471	ns
laurate (12:0)					-0.05319	-0.4555 to 0.3672	0.8095	ns		-0.1344	-0.5180 to 0.2942	0.541	ns
leucine					-0.1766	-0.5489 to 0.2542	0.4203	ns		-0.1839	-0.5542 to 0.2471	0.4009	ns
leucylalanine					-0.1594	-0.5364 to 0.2707	0.4676	ns		-0.2272	-0.5847 to 0.2042	0.2971	ns
leucylglutamate					-0.07243	-0.4707 to 0.3503	0.7426	ns		-0.1352	-0.5186 to 0.2934	0.5384	ns
leucylglycine					-0.07028	-0.4690 to 0.3522	0.75	ns		-0.03734	-0.4428 to 0.3808	0.8657	ns
leucylserine					0.1839	-0.2471 to 0.5542	0.4009	ns		0.3561	-0.06581 to 0.6701	0.0953	ns
lidocaine					0.1004	-0.3254 to 0.4923	0.6485	ns		-0.02901	-0.4361 to 0.3879	0.8955	ns
linoleate (18:2n6)					-0.3285	-0.6525 to 0.09688	0.1259	ns		-0.3473	-0.6645 to 0.07580	0.1044	ns
linolenate [alpha or gamma; (18:3n3 or 6)]					-0.1816	-0.5526 to 0.2493	0.4068	ns		-0.3102	-0.6406 to 0.1170	0.1497	ns
lysine					-0.1833	-0.5538 to 0.2477	0.4024	ns		-0.1805	-0.5517 to 0.2505	0.41	ns
malate					0.2497	-0.1812 to 0.6002	0.2505	ns		0.2521	-0.1788 to 0.6018	0.2459	ns
malonylcarnitine					-0.1715	-0.5453 to 0.2591	0.4339	ns		-0.1653	-0.5407 to 0.2651	0.4511	ns
maltopentaose					-0.09002	-0.4843 to 0.3347	0.6829	ns		-0.178	-0.5499 to 0.2528	0.4164	ns
maltose					-0.3466	-0.6640 to 0.07665	0.1052	ns		-0.165	-0.5405 to 0.2654	0.4519	ns
maltotetraose					-0.04331	-0.4476 to 0.3757	0.8444	ns		-0.1348	-0.5183 to 0.2938	0.5396	ns
maltotriose					-0.1491	-0.5289 to 0.2805	0.4972	ns		-0.199	-0.5649 to 0.2324	0.3628	ns
mannitol					0.2917	-0.1371 to 0.6284	0.1769	ns		0.1931	-0.2382 to 0.5607	0.3774	ns
mannose					-0.1686	-0.5431 to 0.2619	0.4419	ns		-0.2187	-0.5788 to 0.2128	0.3161	ns
mannose-6-phosphate					-0.1786	-0.5504 to 0.2522	0.4148	ns		0.04496	-0.3743 to 0.4489	0.8386	ns
margarate (17:0)					-0.25	-0.6004 to 0.1810	0.25	ns		-0.2226	-0.5816 to 0.2088	0.3072	ns
mead acid (20:3n9)					-0.04527	-0.4492 to 0.3740	0.8375	ns		0.03958	-0.3789 to 0.4446	0.8577	ns
methionine					-0.2269	-0.5845 to 0.2045	0.2978	ns		-0.2274	-0.5849 to 0.2040	0.2967	ns
methionylthreonine					0.01103	-0.4031 to 0.4214	0.9602	ns		0.008195	-0.4055 to 0.4191	0.9704	ns
methionylvaline					-0.2515	-0.6014 to 0.1794	0.247	ns		-0.1814	-0.5524 to 0.2495	0.4074	ns
methyl-4-hydroxybenzoate					0.1315	-0.2969 to 0.5158	0.5497	ns		0.1303	-0.2980 to 0.5149	0.5536	ns
methyl-alpha-glucopyranoside					0.09899	-0.3266 to 0.4912	0.6532	ns		0.1892	-0.2420 to 0.5579	0.3874	ns
methylphosphate					0.3072	-0.1203 to 0.6386	0.1539	ns		0.3363	-0.08821 to 0.6574	0.1166	ns
myo-inositol					0.249	-0.1820 to 0.5997	0.252	ns		0.2669	-0.1634 to 0.6118	0.2184	ns
myristate (14:0)					-0.4428	-0.7231 to -0.03733	0.0343	*		-0.4788	-0.7442 to -0.08290	0.0208	*
myristoleate (14:1n5)					0.02222	-0.3937 to 0.4306	0.9198	ns		-0.02814	-0.4354 to 0.3887	0.8986	ns
N1-methyladenosine					-0.08375	-0.4795 to 0.3403	0.704	ns		-0.07162	-0.4700 to 0.3510	0.7454	ns
N1-methylguanosine					-0.1327	-0.5168 to 0.2957	0.546	ns		-0.06512	-0.4649 to 0.3567	0.7678	ns
N6-acetyllysine					-0.1166	-0.5047 to 0.3106	0.5961	ns		-0.1247	-0.5107 to 0.3032	0.5707	ns
N-acetylalanine					0.08868	-0.3359 to 0.4833	0.6874	ns		0.1149	-0.3122 to 0.5033	0.6018	ns
N-acetylaspartate (NAA)					-0.4822	-0.7461 to -0.08723	0.0198	*		-0.4876	-0.7493 to -0.09424	0.0183	*
N-acetyl-aspartyl-glutamate (NAAG)					-0.3266	-0.6512 to 0.09900	0.1282	ns		-0.1087	-0.4987 to 0.3178	0.6214	ns
N-acetylglucosamine 6-phosphate					-0.3327	-0.6551 to 0.09229	0.1209	ns		-0.3046	-0.6369 to 0.1232	0.1577	ns
N-acetylglycine					-0.1531	-0.5318 to 0.2767	0.4856	ns		-0.2256	-0.5836 to 0.2059	0.3007	ns
N-acetylmethionine					-0.1117	-0.5009 to 0.3151	0.6119	ns		-0.03923	-0.4443 to 0.3792	0.859	ns
N-acetylneuraminate					-0.5818	-0.8018 to -0.2230	0.0036	**		-0.6556	-0.8407 to -0.3335	0.0007	***
N-acetylornithine					-0.4679	-0.7379 to -0.06893	0.0243	*		-0.3702	-0.6789 to 0.04963	0.082	ns
N-acetylserine					0.1332	-0.2953 to 0.5171	0.5446	ns		0.1702	-0.2603 to 0.5443	0.4374	ns
N-acetylthreonine					0.04202	-0.3768 to 0.4466	0.849	ns		0.04129	-0.3774 to 0.4460	0.8516	ns
N-ethylglycinexylidide*					0.003918	-0.4090 to 0.4155	0.9858	ns		-0.1495	-0.5292 to 0.2800	0.4959	ns
N-formylmethionine					0.02882	-0.3881 to 0.4359	0.8961	ns		-0.01602	-0.4255 to 0.3989	0.9422	ns
nicotinamide					0.1045	-0.3216 to 0.4955	0.635	ns		-0.005876	-0.4172 to 0.4074	0.9788	ns
nicotinamide adenine dinucleotide (NAD+)					0.1729	-0.2578 to 0.5463	0.4302	ns		0.1985	-0.2329 to 0.5646	0.3639	ns
nicotinamide adenine dinucleotide reduced (NADH)					0.3315	-0.09358 to 0.6544	0.1223	ns		0.4344	0.02692 to 0.7181	0.0383	*
nicotinamide ribonucleotide (NMN)					-0.0399	-0.4449 to 0.3786	0.8566	ns		-0.1442	-0.5252 to 0.2851	0.5117	ns
nonadecanoate (19:0)					0.09912	-0.3265 to 0.4913	0.6527	ns		0.07542	-0.3477 to 0.4730	0.7323	ns
oleate (18:1n9)					-0.1354	-0.5188 to 0.2932	0.5378	ns		-0.1948	-0.5619 to 0.2365	0.3731	ns
oleoylcarnitine					0.4529	0.04994 to 0.7291	0.03	*		0.4527	0.04964 to 0.7289	0.0301	*
ophthalmate					0.04077	-0.3779 to 0.4456	0.8535	ns		0.1277	-0.3004 to 0.5130	0.5614	ns
ornithine					-0.151	-0.5303 to 0.2786	0.4916	ns		-0.2627	-0.6090 to 0.1678	0.226	ns
p-acetamidophenylglucuronide					-0.2454	-0.5973 to 0.1856	0.259	ns		-0.3634	-0.6746 to 0.05756	0.0883	ns
palmitate (16:0)					-0.4596	-0.7330 to -0.05839	0.0274	*		-0.4593	-0.7328 to -0.05798	0.0275	*
palmitoleate (16:1n7)					-0.1956	-0.5625 to 0.2357	0.371	ns		-0.2806	-0.6211 to 0.1489	0.1946	ns
palmitoyl sphingomyelin					-0.349	-0.6656 to 0.07388	0.1026	ns		-0.3252	-0.6503 to 0.1005	0.1299	ns
palmitoylcarnitine					0.4234	0.01341 to 0.7115	0.0441	*		0.4434	0.03809 to 0.7235	0.0341	*
pantothenate					-0.1485	-0.5284 to 0.2810	0.4989	ns		-0.1241	-0.5103 to 0.3037	0.5726	ns
paraxanthine					-0.3659	-0.6762 to 0.05465	0.086	ns		-0.3609	-0.6730 to 0.06037	0.0907	ns
p-cresol sulfate					-0.1833	-0.5537 to 0.2477	0.4025	ns		-0.1449	-0.5258 to 0.2844	0.5095	ns
pelargonate (9:0)					-0.0005954	-0.4128 to 0.4118	0.9978	ns		-0.01994	-0.4287 to 0.3956	0.9281	ns
pentadecanoate (15:0)					-0.1223	-0.5089 to 0.3054	0.5782	ns		-0.08896	-0.4835 to 0.3356	0.6865	ns
pentaethylene glycol					0.4511	0.04771 to 0.7280	0.0307	*		0.4616	0.06087 to 0.7342	0.0266	*
phenol sulfate					-0.03163	-0.4382 to 0.3857	0.8861	ns		-0.07431	-0.4721 to 0.3487	0.7361	ns
phenylacetylglutamine					-0.1688	-0.5433 to 0.2617	0.4412	ns		-0.1875	-0.5567 to 0.2436	0.3917	ns
phenylalanine					-0.2391	-0.5930 to 0.1921	0.2718	ns		-0.2284	-0.5855 to 0.2030	0.2946	ns
phenylalanylserine					-0.03971	-0.4447 to 0.3788	0.8572	ns		-0.01651	-0.4259 to 0.3985	0.9404	ns
phenyllactate (PLA)					0.09589	-0.3294 to 0.4889	0.6634	ns		0.05113	-0.3689 to 0.4539	0.8168	ns
phenylpyruvate					0.1825	-0.2485 to 0.5532	0.4046	ns		0.1537	-0.2761 to 0.5322	0.4839	ns
phosphate					0.2034	-0.2280 to 0.5681	0.3519	ns		0.2174	-0.2141 to 0.5779	0.319	ns
phosphoethanolamine					0.4034	-0.01069 to 0.6994	0.0563	ns		0.2837	-0.1456 to 0.6231	0.1895	ns
phytosphingosine					0.07092	-0.3517 to 0.4695	0.7478	ns		0.1424	-0.2868 to 0.5239	0.517	ns
pipecolate					-0.3674	-0.6771 to 0.05288	0.0846	ns		-0.347	-0.6643 to 0.07619	0.1048	ns
piperine					0.05737	-0.3635 to 0.4588	0.7949	ns		-0.00958	-0.4202 to 0.4043	0.9654	ns
pregn steroid monosulfate*					0.05368	-0.3667 to 0.4559	0.8078	ns		0.09906	-0.3266 to 0.4913	0.6529	ns
pregnanediol-3-glucuronide					-0.04179	-0.4464 to 0.3770	0.8498	ns		-0.04801	-0.4514 to 0.3716	0.8278	ns
pro-hydroxy-pro					-0.1446	-0.5255 to 0.2847	0.5105	ns		-0.2969	-0.6319 to 0.1315	0.1689	ns
proline					-0.1048	-0.4957 to 0.3214	0.6341	ns		-0.14	-0.5222 to 0.2889	0.5239	ns
propionylcarnitine					-0.06598	-0.4656 to 0.3560	0.7649	ns		-0.002794	-0.4146 to 0.4100	0.9899	ns
pseudoephedrine					0.2302	-0.2012 to 0.5868	0.2906	ns		0.2302	-0.2012 to 0.5868	0.2906	ns
pseudouridine					-0.1746	-0.5475 to 0.2561	0.4255	ns		-0.159	-0.5361 to 0.2711	0.4688	ns
putrescine					0.3297	-0.09563 to 0.6532	0.1245	ns		0.2672	-0.1631 to 0.6121	0.2177	ns
pyridoxate					-0.2069	-0.5706 to 0.2245	0.3434	ns		-0.1987	-0.5647 to 0.2326	0.3634	ns
pyroglutamine*					0.08076	-0.3429 to 0.4772	0.7141	ns		0.02754	-0.3892 to 0.4349	0.9007	ns
pyrophosphate (PPi)					-0.0006113	-0.4128 to 0.4118	0.9978	ns		0.009556	-0.4043 to 0.4202	0.9655	ns
quebrachitol					-0.2306	-0.5871 to 0.2008	0.2898	ns		-0.1208	-0.5078 to 0.3068	0.583	ns
ranitidine					-0.07615	-0.4736 to 0.3470	0.7298	ns		-0.07615	-0.4736 to 0.3470	0.7298	ns
ribitol					0.05709	-0.3638 to 0.4586	0.7958	ns		0.08314	-0.3408 to 0.4790	0.7061	ns
ribose					-0.4529	-0.7290 to -0.04988	0.03	*		-0.1877	-0.5569 to 0.2434	0.391	ns
ribulose					-0.3019	-0.6351 to 0.1261	0.1615	ns		-0.145	-0.5259 to 0.2842	0.509	ns
S-adenosylhomocysteine (SAH)					0.09402	-0.3311 to 0.4874	0.6696	ns		0.1174	-0.3099 to 0.5052	0.5938	ns
scyllo-inositol					0.2615	-0.1690 to 0.6083	0.228	ns		0.1023	-0.3237 to 0.4937	0.6424	ns
sebacate (decanedioate)					-0.003162	-0.4149 to 0.4097	0.9886	ns		0.02038	-0.3952 to 0.4291	0.9265	ns
sedoheptulose-7-phosphate					-0.131	-0.5155 to 0.2973	0.5512	ns		0.07208	-0.3506 to 0.4704	0.7438	ns
serine					-0.0264	-0.4340 to 0.3901	0.9048	ns		0.02602	-0.3905 to 0.4337	0.9062	ns
serylleucine					-0.1364	-0.5195 to 0.2923	0.5348	ns		-0.1422	-0.5238 to 0.2869	0.5174	ns
serylphenyalanine					-0.3083	-0.6393 to 0.1192	0.1524	ns		-0.1218	-0.5086 to 0.3058	0.5797	ns
S-lactoylglutathione					0.0951	-0.3301 to 0.4882	0.666	ns		0.1219	-0.3057 to 0.5087	0.5794	ns
S-methylcysteine					-0.1373	-0.5202 to 0.2915	0.5321	ns		-0.006071	-0.4173 to 0.4072	0.9781	ns
S-methylglutathione					0.3854	-0.03197 to 0.6883	0.0693	ns		0.3334	-0.09144 to 0.6556	0.12	ns
sorbitol					0.3409	-0.08312 to 0.6603	0.1115	ns		0.2565	-0.1742 to 0.6049	0.2373	ns
spermidine					0.04479	-0.3744 to 0.4488	0.8392	ns		0.0488	-0.3710 to 0.4520	0.825	ns
sphinganine					-0.04896	-0.4521 to 0.3708	0.8244	ns		0.07175	-0.3509 to 0.4701	0.7449	ns
sphingosine					0.05179	-0.3684 to 0.4544	0.8145	ns		0.2222	-0.2093 to 0.5812	0.3082	ns
stachydrine					0.03282	-0.3847 to 0.4392	0.8818	ns		0.06593	-0.3560 to 0.4656	0.765	ns
stearate (18:0)					-0.4111	-0.7041 to 0.001441	0.0513	ns		-0.3855	-0.6884 to 0.03180	0.0692	ns
stearidonate (18:4n3)					-0.178	-0.5500 to 0.2528	0.4164	ns		-0.2597	-0.6070 to 0.1709	0.2314	ns
stearoyl sphingomyelin					0.01256	-0.4018 to 0.4227	0.9546	ns		-0.1753	-0.5480 to 0.2555	0.4238	ns
stearoylcarnitine					0.4468	0.04231 to 0.7255	0.0326	*		0.4686	0.06985 to 0.7383	0.0241	*
succinate					0.0825	-0.3414 to 0.4785	0.7082	ns		0.01942	-0.3960 to 0.4283	0.9299	ns
succinylcarnitine					0.2249	-0.2065 to 0.5832	0.3021	ns		0.06439	-0.3574 to 0.4644	0.7704	ns
taurine					0.3808	-0.03732 to 0.6855	0.073	ns		0.2708	-0.1593 to 0.6145	0.2114	ns
tetraethylene glycol					0.396	-0.01945 to 0.6949	0.0614	ns		0.4072	-0.006127 to 0.7017	0.0538	ns
theobromine					-0.1571	-0.5348 to 0.2729	0.4741	ns		-0.2832	-0.6228 to 0.1462	0.1904	ns
threonate					-0.171	-0.5449 to 0.2596	0.4352	ns		-0.07907	-0.4758 to 0.3445	0.7199	ns
threonine					-0.1222	-0.5089 to 0.3055	0.5785	ns		-0.0258	-0.4335 to 0.3906	0.907	ns
threonylleucine					-0.2114	-0.5737 to 0.2201	0.333	ns		-0.3339	-0.6559 to 0.09096	0.1195	ns
threonylphenylalanine					-0.2866	-0.6250 to 0.1426	0.1849	ns		-0.2035	-0.5682 to 0.2279	0.3516	ns
thymidine 5'-monophosphate					0.2988	-0.1294 to 0.6331	0.166	ns		0.4506	0.04711 to 0.7277	0.0309	*
thymine					-0.01009	-0.4206 to 0.4039	0.9636	ns		-0.03982	-0.4448 to 0.3787	0.8568	ns
tiglyl carnitine					-0.042	-0.4466 to 0.3768	0.8491	ns		0.05085	-0.3692 to 0.4536	0.8178	ns
triethyleneglycol					0.388	-0.02893 to 0.6899	0.0673	ns		0.4032	-0.01088 to 0.6993	0.0564	ns
tryptophan					-0.2716	-0.6151 to 0.1584	0.2099	ns		-0.2401	-0.5937 to 0.1911	0.2697	ns
tryptophan betaine					0.435	0.02766 to 0.7184	0.038	*		0.4932	0.1015 to 0.7525	0.0168	*
tyrosine					-0.2756	-0.6177 to 0.1542	0.2031	ns		-0.2737	-0.6164 to 0.1562	0.2064	ns
UDP-glucose (isobar with UDP-galactose)					0.3434	-0.08024 to 0.6620	0.1086	ns		0.3878	-0.02916 to 0.6898	0.0675	ns
UDP-glucuronate					0.3644	-0.05635 to 0.6752	0.0874	ns		0.3466	-0.07663 to 0.6640	0.1052	ns
undecanedioate					-0.2577	-0.6056 to 0.1730	0.2352	ns		-0.3899	-0.6911 to 0.02672	0.0659	ns
uracil					-0.1242	-0.5103 to 0.3037	0.5725	ns		-0.04543	-0.4493 to 0.3739	0.8369	ns
urate					-0.2064	-0.5702 to 0.2250	0.3447	ns		-0.2398	-0.5934 to 0.1914	0.2705	ns
urea					-0.1243	-0.5104 to 0.3036	0.5722	ns		-0.09136	-0.4854 to 0.3335	0.6784	ns
uridine					-0.1317	-0.5160 to 0.2967	0.5492	ns		-0.1172	-0.5051 to 0.3101	0.5943	ns
uridine 5'-triphosphate (UTP)					0.2487	-0.1823 to 0.5995	0.2525	ns		0.4557	0.05348 to 0.7307	0.0289	*
uridine monophosphate (5' or 3')					0.1791	-0.2518 to 0.5507	0.4136	ns		0.4093	-0.003649 to 0.7029	0.0525	ns
valerate					0.07206	-0.3507 to 0.4704	0.7439	ns		0.01908	-0.3963 to 0.4280	0.9312	ns
valerylcarnitine					0.2394	-0.1919 to 0.5931	0.2713	ns		0.2656	-0.1647 to 0.6110	0.2206	ns
valine					-0.237	-0.5915 to 0.1943	0.2763	ns		-0.2358	-0.5907 to 0.1955	0.2787	ns
valylasparagine					0.0625	-0.3590 to 0.4629	0.777	ns		0.06096	-0.3604 to 0.4617	0.7823	ns
valylglycine					-0.1167	-0.5047 to 0.3106	0.596	ns		0.02895	-0.3880 to 0.4360	0.8957	ns
valylphenylalanine					-0.02846	-0.4356 to 0.3884	0.8974	ns		-0.00563	-0.4170 to 0.4076	0.9797	ns
valylserine					0.0321	-0.3853 to 0.4386	0.8844	ns		0.1201	-0.3074 to 0.5073	0.5851	ns
valylvaline					-0.08993	-0.4843 to 0.3348	0.6832	ns		0.1334	-0.2951 to 0.5172	0.544	ns
VGAHAGEYGAEALER*					0.005878	-0.4074 to 0.4172	0.9788	ns		-0.131	-0.5154 to 0.2974	0.5514	ns
xanthine					0.2687	-0.1615 to 0.6131	0.215	ns		0.0952	-0.3300 to 0.4883	0.6657	ns
xanthosine					-0.2502	-0.6005 to 0.1808	0.2496	ns		-0.05796	-0.4593 to 0.3630	0.7928	ns
xylitol					-0.2123	-0.5743 to 0.2192	0.3308	ns		0.07045	-0.3521 to 0.4691	0.7494	ns
xylulose					-0.08465	-0.4802 to 0.3395	0.701	ns		-0.06118	-0.4618 to 0.3602	0.7815	ns
