# Supplementary material for: A joint analysis of metabolomics and genetics of breast cancer
Source: Breast Cancer Res. 2014 Aug 5;16:415. doi: 10.1186/s13058-014-0415-9 (PMC4187326; doi:10.1186/s13058-014-0415-9)
Supplement: Supplementary file 8 — Additional file 8: Table S7.: Significance of microarray (SAM) analysis of metabolites using each genetic driver alteration as a separate binary condition. (XLSX 418 KB) [file 13058_2014_415_MOESM8_ESM.xlsx]

## Sheet: TP53
Positively Correlated Metabolites
Row	Gene ID	Gene Name	Score(d)	Numerator(r)	Denominator(s+s0)	Fold Change	q-value(%)
247	kynurenine	0.544026	4.33763	3.03235	0.699081	8.18142	0
50	2-methylbutyroylcarnitine	0.890687	3.92495	6.21072	1.58237	74.0652	0
288	N-acetylserine	0.943358	2.93614	1.16585	0.397068	2.24365	0
276	methylphosphate	0.762554	2.9191	1.59163	0.545248	3.0139	0
178	fructose-6-phosphate	0.832162	2.81918	10.3037	3.65487	1263.95	0
382	uracil	0.496277	2.7947	1.41575	0.506584	2.66799	0
79	4-hydroxyphenylpyruvate	1.24545	2.68233	2.63719	0.983172	6.22118	0
193	glucose-6-phosphate (G6P)	1.743	2.58953	7.71411	2.97896	209.98	0
33	2'-deoxyinosine	0.490271	2.58835	1.3609	0.525778	2.56845	0
268	mannose-6-phosphate	0.524384	2.49425	3.70513	1.48547	13.0423	0
281	N-acetylalanine	0.618405	2.47477	0.857624	0.346547	1.81205	0
290	N-ethylglycinexylidide*	1.0539	2.47407	4.23991	1.71374	18.8947	0
38	2-arachidonoylglycerophosphoinositol*	0.656907	2.46763	1.29535	0.524937	2.45437	0
400	xylulose	1.44897	2.44504	2.92576	1.19661	7.59872	0
321	phenylpyruvate	0.997392	2.36996	2.66947	1.12638	6.36197	0
349	sedoheptulose-7-phosphate	0.806051	2.34824	2.41769	1.02957	5.34314	3.59991
90	Ac-Ser-Asp-Lys-Pro-OH	0.565552	2.3026	1.32003	0.573276	2.49671	3.59991
32	2'-deoxyguanosine	0.621014	2.27782	0.898644	0.39452	1.86431	3.59991
256	lidocaine	1.73596	2.24355	22.3241	9.95039	5.25095e+06	3.59991
141	citrate	1.19988	2.18043	1.13348	0.519839	2.19387	3.59991
285	N-acetylmethionine	0.878627	2.11857	0.706449	0.333455	1.63178	6.59983
180	fumarate	0.461607	2.06885	0.729699	0.352708	1.65829	6.59983
322	phosphate	0.668428	2.01302	0.507808	0.252261	1.42189	8.79978
380	UDP-glucuronate	0.094103	1.98184	2.11563	1.06751	4.3338	8.79978
97	adenosine 3'-monophosphate (3'-AMP)	0.503253	1.88457	1.35848	0.720842	2.56415	10.7024
157	dehydroisoandrosterone sulfate (DHEA-S)	3.02991	1.87965	0.856018	0.455415	1.81004	10.7024
175	ethanolamine	0.649356	1.86345	0.97355	0.522445	1.96367	10.7024
37	2-arachidonoylglycerophosphoethanolamine*	0.631641	1.84807	0.900263	0.487138	1.86641	10.7024
153	cytidine 5'-diphosphocholine	0.21053	1.78841	1.52498	0.852704	2.87783	13.1997
373	thymine	0.15859	1.76729	1.20259	0.680474	2.30153	13.1997
61	3'-dephosphocoenzyme A	0.244854	1.66948	1.07748	0.645398	2.11034	13.1997
219	guanosine	1.02676	1.66539	0.484397	0.290861	1.399	13.1997
398	xanthosine	2.19578	1.65113	2.53818	1.53724	5.80855	19.0075
82	5,6-dihydrouracil	0.460808	1.64731	0.930199	0.564677	1.90554	19.0075
234	inosine	0.908501	1.62422	0.479694	0.295338	1.39445	19.0075
233	hypoxanthine	0.8621	1.60871	0.46238	0.287422	1.37781	19.0075
327	pregn steroid monosulfate*	2.946	1.59602	0.527699	0.330634	1.44163	19.0075
274	methyl-4-hydroxybenzoate	0.363197	1.58805	3.28058	2.06579	9.71744	19.0075
354	spermidine	0.72666	1.57223	0.749312	0.476592	1.68099	19.0075
123	beta-alanine	0.296354	1.55853	2.04958	1.31508	4.13986	19.0075
342	ribulose	0.699032	1.54975	1.23905	0.799514	2.36042	19.0075
289	N-acetylthreonine	0.835985	1.50136	0.557651	0.37143	1.47187	19.0075
194	glutamate	0.579197	1.48818	0.670781	0.45074	1.59194	19.0075
232	hypotaurine	0.558421	1.47259	1.30551	0.886538	2.47171	19.0075
385	uridine	1.25485	1.44777	0.455354	0.314522	1.37112	22.993
5	1-arachidonoylglycerophosphoethanolamine*	0.876573	1.42521	0.743076	0.521381	1.67374	22.993
267	mannose	1.14591	1.42476	1.06766	0.749361	2.09603	22.993
191	gluconate	0.685264	1.41657	2.23138	1.5752	4.69584	22.993
237	Isobar: fructose 1,6-diphosphate, glucose 1,6-diphosphate, myo-inositol 1,4 or 1,3-diphosphate	0.462507	1.40893	2.19898	1.56074	4.59155	22.993
240	isobutyrylcarnitine	1.57728	1.40422	2.26417	1.6124	4.80377	22.993
6	1-arachidonoylglycerophosphoinositol*	1.05836	1.39388	0.826973	0.593287	1.77396	22.993
260	malate	0.522171	1.38281	0.535177	0.387023	1.44912	22.993
95	adenosine 2'-monophosphate (2'-AMP)	0.645891	1.36767	1.06949	0.78198	2.09869	22.993
9	1-linoleoylglycerol (1-monolinolein)	0.493008	1.34488	1.06196	0.78963	2.08776	23.8851
269	margarate (17:0)	1.07991	1.30085	0.384435	0.295526	1.30535	26.3993
26	1-stearoylglycerophosphoinositol	0.754959	1.29502	0.687578	0.53094	1.61058	26.3993
156	cytidine-5'-diphosphoethanolamine	0.245064	1.29474	0.674195	0.520718	1.59571	26.3993
206	glycerophosphorylcholine (GPC)	0.362015	1.23229	0.880063	0.714168	1.84046	28.5993
117	aspartate	0.717516	1.22656	0.649176	0.529268	1.56827	28.5993
124	beta-hydroxyisovalerate	0.692193	1.21697	0.447535	0.367745	1.36371	28.5993
295	nicotinamide	0.990102	1.2042	0.607359	0.504367	1.52347	28.5993
397	xanthine	0.803733	1.19002	1.00405	0.843726	2.00562	28.5993
155	cytidine-3'-monophosphate (3'-CMP)	0.526824	1.1847	0.655583	0.553374	1.57525	28.5993
359	stearidonate (18:4n3)	0.356144	1.15561	0.778533	0.673698	1.71539	28.5993
218	guanine	1.6571	1.15339	0.590738	0.512176	1.50602	28.5993
258	linolenate [alpha or gamma; (18:3n3 or 6)]	0.833698	1.119	0.709385	0.633946	1.63511	28.5993
389	valerylcarnitine	0.424687	1.11504	0.57476	0.515463	1.48943	28.5993
85	5-methyluridine (ribothymidine)	0.361931	1.11251	0.406591	0.365473	1.32555	28.5993
3	1,5-anhydroglucitol (1,5-AG)	1.48331	1.10343	0.401083	0.363487	1.3205	28.5993
151	cystine	0.3209	1.08582	0.671828	0.618729	1.59309	32.5592
265	maltotriose	1.07463	1.08514	1.48196	1.36568	2.79328	32.5592
64	3-aminoisobutyrate	0.483468	1.08479	2.20722	2.03469	4.61784	32.5592
320	phenyllactate (PLA)	0.537916	1.06899	0.537595	0.502899	1.45155	32.5592
238	Isobar: ribulose 5-phosphate, xylulose 5-phosphate	0.423072	1.06795	0.710191	0.665004	1.63602	32.5592
264	maltotetraose	1.58628	1.06099	0.734295	0.692085	1.66358	32.5592
116	asparagine	1.30065	1.04385	0.693333	0.664205	1.61702	32.5592
159	deoxycarnitine	0.762036	1.02406	0.323825	0.316218	1.25164	32.5592
35	2-aminobutyrate	0.607298	1.01318	0.438709	0.433002	1.35539	32.5592
369	threonine	0.772831	1.00945	0.374079	0.370575	1.29601	32.5592
57	2-palmitoylglycerol (2-monopalmitin)	0.561552	1.00708	0.39007	0.387328	1.31046	32.5592
152	cytidine	2.48616	1.00578	0.619191	0.615635	1.53601	32.5592
Negatively Correlated Metabolites
Row	Gene ID	Gene Name	Score(d)	Numerator(r)	Denominator(s+s0)	Fold Change	q-value(%)
19	1-palmitoylglycerophosphocholine	1.00177	-2.5227	-1.20793	0.478823	0.43289	3.9599
53	2-oleoylglycerophosphocholine*	0.729248	-2.43818	-1.59905	0.655836	0.330095	3.9599
15	1-oleoylglycerophosphocholine	1.24064	-2.19267	-1.09451	0.499168	0.468295	8.79978
58	2-palmitoylglycerophosphocholine*	1.16916	-2.01632	-1.00935	0.500588	0.496771	10.7024
7	1-eicosatrienoylglycerophosphocholine*	0.785745	-1.95742	-1.05977	0.541412	0.479709	10.7024
60	2-stearoylglycerophosphocholine*	1.71488	-1.92883	-1.25291	0.649568	0.419602	10.7024
72	3-phosphoglycerate (isobar with 2-phosphoglycerate)	1.50197	-1.92716	-0.963189	0.499798	0.512922	10.7024
24	1-stearoylglycerophosphocholine	1.13762	-1.90415	-1.34802	0.707934	0.392832	10.7024
10	1-linoleoylglycerophosphocholine	2.59104	-1.90392	-0.977217	0.513266	0.507959	10.7024

## Sheet: PIK3CA
Positively Correlated Metabolites
Row	Gene ID	Gene Name	Score(d)	Numerator(r)	Denominator(s+s0)	Fold Change	q-value(%)
261	malonylcarnitine	1.28448	3.06873	2.47708	0.8072	5.56769	0
2	1,2-propanediol	0.447849	2.35599	3.32969	1.41329	10.0539	73.5844
Negatively Correlated Metabolites
Row	Gene ID	Gene Name	Score(d)	Numerator(r)	Denominator(s+s0)	Fold Change	q-value(%)
33	2'-deoxyinosine	0.490271	-1.4399	-0.779861	0.541606	0.582423	73.4336
111	anserine	0.19022	-1.39768	-0.932742	0.667352	0.523862	73.4336
237	Isobar: fructose 1,6-diphosphate, glucose 1,6-diphosphate, myo-inositol 1,4 or 1,3-diphosphate	0.462507	-1.39229	-1.94649	1.39805	0.259447	73.4336
71	3-methylhistidine	0.350567	-1.35108	-0.563868	0.417346	0.676486	73.4336
387	uridine monophosphate (5' or 3')	0.071979	-1.34812	-0.760898	0.564416	0.590129	73.4336
38	2-arachidonoylglycerophosphoinositol*	0.656907	-1.34071	-0.72175	0.538334	0.606361	73.4336
123	beta-alanine	0.296354	-1.33852	-1.58886	1.18702	0.332434	73.4336
280	N-acetyl-aspartyl-glutamate (NAAG)	0.039532	-1.33175	-2.91447	2.18846	0.132635	73.4336
246	isovalerylcarnitine	1	-1.30518	-6.62915	5.07909	0.0101025	73.4336
395	valylvaline	0.210159	-1.30025	-0.625801	0.481293	0.64806	73.4336
232	hypotaurine	0.558421	-1.29755	-1.04966	0.808959	0.483081	73.4336
95	adenosine 2'-monophosphate (2'-AMP)	0.645891	-1.2629	-0.902093	0.714304	0.53511	73.4336
64	3-aminoisobutyrate	0.483468	-1.23535	-2.20323	1.78349	0.21715	73.4336
373	thymine	0.15859	-1.2274	-0.791084	0.644518	0.57791	73.4336
317	phenylacetylglutamine	0.561481	-1.19691	-0.927825	0.775186	0.52565	73.4336
83	5-methyltetrahydrofolate (5MeTHF)	0.621003	-1.18861	-0.632792	0.532379	0.644927	73.4336
258	linolenate [alpha or gamma; (18:3n3 or 6)]	0.833698	-1.16005	-0.692106	0.596616	0.61895	73.4336
372	thymidine 5'-monophosphate	0.343575	-1.15294	-0.448235	0.388776	0.732939	73.4336
156	cytidine-5'-diphosphoethanolamine	0.245064	-1.13866	-0.558882	0.490823	0.678828	73.4336
389	valerylcarnitine	0.424687	-1.13126	-0.73993	0.654074	0.598769	73.4336
282	N-acetylaspartate (NAA)	0.322761	-1.12899	-3.04681	2.6987	0.121009	73.4336
359	stearidonate (18:4n3)	0.356144	-1.12309	-0.700953	0.62413	0.615166	73.4336
149	cysteine-glutathione disulfide	0.449372	-1.12057	-0.748239	0.66773	0.59533	73.4336
305	p-cresol sulfate	0.246857	-1.09961	-0.68997	0.627465	0.619867	73.4336
104	AICA ribonucleotide	0.156741	-1.09773	-0.689873	0.628456	0.619908	73.4336
265	maltotriose	1.07463	-1.09533	-1.3322	1.21625	0.397163	73.4336
178	fructose-6-phosphate	0.832162	-1.09108	-4.04415	3.70654	0.0606164	73.4336
288	N-acetylserine	0.943358	-1.08954	-0.48645	0.446474	0.71378	73.4336
27	10-heptadecenoate (17:1n7)	0.758188	-1.0661	-0.677553	0.635546	0.625225	73.4336
263	maltose	0.666944	-1.0644	-1.33474	1.25398	0.396465	73.4336
32	2'-deoxyguanosine	0.621014	-1.05987	-0.436132	0.411497	0.739114	73.4336
85	5-methyluridine (ribothymidine)	0.361931	-1.03211	-0.351865	0.34092	0.78357	73.4336
340	ribitol	0.262407	-1.03164	-0.400503	0.388219	0.757594	73.4336
148	cysteine	0.116378	-1.03141	-1.13622	1.10162	0.454949	73.4336
103	agmatine	0.634286	-1.03022	-0.572842	0.556036	0.672291	73.4336
342	ribulose	0.699032	-1.03017	-0.788892	0.76579	0.578788	73.4336
97	adenosine 3'-monophosphate (3'-AMP)	0.503253	-1.02891	-0.722605	0.702304	0.606002	73.4336
268	mannose-6-phosphate	0.524384	-1.01684	-1.51743	1.4923	0.349308	73.4336
43	2-hydroxyglutarate	0.357318	-1.01314	-17.162	16.9394	6.81927e-06	73.4336
84	5-methylthioadenosine (MTA)	0.501001	-1.00858	-0.47808	0.474012	0.717932	73.4336
193	glucose-6-phosphate (G6P)	1.743	-0.995975	-2.9624	2.97438	0.1283	73.4336
203	glycerol 2-phosphate	0.322059	-0.984564	-0.874316	0.888024	0.545512	73.4336
186	gamma-glutamylmethionine	1.16593	-0.979831	-0.365824	0.373354	0.776026	73.4336
140	cis-vaccenate (18:1n7)	0.467934	-0.978048	-0.520924	0.532616	0.696925	73.4336
236	inositol 1-phosphate (I1P)	0.444595	-0.973654	-0.441957	0.453916	0.736135	73.4336
6	1-arachidonoylglycerophosphoinositol*	1.05836	-0.96614	-0.542882	0.561908	0.686399	73.4336
14	1-oleoylglycerol (1-monoolein)	0.175136	-0.963651	-1.53907	1.59713	0.344107	73.4336
18	1-palmitoylglycerol (1-monopalmitin)	0.116966	-0.962069	-0.473823	0.492504	0.720054	73.4336
70	3-methyl-2-oxovalerate	1.11303	-0.940581	-0.379174	0.403128	0.768877	73.4336
273	methionylvaline	0.55254	-0.925323	-0.379088	0.409682	0.768923	73.4336
379	UDP-glucose (isobar with UDP-galactose)	0.073366	-0.922997	-0.433865	0.47006	0.740276	73.4336
300	oleate (18:1n9)	0.451775	-0.913251	-0.375599	0.411277	0.770785	73.4336
153	cytidine 5'-diphosphocholine	0.21053	-0.912285	-0.751009	0.823217	0.594188	73.4336
304	p-acetamidophenylglucuronide	0.557501	-0.905944	-1.22336	1.35037	0.428283	73.4336
50	2-methylbutyroylcarnitine	0.890687	-0.900214	-1.66356	1.84796	0.315658	73.4336
307	palmitoleate (16:1n7)	0.584321	-0.89852	-0.651941	0.725572	0.636424	73.4336
309	palmitoylcarnitine	1.69576	-0.898042	-1.2066	1.34359	0.433289	73.4336
69	3-indoxyl sulfate	0.995938	-0.894229	-0.498498	0.557461	0.707843	73.4336
270	mead acid (20:3n9)	0.060144	-0.886562	-0.632651	0.7136	0.64499	73.4336
238	Isobar: ribulose 5-phosphate, xylulose 5-phosphate	0.423072	-0.882071	-0.540348	0.61259	0.687605	73.4336
298	nicotinamide ribonucleotide (NMN)	0.432537	-0.877852	-0.441429	0.502851	0.736405	73.4336
331	propionylcarnitine	0.770546	-0.876766	-0.544869	0.621454	0.685454	73.4336
134	chiro-inositol	1.71237	-0.87159	-0.479758	0.55044	0.717098	73.4336
281	N-acetylalanine	0.618405	-0.870695	-0.334715	0.384422	0.792941	73.4336
296	nicotinamide adenine dinucleotide (NAD+)	0.371851	-0.868237	-2.4752	2.85083	0.179842	73.4336
126	butyrylcarnitine	0.717221	-0.858503	-1.0269	1.19615	0.490763	73.4336
106	alanylleucine	0.173334	-0.851833	-0.669804	0.786309	0.628592	73.4336
65	3-carboxy-4-methyl-5-propyl-2-furanpropanoate (CMPF)	1.52422	-0.841088	-0.823427	0.979003	0.565098	73.4336
336	pyroglutamine*	1.32075	-0.838362	-0.466093	0.555957	0.723922	73.4336
197	glutarate (pentanedioate)	0.139815	-0.826614	-0.370118	0.447752	0.773719	73.4336
371	threonylphenylalanine	0.340864	-0.822269	-0.556083	0.67628	0.680146	73.4336
341	ribose	0.418327	-0.816476	-1.13381	1.38866	0.455712	73.4336
105	alanine	0.631012	-0.799588	-0.380495	0.475864	0.768174	73.4336
189	gamma-glutamylvaline	0.625967	-0.797268	-0.670057	0.840441	0.628482	73.4336
247	kynurenine	0.544026	-0.796701	-0.721369	0.905444	0.606522	73.4336
257	linoleate (18:2n6)	0.950782	-0.793275	-0.296739	0.374068	0.81409	73.4336
78	4-hydroxybutyrate (GHB)	1	-0.78772	-0.38781	0.492319	0.764289	73.4336
221	heme*	1.10802	-0.781495	-2.67032	3.41694	0.157092	73.4336
301	oleoylcarnitine	1.22788	-0.781129	-0.679275	0.869606	0.624479	73.4336
147	cystathionine	0.537573	-0.78082	-3.95023	5.05909	0.0646935	73.4336
28	10-nonadecenoate (19:1n9)	0.881258	-0.778945	-0.700416	0.899186	0.615395	73.4336
366	theobromine	0.535879	-0.773689	-0.513821	0.664119	0.700365	73.4336
181	gamma-aminobutyrate (GABA)	0.43079	-0.77225	-0.671067	0.868977	0.628042	73.4336
244	isoleucylglutamine	0.245628	-0.770201	-0.72121	0.936392	0.606588	73.4336
295	nicotinamide	0.990102	-0.761149	-0.362755	0.476589	0.777678	73.4336
101	adenylosuccinate	0.141982	-0.757338	-0.605804	0.799912	0.657105	73.4336
41	2-hydroxyacetaminophen sulfate*	0.700204	-0.755016	-0.823932	1.09128	0.5649	73.4336
391	valylasparagine	0.367359	-0.737418	-0.32928	0.446531	0.795934	73.4336
294	N6-acetyllysine	0.84572	-0.731693	-0.254559	0.347904	0.838243	73.4336
160	deoxycholate	0.320984	-0.730332	-6.56923	8.99485	0.0105309	73.4336
274	methyl-4-hydroxybenzoate	0.363197	-0.722233	-1.37147	1.89893	0.386497	73.4336
187	gamma-glutamylphenylalanine	1.4735	-0.720725	-0.393027	0.545322	0.76153	73.4336
256	lidocaine	1.73596	-0.71912	-6.88855	9.57914	0.00843993	73.4336
352	serylphenyalanine	0.506671	-0.710263	-0.452501	0.63709	0.730775	73.4336
135	cholate	0.81952	-0.699735	-0.871106	1.24491	0.546727	73.4336
75	4-acetaminophen sulfate	0.499738	-0.699424	-0.583104	0.833692	0.667526	73.4336
393	valylphenylalanine	0.33143	-0.697351	-0.378594	0.542903	0.769187	73.4336
107	alanylphenylalanine	0.528971	-0.688827	-0.316102	0.458899	0.803237	73.4336
396	VGAHAGEYGAEALER*	0.631446	-0.688029	-1.39542	2.02815	0.380133	73.4336
345	S-methylcysteine	0.846366	-0.686265	-0.331974	0.48374	0.794449	73.4336
209	glycocholate	0.559118	-0.686234	-0.411874	0.600194	0.751647	73.4336
190	gamma-tocopherol	0.381038	-0.683404	-0.977772	1.43074	0.507763	73.4336
290	N-ethylglycinexylidide*	1.0539	-0.683399	-1.1751	1.7195	0.442852	73.4336
80	4-methyl-2-oxopentanoate	1.51776	-0.677389	-0.243979	0.360176	0.844413	73.4336
74	4-acetamidophenol	0.524641	-0.671597	-0.197661	0.294315	0.871963	73.4336
161	dihomo-linoleate (20:2n6)	1.50039	-0.670629	-0.598648	0.892667	0.660372	73.4336
166	docosapentaenoate (n3 DPA; 22:5n3)	0.803148	-0.668637	-0.833748	1.24694	0.56107	73.4336
276	methylphosphate	0.762554	-0.665415	-0.417026	0.626717	0.748967	73.4336
279	myristoleate (14:1n5)	0.67449	-0.663959	-0.311888	0.46974	0.805587	73.4336
272	methionylthreonine	0.519874	-0.649479	-0.265022	0.408054	0.832186	73.4336
214	glycylleucine	0.221324	-0.646262	-0.60276	0.932687	0.658493	73.4336
79	4-hydroxyphenylpyruvate	1.24545	-0.636474	-0.654316	1.02803	0.635377	73.4336
168	docosatrienoate (22:3n3)	0.26893	-0.629489	-1.03899	1.65052	0.486669	73.4336
191	gluconate	0.685264	-0.626817	-0.911373	1.45397	0.531679	73.4336
368	threonate	0.712003	-0.625047	-0.473295	0.757215	0.720317	73.4336
117	aspartate	0.717516	-0.623366	-0.320843	0.514694	0.800602	73.4336
319	phenylalanylserine	0.435324	-0.617298	-0.592156	0.959271	0.663351	73.4336
321	phenylpyruvate	0.997392	-0.6097	-0.691681	1.13446	0.619132	73.4336
264	maltotetraose	1.58628	-0.608477	-0.385647	0.633791	0.765435	73.4336
132	carnosine	0.606549	-0.60544	-2.38682	3.9423	0.191203	73.4336
297	nicotinamide adenine dinucleotide reduced (NADH)	0.213626	-0.603155	-0.675849	1.12052	0.625964	73.4336
277	myo-inositol	0.82107	-0.597288	-0.251144	0.420473	0.84023	73.4336
169	eicosapentaenoate (EPA; 20:5n3)	0.65454	-0.593255	-0.329772	0.555868	0.795662	73.4336
215	glycylphenylalanine	0.442423	-0.587523	-0.217339	0.369924	0.860151	73.4336
225	hexanoylcarnitine	1.01946	-0.587289	-0.494625	0.842218	0.709746	73.4336
98	adenosine 5'-diphosphate (ADP)	0.279409	-0.586021	-0.477754	0.81525	0.718095	73.4336
162	dihomo-linolenate (20:3n3 or n6)	0.51648	-0.579187	-0.531921	0.918393	0.691633	73.4336
55	2-oleoylglycerophosphoinositol*	0.405893	-0.578581	-0.369141	0.638012	0.774243	73.4336
392	valylglycine	0.318646	-0.577193	-0.313185	0.5426	0.804863	73.4336
233	hypoxanthine	0.8621	-0.571757	-0.17832	0.311881	0.883731	73.4336
102	adrenate (22:4n6)	0.806866	-0.57069	-0.425335	0.7453	0.744666	73.4336
48	2-linoleoylglycerophosphoethanolamine*	0.72921	-0.570212	-0.367077	0.643756	0.775352	73.4336
315	phenol sulfate	0.668337	-0.565166	-0.522249	0.924064	0.696286	73.4336
386	uridine 5'-triphosphate (UTP)	0.403099	-0.564705	-0.405912	0.718804	0.754759	73.4336
204	glycerol 3-phosphate (G3P)	0.281695	-0.564017	-0.448837	0.795787	0.732633	73.4336
90	Ac-Ser-Asp-Lys-Pro-OH	0.565552	-0.562371	-0.34077	0.605953	0.78962	73.4336
188	gamma-glutamyltyrosine	1.00665	-0.557369	-0.255867	0.459061	0.837484	73.4336
96	adenosine 3',5'-cyclic monophosphate (cAMP)	0.526778	-0.548628	-0.17146	0.312526	0.887943	73.4336
385	uridine	1.25485	-0.537028	-0.17501	0.325886	0.885762	73.4336
399	xylitol	0.400533	-0.531303	-0.370326	0.697014	0.773608	73.4336
200	glutathione, reduced (GSH)	0.410901	-0.52381	-0.755059	1.44148	0.592522	73.4336
164	docosadienoate (22:2n6)	0.940687	-0.522927	-0.422558	0.808063	0.7461	73.4336
230	hydrochlorothiazide	0.839232	-0.521224	-0.266074	0.51048	0.831579	73.4336
195	glutamate, gamma-methyl ester	0.508113	-0.518963	-0.230602	0.444352	0.852279	73.4336
262	maltopentaose	1.07457	-0.516553	-0.262327	0.507841	0.833742	73.4336
180	fumarate	0.461607	-0.509034	-0.197973	0.38892	0.871774	73.4336
198	glutaroyl carnitine	0.377736	-0.508	-0.24306	0.478465	0.844951	73.4336
370	threonylleucine	0.913268	-0.506127	-0.343947	0.679568	0.787883	73.4336
206	glycerophosphorylcholine (GPC)	0.362015	-0.497901	-0.3357	0.674231	0.792399	73.4336
384	urea	0.539611	-0.48606	-0.211073	0.434254	0.863894	73.4336
289	N-acetylthreonine	0.835985	-0.483777	-0.180277	0.372644	0.882534	73.4336
208	glycochenodeoxycholate	0.754004	-0.48203	-0.313835	0.651069	0.804501	73.4336
349	sedoheptulose-7-phosphate	0.806051	-0.47806	-0.50026	1.04644	0.70698	73.4336
109	alpha-tocopherol	0.257694	-0.476733	-0.728197	1.52747	0.603658	73.4336
138	choline phosphate	0.538247	-0.476027	-0.30701	0.644943	0.808315	73.4336
400	xylulose	1.44897	-0.474449	-0.584539	1.23204	0.666862	73.4336
183	gamma-glutamylglutamine	1.05688	-0.473594	-0.324196	0.684544	0.798744	73.4336
308	palmitoyl sphingomyelin	0.638241	-0.471889	-0.291198	0.61709	0.817223	73.4336
212	glycylglycine	0.253814	-0.469028	-0.245859	0.524188	0.843313	73.4336
141	citrate	1.19988	-0.467911	-0.249834	0.533936	0.840993	73.4336
220	guanosine 5'- monophosphate (5'-GMP)	0.035854	-0.466113	-0.235168	0.50453	0.849586	73.4336
311	paraxanthine	1.69987	-0.463603	-0.256543	0.553367	0.837091	73.4336
335	pyridoxate	0.204383	-0.45923	-0.331834	0.722587	0.794526	73.4336
136	cholesterol	0.708415	-0.457678	-0.161519	0.35291	0.894083	73.4336
202	glycerol	0.597247	-0.45739	-0.203512	0.444942	0.868434	73.4336
173	erythritol	1	-0.456387	-0.158942	0.348261	0.895682	73.4336
152	cytidine	2.48616	-0.452772	-0.289662	0.639752	0.818094	73.4336
351	serylleucine	0.36759	-0.443053	-0.33936	0.765958	0.790392	73.4336
49	2-methoxyacetaminophen sulfate*	0.373034	-0.441779	-0.155991	0.353098	0.897515	73.4336
9	1-linoleoylglycerol (1-monolinolein)	0.493008	-0.441661	-0.348945	0.790074	0.785158	73.4336
185	gamma-glutamylleucine	1.02742	-0.438379	-0.260844	0.595018	0.8346	73.4336
369	threonine	0.772831	-0.436019	-0.161568	0.370553	0.894053	73.4336
286	N-acetylneuraminate	0.929091	-0.433856	-0.506061	1.16643	0.704142	73.4336
252	leucylalanine	0.351482	-0.430247	-0.220179	0.511751	0.858459	73.4336
63	3-(cystein-S-yl)acetaminophen*	0.260615	-0.426349	-0.165912	0.389146	0.891365	73.4336
253	leucylglutamate	0.774001	-0.424261	-0.276233	0.651093	0.825744	73.4336
46	2-hydroxystearate	2.85006	-0.419531	-0.322176	0.767943	0.799862	73.4336
213	glycylisoleucine	0.604538	-0.418619	-0.214678	0.512824	0.861739	73.4336
223	heptanoate (7:0)	1	-0.417974	-0.180673	0.432258	0.882291	73.4336
13	1-octadecanol	0.43008	-0.405939	-0.260673	0.642148	0.834698	73.4336
325	pipecolate	1.45111	-0.401689	-0.170233	0.423793	0.888699	73.4336
57	2-palmitoylglycerol (2-monopalmitin)	0.561552	-0.401593	-0.148648	0.370146	0.902096	73.4336
194	glutamate	0.579197	-0.399844	-0.179849	0.449798	0.882795	73.4336
285	N-acetylmethionine	0.878627	-0.382005	-0.143151	0.374736	0.905539	73.4336
397	xanthine	0.803733	-0.380027	-0.298745	0.786114	0.81296	73.4336
292	N1-methyladenosine	0.695949	-0.374659	-0.108174	0.288728	0.927761	73.4336
229	histidylleucine	0.491275	-0.366645	-0.112931	0.308011	0.924708	73.4336
245	isoleucylserine	0.525831	-0.364237	-0.162664	0.446588	0.893374	73.4336
394	valylserine	0.281619	-0.361237	-0.177908	0.492495	0.883984	73.4336
254	leucylglycine	0.683551	-0.360391	-0.241564	0.670284	0.845828	73.4336
291	N-formylmethionine	0.67182	-0.359518	-0.155512	0.432556	0.897814	73.4336
45	2-hydroxypalmitate	2.32313	-0.354048	-0.229246	0.647499	0.853081	73.4336
240	isobutyrylcarnitine	1.57728	-0.34333	-0.515639	1.50188	0.699483	73.4336
248	lactate	0.575098	-0.342192	-0.110834	0.323893	0.926053	73.4336
11	1-linoleoylglycerophosphoethanolamine*	1.3789	-0.342173	-0.218345	0.638114	0.859551	73.4336
269	margarate (17:0)	1.07991	-0.337959	-0.10397	0.307641	0.930469	73.4336
184	gamma-glutamylisoleucine*	0.765199	-0.334258	-0.198789	0.594716	0.871282	73.4336
361	stearoylcarnitine	1.45386	-0.318019	-0.423699	1.33231	0.745511	73.4336
143	coenzyme A	0.218813	-0.317536	-0.439146	1.38298	0.737571	73.4336
116	asparagine	1.30065	-0.317264	-0.199088	0.627517	0.871101	73.4336
205	glycerophosphoethanolamine	0.124152	-0.312069	-0.832215	2.66676	0.561666	73.4336
322	phosphate	0.668428	-0.308073	-0.0880836	0.285918	0.940772	73.4336
99	adenosine 5'-monophosphate (AMP)	0.029269	-0.295841	-0.181271	0.61273	0.881926	73.4336
360	stearoyl sphingomyelin	0.711212	-0.294625	-0.168842	0.573074	0.889557	73.4336
357	stachydrine	4.11865	-0.29407	-0.367837	1.25085	0.774944	73.4336
260	malate	0.522171	-0.292153	-0.11779	0.403178	0.921598	73.4336
327	pregn steroid monosulfate*	2.946	-0.283101	-0.0957944	0.338375	0.935757	73.4336
42	2-hydroxybutyrate (AHB)	0.684629	-0.28232	-0.109924	0.38936	0.926637	73.4336
259	lysine	0.985644	-0.272172	-0.0818489	0.300725	0.944846	73.4336

## Sheet: ERBB2
Positively Correlated Metabolites
Row	Gene ID	Gene Name	Score(d)	Numerator(r)	Denominator(s+s0)	Fold Change	q-value(%)
167	docosapentaenoate (n6 DPA; 22:5n6)	0.932711	4.18728	3.35716	0.801751	10.2472	1.70162
118	aspartylleucine	0.506168	3.95846	3.88187	0.980651	14.7421	1.70162
119	aspartylphenylalanine	0.59551	3.48672	3.11718	0.894014	8.67691	1.70162
179	fucose	0.922114	3.41535	2.18593	0.640031	4.55021	1.70162
286	N-acetylneuraminate	0.929091	3.4084	3.94597	1.15772	15.4119	1.70162
351	serylleucine	0.36759	3.34017	2.50682	0.750507	5.68367	1.70162
16	1-oleoylglycerophosphoethanolamine	1.95274	3.33971	2.51694	0.75364	5.72367	1.70162
207	glycine	0.80598	3.28587	1.86703	0.568198	3.6478	1.70162
370	threonylleucine	0.913268	3.25906	2.17721	0.668049	4.52278	1.70162
116	asparagine	1.30065	3.13523	1.94183	0.619358	3.84192	1.70162
185	gamma-glutamylleucine	1.02742	3.05364	1.80864	0.59229	3.50312	1.70162
25	1-stearoylglycerophosphoethanolamine	1.91468	3.04256	1.9709	0.647778	3.92014	1.70162
162	dihomo-linolenate (20:3n3 or n6)	0.51648	2.95456	2.81635	0.95322	7.04377	1.70162
205	glycerophosphoethanolamine	0.124152	2.93615	8.3089	2.82986	317.122	1.70162
106	alanylleucine	0.173334	2.86518	2.37065	0.8274	5.17174	1.70162
165	docosahexaenoate (DHA; 22:6n3)	0.934849	2.86159	2.23248	0.780154	4.69941	1.70162
376	tryptophan	1.10802	2.8477	1.02553	0.360126	2.03571	1.70162
245	isoleucylserine	0.525831	2.84529	1.25865	0.442362	2.39271	1.70162
214	glycylleucine	0.221324	2.82867	2.78417	0.984267	6.8884	1.70162
254	leucylglycine	0.683551	2.81201	1.94355	0.69116	3.84651	1.70162
184	gamma-glutamylisoleucine*	0.765199	2.79803	1.70342	0.608793	3.25672	1.70162
263	maltose	0.666944	2.77693	3.79933	1.36818	13.9224	1.70162
151	cystine	0.3209	2.7764	1.6313	0.587559	3.09792	1.70162
166	docosapentaenoate (n3 DPA; 22:5n3)	0.803148	2.74237	3.67918	1.34161	12.8099	1.70162
168	docosatrienoate (22:3n3)	0.26893	2.73894	4.89078	1.78565	29.6669	1.70162
201	glycerate	1.70713	2.73544	1.94996	0.71285	3.86363	1.70162
253	leucylglutamate	0.774001	2.72784	1.84848	0.677636	3.6012	1.70162
352	serylphenyalanine	0.506671	2.69754	1.81022	0.671064	3.50696	1.70162
244	isoleucylglutamine	0.245628	2.69716	2.71622	1.00707	6.57149	1.70162
319	phenylalanylserine	0.435324	2.68615	2.76094	1.02784	6.77839	1.70162
189	gamma-glutamylvaline	0.625967	2.67239	2.41459	0.903531	5.33167	1.70162
243	isoleucylglutamate	0.559403	2.64464	1.50546	0.56925	2.83916	1.70162
64	3-aminoisobutyrate	0.483468	2.63546	5.28601	2.00573	39.0163	1.70162
202	glycerol	0.597247	2.62977	1.1945	0.454222	2.28865	1.70162
392	valylglycine	0.318646	2.59752	1.47737	0.568764	2.78441	1.70162
282	N-acetylaspartate (NAA)	0.322761	2.59542	7.90014	3.04388	238.88	1.70162
102	adrenate (22:4n6)	0.806866	2.58934	2.06388	0.797066	4.18108	1.70162
161	dihomo-linoleate (20:2n6)	1.50039	2.54923	2.47139	0.969466	5.54578	1.70162
26	1-stearoylglycerophosphoinositol	0.754959	2.41959	1.3116	0.542076	2.48217	1.70162
113	arachidonate (20:4n6)	1.29589	2.41184	0.991821	0.411231	1.98869	1.70162
275	methyl-alpha-glucopyranoside	0.217487	2.40572	2.59047	1.0768	6.02296	1.70162
371	threonylphenylalanine	0.340864	2.40552	1.78405	0.741647	3.44391	1.70162
169	eicosapentaenoate (EPA; 20:5n3)	0.65454	2.38402	1.42658	0.598391	2.68808	1.70162
398	xanthosine	2.19578	2.32003	3.74784	1.61542	13.4342	1.70162
213	glycylisoleucine	0.604538	2.29834	1.26638	0.550999	2.40557	4.75453
59	2-palmitoylglycerophosphoethanolamine*	1	2.28522	1.28236	0.561152	2.43236	4.75453
14	1-oleoylglycerol (1-monoolein)	0.175136	2.28446	4.17427	1.82724	18.0543	4.75453
216	glycylproline	0.674703	2.26415	1.01307	0.447439	2.0182	4.75453
43	2-hydroxyglutarate	0.357318	2.25599	44.509	19.7292	2.50354e+13	4.75453
341	ribose	0.418327	2.24135	3.54355	1.58099	11.6604	4.75453
140	cis-vaccenate (18:1n7)	0.467934	2.24088	1.32679	0.592084	2.50844	4.75453
55	2-oleoylglycerophosphoinositol*	0.405893	2.22591	1.56633	0.703681	2.96151	4.75453
22	1-palmitoylplasmenylethanolamine*	1.08862	2.19262	1.5635	0.713077	2.95571	4.75453
252	leucylalanine	0.351482	2.19116	1.21933	0.556476	2.32838	4.75453
242	isoleucylalanine	0.592258	2.17876	0.927103	0.425519	1.90145	4.75453
103	agmatine	0.634286	2.16204	1.35503	0.626738	2.55803	4.75453
196	glutamine	1.72911	2.15847	0.822325	0.380976	1.76825	4.75453
164	docosadienoate (22:2n6)	0.940687	2.15642	1.95119	0.90483	3.86694	4.75453
18	1-palmitoylglycerol (1-monopalmitin)	0.116966	2.14992	1.18208	0.549824	2.26904	4.75453
354	spermidine	0.72666	2.14974	1.13057	0.525909	2.18945	4.75453
86	5-oxoproline	1.261	2.14375	1.28855	0.601075	2.44283	4.75453
170	eicosenoate (20:1n9 or 11)	0.975702	2.13866	1.63177	0.762986	3.09893	4.75453
148	cysteine	0.116378	2.13559	2.71894	1.27316	6.58391	4.75453
399	xylitol	0.400533	2.13062	1.65783	0.778097	3.15541	4.75453
393	valylphenylalanine	0.33143	2.12412	1.28024	0.602713	2.42879	4.75453
21	1-palmitoylglycerophosphoinositol*	0.578688	2.12325	1.68004	0.79126	3.20437	4.75453
395	valylvaline	0.210159	2.08947	1.15606	0.553279	2.22848	4.75453
273	methionylvaline	0.55254	2.0466	0.932783	0.455773	1.90896	4.75453
28	10-nonadecenoate (19:1n9)	0.881258	2.01843	2.08445	1.03271	4.24113	4.75453
12	1-myristoylglycerophosphocholine	0.409987	2.00911	1.93876	0.964986	3.83377	6.20043
334	putrescine	0.312924	2.00883	4.40729	2.19396	21.2191	6.20043
105	alanine	0.631012	1.99626	1.06567	0.533833	2.09314	6.20043
187	gamma-glutamylphenylalanine	1.4735	1.97925	1.21761	0.615188	2.32561	6.20043
394	valylserine	0.281619	1.92849	1.05702	0.548109	2.08064	6.89724
54	2-oleoylglycerophosphoethanolamine*	1.36828	1.91466	1.35377	0.707055	2.55579	6.89724
241	isoleucine	0.936977	1.86517	0.691405	0.370693	1.61485	6.89724
330	proline	0.906345	1.85987	0.68491	0.368257	1.6076	6.89724
369	threonine	0.772831	1.85154	0.754233	0.407355	1.68673	6.89724
280	N-acetyl-aspartyl-glutamate (NAAG)	0.039532	1.84361	4.90213	2.65899	29.9013	6.89724
9	1-linoleoylglycerol (1-monolinolein)	0.493008	1.83742	1.66844	0.908036	3.17871	6.89724
82	5,6-dihydrouracil	0.460808	1.83238	1.15659	0.631195	2.2293	6.89724
104	AICA ribonucleotide	0.156741	1.82498	1.348	0.738638	2.54559	7.73128
255	leucylserine	0.294711	1.81823	1.20634	0.663469	2.30751	7.73128
153	cytidine 5'-diphosphocholine	0.21053	1.81789	1.7556	0.965739	3.37668	7.73128
324	phytosphingosine	1.23125	1.81028	4.70478	2.59892	26.0783	7.73128
251	leucine	0.987186	1.79678	0.626413	0.348631	1.54372	7.73128
390	valine	0.926743	1.7783	0.558081	0.313828	1.47231	7.73128
183	gamma-glutamylglutamine	1.05688	1.77624	1.39917	0.787712	2.63749	7.73128
127	C-glycosyltryptophan*	0.683251	1.77379	1.2002	0.676629	2.29771	7.73128
73	4-acetamidobutanoate	0.562292	1.75494	1.58177	0.901323	2.99337	7.73128
217	glycylvaline	1.03193	1.74704	0.719188	0.411662	1.64626	7.73128
378	tyrosine	1.10112	1.7428	0.575265	0.330081	1.48995	7.73128
188	gamma-glutamyltyrosine	1.00665	1.69981	0.889814	0.523478	1.85294	8.08271
228	histidine	1.20492	1.68309	0.550003	0.326781	1.46409	8.08271
84	5-methylthioadenosine (MTA)	0.501001	1.66842	0.927493	0.555912	1.90197	8.08271
121	azelate (nonanedioate)	0.784468	1.66374	0.860365	0.517128	1.8155	8.08271
107	alanylphenylalanine	0.528971	1.62211	0.859818	0.530062	1.81481	8.72932
259	lysine	0.985644	1.61962	0.534304	0.329896	1.44824	8.72932
318	phenylalanine	1.11685	1.60235	0.551901	0.344432	1.46602	8.72932
149	cysteine-glutathione disulfide	0.449372	1.5998	1.28384	0.802503	2.43487	8.72932
20	1-palmitoylglycerophosphoethanolamine	1.10851	1.55948	1.52562	0.978283	2.8791	9.10285
215	glycylphenylalanine	0.442423	1.55853	0.657814	0.422072	1.57769	9.10285
137	choline	0.89359	1.55395	0.522019	0.33593	1.43596	9.10285
5	1-arachidonoylglycerophosphoethanolamine*	0.876573	1.53223	0.919225	0.599925	1.8911	9.10285
362	succinate	0.743975	1.52496	0.903176	0.592263	1.87018	9.10285
37	2-arachidonoylglycerophosphoethanolamine*	0.631641	1.52105	0.876537	0.576272	1.83596	9.10285
329	pro-hydroxy-pro	1.53222	1.51484	0.962164	0.63516	1.94823	9.10285
186	gamma-glutamylmethionine	1.16593	1.50994	0.661869	0.43834	1.58213	9.10285
272	methionylthreonine	0.519874	1.4947	0.706754	0.472842	1.63213	10.4933
248	lactate	0.575098	1.49352	0.544041	0.364269	1.45805	10.4933
90	Ac-Ser-Asp-Lys-Pro-OH	0.565552	1.47135	1.05029	0.713827	2.07094	10.4933
381	undecanedioate	0.894925	1.47035	0.578425	0.393393	1.49322	10.4933
35	2-aminobutyrate	0.607298	1.46092	0.709846	0.485888	1.63563	10.4933
300	oleate (18:1n9)	0.451775	1.4452	0.702285	0.485943	1.62708	10.4933
2	1,2-propanediol	0.447849	1.42786	2.72953	1.91163	6.63241	10.5911
350	serine	1.03514	1.41511	0.620579	0.438538	1.53749	10.5911
359	stearidonate (18:4n3)	0.356144	1.37764	1.04949	0.761802	2.06979	11.3296
296	nicotinamide adenine dinucleotide (NAD+)	0.371851	1.35256	4.74087	3.50511	26.739	11.7567
271	methionine	1.05981	1.34253	0.49126	0.365922	1.40567	11.7567
234	inosine	0.908501	1.34033	0.486016	0.362609	1.40057	11.7567
195	glutamate, gamma-methyl ester	0.508113	1.32817	0.693071	0.521823	1.61672	11.7567
382	uracil	0.496277	1.31342	0.895091	0.681494	1.85973	11.7567
23	1-stearoylglycerol (1-monostearin)	0.4156	1.30266	0.510667	0.392018	1.42471	12.2544
358	stearate (18:0)	1.0136	1.29026	0.36202	0.280578	1.28522	12.2544

## Sheet: MYC
Positively Correlated Metabolites
Row	Gene ID	Gene Name	Score(d)	Numerator(r)	Denominator(s+s0)	Fold Change	q-value(%)
47	2-linoleoylglycerophosphocholine*	1	2.31923	1.10837	0.477904	2.15602	34.5865
123	beta-alanine	0.296354	2.31312	2.47371	1.06943	5.55472	34.5865
246	isovalerylcarnitine	1	2.16779	10.0873	4.65326	1087.87	34.5865
240	isobutyrylcarnitine	1.57728	1.96725	2.64021	1.34208	6.23424	34.5865
321	phenylpyruvate	0.997392	1.8495	1.90088	1.02778	3.73441	34.5865
36	2-arachidonoylglycerophosphocholine*	0.774839	1.84371	1.15167	0.624648	2.22171	34.5865
249	lathosterol	0.315991	1.79944	1.71106	0.950884	3.27401	34.5865
327	pregn steroid monosulfate*	2.946	1.61104	0.4844	0.300675	1.399	34.5865
355	sphinganine	1.33316	1.59616	2.39245	1.49888	5.2505	34.5865
39	2-docosahexaenoylglycerophosphoethanolamine*	1.27475	1.59385	0.618136	0.387826	1.53489	34.5865
53	2-oleoylglycerophosphocholine*	0.729248	1.5867	1.00019	0.630363	2.00027	34.5865
79	4-hydroxyphenylpyruvate	1.24545	1.56814	1.49315	0.952177	2.81503	34.5865
87	6'-sialyllactose	0.302826	1.53719	3.24654	2.11199	9.49087	34.5865
181	gamma-aminobutyrate (GABA)	0.43079	1.53228	1.24125	0.810064	2.36403	34.5865
386	uridine 5'-triphosphate (UTP)	0.403099	1.52498	1.0128	0.66414	2.01782	34.5865
260	malate	0.522171	1.5129	0.552782	0.365378	1.46691	34.5865
191	gluconate	0.685264	1.50976	2.04499	1.35452	4.12672	34.5865
264	maltotetraose	1.58628	1.50594	0.883054	0.586379	1.84427	34.5865
3	1,5-anhydroglucitol (1,5-AG)	1.48331	1.47197	0.47506	0.322738	1.38998	66.4526
200	glutathione, reduced (GSH)	0.410901	1.44489	1.94301	1.34475	3.84508	66.4526
101	adenylosuccinate	0.141982	1.44277	1.08162	0.749684	2.11642	66.4526
155	cytidine-3'-monophosphate (3'-CMP)	0.526824	1.43586	0.687992	0.479149	1.61104	66.4526
152	cytidine	2.48616	1.42642	0.845525	0.592762	1.79692	66.4526
56	2-palmitoleoylglycerophosphocholine*	0.135158	1.41591	1.01081	0.713899	2.01505	66.4526
353	sorbitol	0.154423	1.41407	1.30703	0.924308	2.47432	66.4526
302	ophthalmate	0.721525	1.38167	0.831382	0.601723	1.77939	66.4526
356	sphingosine	0.924561	1.37743	1.34474	0.976264	2.53984	66.4526
120	assymetric dimethylarginine (ADMA)	1.62031	1.3105	0.378726	0.288993	1.30019	66.4526
293	N1-methylguanosine	1.05085	1.30771	0.447052	0.341859	1.36325	66.4526
91	acetyl CoA	0.383196	1.30327	0.683412	0.524383	1.60593	66.4526
138	choline phosphate	0.538247	1.26744	0.766713	0.604928	1.70139	66.4526
221	heme*	1.10802	1.26373	4.11303	3.25466	17.3039	66.4526
262	maltopentaose	1.07457	1.23467	0.588579	0.476709	1.50377	66.4526
396	VGAHAGEYGAEALER*	0.631446	1.22481	2.36236	1.92876	5.14211	66.4526
231	hydroxyisovaleroyl carnitine	2.58547	1.20773	1.68898	1.39848	3.22429	66.4526
320	phenyllactate (PLA)	0.537916	1.20505	0.570821	0.473692	1.48537	66.4526
132	carnosine	0.606549	1.20476	4.51342	3.74633	22.8389	66.4526
382	uracil	0.496277	1.20392	0.650657	0.540449	1.56988	66.4526
12	1-myristoylglycerophosphocholine	0.409987	1.19375	0.95794	0.80246	1.94253	66.4526
283	N-acetylglucosamine 6-phosphate	1.92829	1.18304	0.51006	0.431142	1.42411	66.4526
346	S-methylglutathione	0.930686	1.16026	1.24863	1.07616	2.37615	66.4526
98	adenosine 5'-diphosphate (ADP)	0.279409	1.15792	0.896072	0.773863	1.86099	66.4526
247	kynurenine	0.544026	1.13613	0.985725	0.867615	1.98031	66.4526
397	xanthine	0.803733	1.13242	0.841523	0.743119	1.79194	66.4526
176	flavin adenine dinucleotide (FAD)	0.361043	1.12948	0.548888	0.485966	1.46296	66.4526
199	glutathione, oxidized (GSSG)	1.14032	1.1275	0.483006	0.428387	1.39765	66.4526
285	N-acetylmethionine	0.878627	1.11198	0.391059	0.351676	1.31136	66.4526
274	methyl-4-hydroxybenzoate	0.363197	1.10696	2.01392	1.81932	4.03878	66.4526
7	1-eicosatrienoylglycerophosphocholine*	0.785745	1.10486	0.56628	0.512535	1.4807	66.4526
174	erythronate*	0.421025	1.09148	0.464157	0.425254	1.37951	66.4526
324	phytosphingosine	1.23125	1.0779	2.27197	2.10777	4.82982	66.4526
143	coenzyme A	0.218813	1.07498	1.41127	1.31283	2.6597	66.4526
265	maltotriose	1.07463	1.06407	1.26303	1.18698	2.4	66.4526
24	1-stearoylglycerophosphocholine	1.13762	1.05625	0.712255	0.674323	1.63836	66.4526
266	mannitol	0.282786	1.03591	0.901267	0.870021	1.86771	66.4526
89	7-alpha-hydroxy-3-oxo-4-cholestenoate (7-Hoca)	1.00858	1.03237	0.500615	0.48492	1.41482	66.4526
67	3-hydroxybutyrate (BHBA)	1.5105	1.03132	0.651436	0.631654	1.57073	66.4526
361	stearoylcarnitine	1.45386	1.02452	1.29897	1.26787	2.46052	66.4526
97	adenosine 3'-monophosphate (3'-AMP)	0.503253	1.01309	0.694163	0.685192	1.61795	66.4526
32	2'-deoxyguanosine	0.621014	0.995919	0.401498	0.403143	1.32088	66.4526
239	Isobar: UDP-acetylglucosamine, UDP-acetylgalactosamine	0.129519	0.989265	0.845847	0.855026	1.79732	66.4526
145	creatine	0.525066	0.984329	0.430591	0.437446	1.34779	66.4526
33	2'-deoxyinosine	0.490271	0.982335	0.535251	0.544876	1.44919	66.4526
281	N-acetylalanine	0.618405	0.975185	0.363335	0.372581	1.2864	66.4526
180	fumarate	0.461607	0.974087	0.360815	0.370414	1.28415	66.4526
182	gamma-glutamylglutamate	0.701003	0.9659	0.657984	0.681213	1.57788	66.4526
88	6-phosphogluconate	0.642807	0.961447	0.766703	0.797447	1.70138	66.4526
10	1-linoleoylglycerophosphocholine	2.59104	0.960509	0.480785	0.500552	1.3955	66.4526
15	1-oleoylglycerophosphocholine	1.24064	0.954637	0.468697	0.490969	1.38386	66.4526
326	piperine	1.44599	0.954319	0.340087	0.356367	1.26583	66.4526
218	guanine	1.6571	0.940303	0.444131	0.472328	1.36049	66.4526
58	2-palmitoylglycerophosphocholine*	1.16916	0.940092	0.483178	0.513969	1.39782	66.4526
347	scyllo-inositol	1.78426	0.937021	0.808075	0.862387	1.75087	66.4526
232	hypotaurine	0.558421	0.931278	0.749893	0.80523	1.68167	66.4526
216	glycylproline	0.674703	0.91969	0.370042	0.402355	1.29239	66.4526
19	1-palmitoylglycerophosphocholine	1.00177	0.912538	0.460742	0.504901	1.37625	66.4526
235	inosine 5'-monophosphate (IMP)	0.218857	0.905701	1.43252	1.58167	2.69918	66.4526
322	phosphate	0.668428	0.882595	0.238913	0.270693	1.1801	66.4526
95	adenosine 2'-monophosphate (2'-AMP)	0.645891	0.874872	0.622767	0.711838	1.53983	66.4526
154	cytidine 5'-monophosphate (5'-CMP)	0.418508	0.862908	0.558516	0.647249	1.47275	66.4526
52	2-myristoylglycerophosphocholine*	0.687823	0.860849	0.339955	0.394907	1.26572	66.4526
336	pyroglutamine*	1.32075	0.850527	0.460794	0.541775	1.3763	66.4526
159	deoxycarnitine	0.762036	0.849939	0.251203	0.295555	1.1902	66.4526
201	glycerate	1.70713	0.840209	0.551576	0.656475	1.46569	66.4526
380	UDP-glucuronate	0.094103	0.839985	0.84713	1.00851	1.79892	66.4526
93	adenine	0.722549	0.83509	0.537413	0.643539	1.45137	66.4526
368	threonate	0.712003	0.829221	0.607093	0.732124	1.52319	66.4526
268	mannose-6-phosphate	0.524384	0.822302	1.20587	1.46645	2.30676	66.4526
4	1-arachidonoylglycerophosphocholine*	1.51198	0.819171	0.317853	0.388018	1.24647	66.4526
373	thymine	0.15859	0.803815	0.51715	0.643369	1.43112	66.4526
173	erythritol	1	0.793298	0.265349	0.334489	1.20193	68.4371
303	ornithine	1.07146	0.78854	0.301475	0.382321	1.2324	68.4371
157	dehydroisoandrosterone sulfate (DHEA-S)	3.02991	0.786782	0.349518	0.444238	1.27414	68.4371
62	3-(4-hydroxyphenyl)lactate	0.705021	0.776861	0.315346	0.405923	1.24431	68.4371

## Sheet: PTEN
Negatively Correlated Metabolites
Row	Gene ID	Gene Name	Score(d)	Numerator(r)	Denominator(s+s0)	Fold Change	q-value(%)
153	cytidine 5'-diphosphocholine	0.21053	-5.12471	-3.86442	0.754076	0.0686585	0
397	xanthine	0.803733	-4.5642	-3.43647	0.752917	0.0923677	0
104	AICA ribonucleotide	0.156741	-3.79454	-2.54946	0.671877	0.170819	0
156	cytidine-5'-diphosphoethanolamine	0.245064	-3.70622	-1.92756	0.520086	0.262874	0
50	2-methylbutyroylcarnitine	0.890687	-3.59696	-7.51993	2.09064	0.0054485	0
33	2'-deoxyinosine	0.490271	-3.46982	-2.12447	0.612272	0.229335	0
43	2-hydroxyglutarate	0.357318	-3.41018	-68.0206	19.9463	3.34018e-21	0
373	thymine	0.15859	-3.39438	-2.48523	0.73216	0.178596	0
295	nicotinamide	0.990102	-3.33975	-1.72394	0.516187	0.302722	0
168	docosatrienoate (22:3n3)	0.26893	-3.3091	-6.29692	1.90291	0.0127185	0
105	alanine	0.631012	-3.11015	-1.65628	0.532542	0.317255	5.35955
162	dihomo-linolenate (20:3n3 or n6)	0.51648	-3.0679	-3.27496	1.06749	0.103309	5.35955
14	1-oleoylglycerol (1-monoolein)	0.175136	-3.05866	-5.85716	1.91494	0.0172511	5.35955
288	N-acetylserine	0.943358	-2.9547	-1.52608	0.516493	0.34722	5.35955
258	linolenate [alpha or gamma; (18:3n3 or 6)]	0.833698	-2.93108	-2.08272	0.710562	0.236069	5.35955
82	5,6-dihydrouracil	0.460808	-2.77042	-1.79961	0.649583	0.287251	5.35955
148	cysteine	0.116378	-2.74569	-3.73189	1.35918	0.0752641	5.35955
359	stearidonate (18:4n3)	0.356144	-2.71075	-2.06749	0.762702	0.238574	5.35955
84	5-methylthioadenosine (MTA)	0.501001	-2.6673	-1.51677	0.568653	0.349469	5.35955
85	5-methyluridine (ribothymidine)	0.361931	-2.57562	-1.03372	0.401349	0.488448	9.28989
247	kynurenine	0.544026	-2.56337	-2.87148	1.1202	0.136646	9.28989
161	dihomo-linoleate (20:2n6)	1.50039	-2.54509	-2.80085	1.10049	0.143502	9.28989
166	docosapentaenoate (n3 DPA; 22:5n3)	0.803148	-2.53805	-3.93625	1.5509	0.0653235	9.28989
391	valylasparagine	0.367359	-2.53669	-1.3527	0.533254	0.391559	9.28989
18	1-palmitoylglycerol (1-monopalmitin)	0.116966	-2.52986	-1.51954	0.600643	0.348796	9.28989
244	isoleucylglutamine	0.245628	-2.49093	-2.90677	1.16694	0.133345	9.28989
213	glycylisoleucine	0.604538	-2.46264	-1.51876	0.616719	0.348987	9.28989
57	2-palmitoylglycerol (2-monopalmitin)	0.561552	-2.45781	-1.0604	0.431441	0.479499	9.28989
239	Isobar: UDP-acetylglucosamine, UDP-acetylgalactosamine	0.129519	-2.45468	-2.71685	1.10681	0.152106	9.28989
200	glutathione, reduced (GSH)	0.410901	-2.39331	-4.34347	1.81484	0.0492591	9.28989
191	gluconate	0.685264	-2.38026	-4.37623	1.83855	0.0481529	9.28989
169	eicosapentaenoate (EPA; 20:5n3)	0.65454	-2.37897	-1.62302	0.682236	0.324655	9.28989
189	gamma-glutamylvaline	0.625967	-2.31737	-2.4656	1.06397	0.181042	9.28989
119	aspartylphenylalanine	0.59551	-2.30831	-2.66064	1.15264	0.158149	9.28989
111	anserine	0.19022	-2.29705	-2.00267	0.871844	0.249537	9.28989
232	hypotaurine	0.558421	-2.29195	-2.41732	1.0547	0.187204	9.28989
334	putrescine	0.312924	-2.28319	-5.53159	2.42274	0.0216184	9.28989
123	beta-alanine	0.296354	-2.27069	-3.55357	1.56497	0.0851668	9.28989
277	myo-inositol	0.82107	-2.22901	-1.14897	0.51546	0.450948	9.28989
291	N-formylmethionine	0.67182	-2.22179	-1.1721	0.527546	0.443776	9.28989
90	Ac-Ser-Asp-Lys-Pro-OH	0.565552	-2.22063	-1.68539	0.758972	0.310918	9.28989
321	phenylpyruvate	0.997392	-2.21002	-3.20603	1.45068	0.108365	9.28989
118	aspartylleucine	0.506168	-2.20373	-2.96165	1.34392	0.128368	9.28989
164	docosadienoate (22:2n6)	0.940687	-2.19413	-2.24685	1.02403	0.210684	9.28989
102	adrenate (22:4n6)	0.806866	-2.15721	-2.04289	0.947006	0.242677	9.28989
212	glycylglycine	0.253814	-2.09887	-1.38203	0.658466	0.383678	9.28989
380	UDP-glucuronate	0.094103	-2.09604	-2.82278	1.34672	0.141338	9.28989
140	cis-vaccenate (18:1n7)	0.467934	-2.08586	-1.43142	0.686251	0.370766	9.28989
272	methionylthreonine	0.519874	-2.05224	-1.04842	0.510866	0.483498	9.28989
80	4-methyl-2-oxopentanoate	1.51776	-2.02352	-0.907537	0.448495	0.533095	9.28989
281	N-acetylalanine	0.618405	-2.01989	-0.983736	0.487025	0.505669	9.28989
106	alanylleucine	0.173334	-2.00599	-2.05909	1.02647	0.239968	11.791
319	phenylalanylserine	0.435324	-1.99275	-2.48575	1.24739	0.178532	11.791
214	glycylleucine	0.221324	-1.99072	-2.41586	1.21356	0.187393	11.791
253	leucylglutamate	0.774001	-1.98178	-1.65323	0.834215	0.317928	11.791
79	4-hydroxyphenylpyruvate	1.24545	-1.97979	-2.65472	1.34091	0.158799	11.791
202	glycerol	0.597247	-1.95962	-1.10105	0.56187	0.466176	11.791
73	4-acetamidobutanoate	0.562292	-1.95626	-1.96895	1.00648	0.255439	11.791
351	serylleucine	0.36759	-1.95581	-1.93455	0.989131	0.261602	11.791
83	5-methyltetrahydrofolate (5MeTHF)	0.621003	-1.94811	-1.37393	0.70526	0.38584	11.791
392	valylglycine	0.318646	-1.93377	-1.34768	0.696919	0.392922	11.791
145	creatine	0.525066	-1.92675	-1.1243	0.583522	0.458725	11.791
393	valylphenylalanine	0.33143	-1.91806	-1.34606	0.701783	0.393364	11.791
9	1-linoleoylglycerol (1-monolinolein)	0.493008	-1.88439	-1.93646	1.02763	0.261256	11.791
372	thymidine 5'-monophosphate	0.343575	-1.8734	-0.958351	0.511558	0.514645	11.791
254	leucylglycine	0.683551	-1.84038	-1.6006	0.869711	0.32974	11.791
61	3'-dephosphocoenzyme A	0.244854	-1.79793	-1.47523	0.820519	0.359676	12.479
28	10-nonadecenoate (19:1n9)	0.881258	-1.77144	-2.12121	1.19745	0.229855	12.479
252	leucylalanine	0.351482	-1.74721	-1.16104	0.664512	0.447189	12.479
362	succinate	0.743975	-1.72969	-1.14855	0.664021	0.451079	12.479
387	uridine monophosphate (5' or 3')	0.071979	-1.71761	-1.32965	0.77413	0.397864	12.479
382	uracil	0.496277	-1.70165	-1.28159	0.753147	0.411341	12.479
241	isoleucine	0.936977	-1.68915	-0.73419	0.434651	0.601155	12.479
300	oleate (18:1n9)	0.451775	-1.68761	-0.917878	0.543892	0.529287	12.479
340	ribitol	0.262407	-1.68154	-0.868638	0.516572	0.547664	12.479
369	threonine	0.772831	-1.67033	-0.796166	0.476652	0.575877	12.479
207	glycine	0.80598	-1.6424	-1.27254	0.774803	0.413931	13.2014
242	isoleucylalanine	0.592258	-1.63169	-0.845088	0.517922	0.556677	13.2014
385	uridine	1.25485	-1.62786	-0.681659	0.418745	0.623448	13.2014
370	threonylleucine	0.913268	-1.62288	-1.46407	0.902146	0.362468	13.2014
289	N-acetylthreonine	0.835985	-1.61885	-0.781846	0.482965	0.581622	13.2014
330	proline	0.906345	-1.61382	-0.702495	0.435299	0.614509	13.2014
185	gamma-glutamylleucine	1.02742	-1.60898	-1.26554	0.786552	0.415943	13.2014
184	gamma-glutamylisoleucine*	0.765199	-1.606	-1.25975	0.7844	0.417616	13.2014
78	4-hydroxybutyrate (GHB)	1	-1.60175	-1.05098	0.656148	0.482639	13.2014
195	glutamate, gamma-methyl ester	0.508113	-1.59753	-0.931839	0.583301	0.52419	13.2014
395	valylvaline	0.210159	-1.58552	-1.05213	0.663586	0.482255	13.2014
354	spermidine	0.72666	-1.58002	-1.00498	0.636057	0.498276	13.2014
251	leucine	0.987186	-1.57422	-0.64807	0.411677	0.638134	13.2014
234	inosine	0.908501	-1.56232	-0.636898	0.407662	0.643094	13.2014
157	dehydroisoandrosterone sulfate (DHEA-S)	3.02991	-1.55868	-0.947283	0.607749	0.518608	13.2014
215	glycylphenylalanine	0.442423	-1.54916	-0.750947	0.484744	0.594213	13.2014
294	N6-acetyllysine	0.84572	-1.52627	-0.70017	0.458746	0.6155	13.2014
175	ethanolamine	0.649356	-1.5235	-1.08893	0.714757	0.470108	13.2014
70	3-methyl-2-oxovalerate	1.11303	-1.51717	-0.823114	0.542534	0.565221	13.2014
107	alanylphenylalanine	0.528971	-1.45644	-0.89585	0.615094	0.53743	14.2192
101	adenylosuccinate	0.141982	-1.45389	-1.58306	1.08885	0.333773	14.2192
35	2-aminobutyrate	0.607298	-1.43912	-0.802384	0.557551	0.573401	14.2192
394	valylserine	0.281619	-1.39885	-0.919475	0.657307	0.528701	14.8819
377	tryptophan betaine	0.310301	-1.39776	-1.00846	0.721484	0.497075	14.8819
390	valine	0.926743	-1.39205	-0.528005	0.379299	0.693513	14.8819
187	gamma-glutamylphenylalanine	1.4735	-1.3902	-1.02798	0.739447	0.490397	14.8819
149	cysteine-glutathione disulfide	0.449372	-1.37449	-1.27706	0.929121	0.412634	14.8819
271	methionine	1.05981	-1.35896	-0.571516	0.420555	0.672909	14.8819
42	2-hydroxybutyrate (AHB)	0.684629	-1.35812	-0.700357	0.51568	0.61542	14.8819
255	leucylserine	0.294711	-1.3444	-1.0578	0.78682	0.480363	14.8819
327	pregn steroid monosulfate*	2.946	-1.34168	-0.597564	0.445385	0.660869	14.8819
99	adenosine 5'-monophosphate (AMP)	0.029269	-1.32502	-1.09469	0.82617	0.468237	15.5523
110	androsterone sulfate	2.89379	-1.3074	-0.951839	0.728039	0.516973	15.5523
318	phenylalanine	1.11685	-1.30425	-0.534279	0.409645	0.690504	15.5523
32	2'-deoxyguanosine	0.621014	-1.30297	-0.741624	0.569179	0.598066	15.5523
199	glutathione, oxidized (GSSG)	1.14032	-1.29195	-0.790265	0.611683	0.578238	15.5523
45	2-hydroxypalmitate	2.32313	-1.27756	-1.12167	0.877973	0.459563	15.5523
228	histidine	1.20492	-1.2713	-0.501635	0.394584	0.706306	15.5523
3	1,5-anhydroglucitol (1,5-AG)	1.48331	-1.25701	-0.596563	0.474588	0.661327	15.5523
245	isoleucylserine	0.525831	-1.25593	-0.75471	0.600917	0.592666	15.5523
361	stearoylcarnitine	1.45386	-1.24288	-2.26958	1.82607	0.20739	15.5523
115	ascorbate (Vitamin C)	0.833838	-1.23606	-1.11885	0.905175	0.460461	15.5523
27	10-heptadecenoate (17:1n7)	0.758188	-1.2316	-1.09574	0.889687	0.467896	16.0361
220	guanosine 5'- monophosphate (5'-GMP)	0.035854	-1.21852	-0.834796	0.685089	0.560662	16.0361
64	3-aminoisobutyrate	0.483468	-1.19927	-3.04659	2.54037	0.121028	16.0361
116	asparagine	1.30065	-1.19502	-1.02108	0.854444	0.492749	16.0361
347	scyllo-inositol	1.78426	-1.19306	-1.47569	1.23689	0.359561	16.0361
173	erythritol	1	-1.1897	-0.556673	0.467912	0.679868	16.0361
276	methylphosphate	0.762554	-1.18678	-1.02358	0.862485	0.491896	16.0361
240	isobutyrylcarnitine	1.57728	-1.17761	-2.43628	2.06884	0.18476	16.0361
389	valerylcarnitine	0.424687	-1.16315	-1.07423	0.923556	0.474924	16.0361
350	serine	1.03514	-1.14938	-0.591514	0.514636	0.663646	16.0361
376	tryptophan	1.10802	-1.14082	-0.574662	0.503725	0.671444	16.8907
309	palmitoylcarnitine	1.69576	-1.12731	-2.12693	1.88673	0.228945	16.8907
292	N1-methyladenosine	0.695949	-1.12243	-0.432282	0.385128	0.741089	16.8907
97	adenosine 3'-monophosphate (3'-AMP)	0.503253	-1.12043	-1.10791	0.988827	0.463964	16.8907
301	oleoylcarnitine	1.22788	-1.07837	-1.31001	1.2148	0.403319	17.5457
243	isoleucylglutamate	0.559403	-1.07813	-0.810891	0.752125	0.57003	17.5457
103	agmatine	0.634286	-1.07608	-0.843011	0.78341	0.557479	17.5457
378	tyrosine	1.10112	-1.07076	-0.437635	0.408713	0.738344	17.5457
246	isovalerylcarnitine	1	-1.06931	-7.82961	7.3221	0.00439594	17.5457
141	citrate	1.19988	-1.06053	-0.77805	0.733639	0.583155	17.5457
194	glutamate	0.579197	-1.05071	-0.646067	0.614883	0.63902	17.5457
143	coenzyme A	0.218813	-1.03495	-1.98457	1.91755	0.252689	17.7892
217	glycylvaline	1.03193	-1.02768	-0.518513	0.504548	0.698091	17.7892
181	gamma-aminobutyrate (GABA)	0.43079	-1.00373	-1.22286	1.21832	0.428431	17.7892
375	triethyleneglycol	0.96643	-0.999405	-0.417726	0.417975	0.748603	17.7892
186	gamma-glutamylmethionine	1.16593	-0.993055	-0.521104	0.524748	0.696838	17.7892
331	propionylcarnitine	0.770546	-0.992968	-0.867221	0.873363	0.548202	17.7892
188	gamma-glutamyltyrosine	1.00665	-0.9864	-0.624998	0.633615	0.648421	18.9182
379	UDP-glucose (isobar with UDP-galactose)	0.073366	-0.982888	-0.649338	0.660643	0.637573	18.9182
384	urea	0.539611	-0.975881	-0.583127	0.597539	0.667515	18.9182
233	hypoxanthine	0.8621	-0.964632	-0.411758	0.426855	0.751707	18.9182
342	ribulose	0.699032	-0.960758	-1.04576	1.08848	0.484389	18.9182
125	betaine	0.976055	-0.956422	-0.708127	0.740391	0.612114	18.9182

## Sheet: CCND1
Negatively Correlated Metabolites
Row	Gene ID	Gene Name	Score(d)	Numerator(r)	Denominator(s+s0)	Fold Change	q-value(%)
236	inositol 1-phosphate (I1P)	0.444595	-1.47021	-0.816187	0.555152	0.567941	95.1128
296	nicotinamide adenine dinucleotide (NAD+)	0.371851	-1.20085	-4.2654	3.552	0.0519979	95.1128
366	theobromine	0.535879	-1.13347	-0.936531	0.82625	0.522488	95.1128
370	threonylleucine	0.913268	-1.09849	-0.921796	0.839147	0.527851	95.1128
55	2-oleoylglycerophosphoinositol*	0.405893	-1.06781	-0.84447	0.790844	0.556915	95.1128
315	phenol sulfate	0.668337	-1.05468	-1.20973	1.14701	0.432349	95.1128
140	cis-vaccenate (18:1n7)	0.467934	-1.04509	-0.703372	0.673025	0.614135	95.1128
273	methionylvaline	0.55254	-1.04478	-0.539293	0.51618	0.688108	95.1128
121	azelate (nonanedioate)	0.784468	-1.04322	-0.584234	0.560028	0.667003	95.1128
28	10-nonadecenoate (19:1n9)	0.881258	-1.04001	-1.1705	1.12547	0.444266	95.1128
170	eicosenoate (20:1n9 or 11)	0.975702	-0.993093	-0.845199	0.851078	0.556634	95.1128
136	cholesterol	0.708415	-0.992661	-0.432461	0.435658	0.740997	95.1128
72	3-phosphoglycerate (isobar with 2-phosphoglycerate)	1.50197	-0.97288	-0.61451	0.631639	0.653152	95.1128
122	benzoate	1.09217	-0.969437	-1.02126	1.05346	0.492685	95.1128
13	1-octadecanol	0.43008	-0.958008	-0.76354	0.797008	0.589049	95.1128
137	choline	0.89359	-0.951905	-0.354639	0.372557	0.782065	95.1128
252	leucylalanine	0.351482	-0.946143	-0.601115	0.635331	0.659244	95.1128
299	nonadecanoate (19:0)	1.13217	-0.934135	-0.470047	0.503189	0.721941	95.1128
208	glycochenodeoxycholate	0.754004	-0.933064	-0.756506	0.810775	0.591928	95.1128
381	undecanedioate	0.894925	-0.931056	-0.398755	0.428283	0.758512	95.1128
298	nicotinamide ribonucleotide (NMN)	0.432537	-0.926116	-0.58938	0.6364	0.664628	95.1128
282	N-acetylaspartate (NAA)	0.322761	-0.924847	-3.18935	3.44852	0.109625	95.1128
81	4-nitrophenol	0.92428	-0.922568	-0.353469	0.383135	0.7827	95.1128
29	13-HODE + 9-HODE	0.502569	-0.918377	-0.562144	0.612105	0.677295	95.1128
164	docosadienoate (22:2n6)	0.940687	-0.913506	-0.921584	1.00884	0.527929	95.1128
133	catechol sulfate	4.67943	-0.911954	-0.744944	0.816866	0.596691	95.1128
196	glutamine	1.72911	-0.902749	-0.404284	0.447837	0.755611	95.1128
9	1-linoleoylglycerol (1-monolinolein)	0.493008	-0.899295	-0.885723	0.984909	0.541216	95.1128
300	oleate (18:1n9)	0.451775	-0.893687	-0.467269	0.522855	0.723333	95.1128
27	10-heptadecenoate (17:1n7)	0.758188	-0.885747	-0.720872	0.813858	0.606731	95.1128
280	N-acetyl-aspartyl-glutamate (NAAG)	0.039532	-0.885465	-2.50914	2.8337	0.17566	95.1128
69	3-indoxyl sulfate	0.995938	-0.884237	-0.62563	0.707537	0.648137	95.1128
216	glycylproline	0.674703	-0.87565	-0.459805	0.525101	0.727085	95.1128
319	phenylalanylserine	0.435324	-0.870461	-1.0477	1.20361	0.48374	95.1128
258	linolenate [alpha or gamma; (18:3n3 or 6)]	0.833698	-0.868626	-0.668302	0.769378	0.629247	95.1128
297	nicotinamide adenine dinucleotide reduced (NADH)	0.213626	-0.861162	-1.21069	1.40588	0.432062	95.1128
214	glycylleucine	0.221324	-0.842664	-0.988304	1.17283	0.50407	95.1128
8	1-heptadecanoylglycerophosphocholine	1.1822	-0.841513	-0.591251	0.702605	0.663767	95.1128
344	S-lactoylglutathione	0.114219	-0.837171	-0.465856	0.556465	0.724041	95.1128
139	cis-urocanate	0.567585	-0.8275	-0.391489	0.473098	0.762342	95.1128
371	threonylphenylalanine	0.340864	-0.812547	-0.697053	0.857862	0.616831	95.1128
308	palmitoyl sphingomyelin	0.638241	-0.812225	-0.627671	0.772779	0.647221	95.1128
23	1-stearoylglycerol (1-monostearin)	0.4156	-0.785438	-0.333455	0.424546	0.793634	95.1128
161	dihomo-linoleate (20:2n6)	1.50039	-0.773863	-0.871965	1.12677	0.546402	95.1128
88	6-phosphogluconate	0.642807	-0.765882	-0.801349	1.04631	0.573812	95.1128
75	4-acetaminophen sulfate	0.499738	-0.76346	-0.804665	1.05397	0.572495	95.1128
40	2-ethylhexanoate	1.04244	-0.743859	-0.794596	1.06821	0.576505	95.1128
218	guanine	1.6571	-0.735857	-0.45711	0.621194	0.728444	95.1128
63	3-(cystein-S-yl)acetaminophen*	0.260615	-0.734352	-0.358427	0.488086	0.780015	95.1128
65	3-carboxy-4-methyl-5-propyl-2-furanpropanoate (CMPF)	1.52422	-0.733801	-0.914194	1.24583	0.53064	95.1128
179	fucose	0.922114	-0.727804	-0.608648	0.83628	0.655811	95.1128
76	4-androsten-3beta,17beta-diol disulfate 1*	1.61126	-0.725185	-0.445449	0.614256	0.734356	95.1128
307	palmitoleate (16:1n7)	0.584321	-0.723672	-0.670841	0.926996	0.62814	95.1128
70	3-methyl-2-oxovalerate	1.11303	-0.723069	-0.374715	0.518229	0.771257	95.1128
24	1-stearoylglycerophosphocholine	1.13762	-0.721989	-0.643618	0.891451	0.640106	95.1128
113	arachidonate (20:4n6)	1.29589	-0.713759	-0.356169	0.499005	0.781236	95.1128
254	leucylglycine	0.683551	-0.7069	-0.594517	0.841021	0.662266	95.1128
162	dihomo-linolenate (20:3n3 or n6)	0.51648	-0.703067	-0.814781	1.1589	0.568495	95.1128
359	stearidonate (18:4n3)	0.356144	-0.701419	-0.567284	0.808766	0.674886	95.1128
250	laurate (12:0)	1.08005	-0.696451	-0.297096	0.426585	0.813889	95.1128
106	alanylleucine	0.173334	-0.695072	-0.697298	1.0032	0.616726	95.1128
111	anserine	0.19022	-0.693284	-0.610402	0.88045	0.655014	95.1128
107	alanylphenylalanine	0.528971	-0.691438	-0.402737	0.582462	0.756422	95.1128
102	adrenate (22:4n6)	0.806866	-0.678196	-0.638401	0.941323	0.642424	95.1128
287	N-acetylornithine	1.26489	-0.665763	-0.363308	0.545702	0.77738	95.1128
130	caprylate (8:0)	1.05808	-0.663183	-0.282715	0.426299	0.822043	95.1128
363	succinylcarnitine	1.13451	-0.661585	-1.12549	1.7012	0.458348	95.1128
312	pelargonate (9:0)	1.48205	-0.659019	-0.409641	0.621592	0.752811	95.1128
257	linoleate (18:2n6)	0.950782	-0.654289	-0.313163	0.47863	0.804875	95.1128
109	alpha-tocopherol	0.257694	-0.650942	-1.25296	1.92484	0.419586	95.1128
166	docosapentaenoate (n3 DPA; 22:5n3)	0.803148	-0.647794	-1.0238	1.58044	0.49182	95.1128
73	4-acetamidobutanoate	0.562292	-0.639472	-0.627835	0.981802	0.647147	95.1128
237	Isobar: fructose 1,6-diphosphate, glucose 1,6-diphosphate, myo-inositol 1,4 or 1,3-diphosphate	0.462507	-0.63849	-1.17251	1.83638	0.443649	95.1128
351	serylleucine	0.36759	-0.632259	-0.610464	0.965527	0.654986	95.1128
304	p-acetamidophenylglucuronide	0.557501	-0.62881	-1.08672	1.72821	0.470831	95.1128
263	maltose	0.666944	-0.627261	-1.0146	1.6175	0.494967	95.1128
278	myristate (14:0)	0.949293	-0.627164	-0.224649	0.358198	0.855803	95.1128
360	stearoyl sphingomyelin	0.711212	-0.624053	-0.449572	0.720406	0.73226	95.1128
152	cytidine	2.48616	-0.619222	-0.499803	0.807147	0.707203	95.1128
68	3-hydroxyhippurate	1.10647	-0.614654	-0.400686	0.65189	0.757498	95.1128
14	1-oleoylglycerol (1-monoolein)	0.175136	-0.611003	-1.25234	2.04964	0.419768	95.1128
228	histidine	1.20492	-0.606621	-0.228737	0.377067	0.853382	95.1128
286	N-acetylneuraminate	0.929091	-0.603315	-0.88741	1.47089	0.540584	95.1128
222	heptaethylene glycol	1.01308	-0.591748	-0.251283	0.424646	0.840149	95.1128
311	paraxanthine	1.69987	-0.589327	-0.412082	0.699243	0.751538	95.1128
60	2-stearoylglycerophosphocholine*	1.71488	-0.588223	-0.534704	0.909015	0.6903	95.1128
203	glycerol 2-phosphate	0.322059	-0.585232	-0.669478	1.14395	0.628734	95.1128
119	aspartylphenylalanine	0.59551	-0.580426	-0.673014	1.15952	0.627195	95.1128
128	caprate (10:0)	1.16961	-0.579921	-0.315191	0.543508	0.803744	95.1128
25	1-stearoylglycerophosphoethanolamine	1.91468	-0.576635	-0.470313	0.815617	0.721808	95.1128
337	pyrophosphate (PPi)	0.278944	-0.573451	-0.824778	1.43827	0.564569	95.1128
118	aspartylleucine	0.506168	-0.572614	-0.763958	1.33416	0.588878	95.1128
368	threonate	0.712003	-0.56833	-0.546557	0.961688	0.684652	95.1128
155	cytidine-3'-monophosphate (3'-CMP)	0.526824	-0.568059	-0.372946	0.656527	0.772204	95.1128
221	heme*	1.10802	-0.565558	-2.46216	4.35351	0.181475	95.1128
279	myristoleate (14:1n5)	0.67449	-0.564759	-0.338059	0.59859	0.791105	95.1128
274	methyl-4-hydroxybenzoate	0.363197	-0.559787	-1.35254	2.41617	0.391602	95.1128
256	lidocaine	1.73596	-0.55142	-6.71491	12.1775	0.00951946	95.1128
18	1-palmitoylglycerol (1-monopalmitin)	0.116966	-0.549814	-0.350321	0.637164	0.784409	95.1128
398	xanthosine	2.19578	-0.547836	-0.99999	1.82534	0.500003	95.1128
355	sphinganine	1.33316	-0.547609	-1.12441	2.05331	0.458689	95.1128
317	phenylacetylglutamine	0.561481	-0.54689	-0.553799	1.01263	0.681224	95.1128
209	glycocholate	0.559118	-0.546324	-0.418006	0.765125	0.748459	95.1128
41	2-hydroxyacetaminophen sulfate*	0.700204	-0.544973	-0.758685	1.39215	0.591035	95.1128
178	fructose-6-phosphate	0.832162	-0.544437	-2.60637	4.78728	0.164212	95.1128
229	histidylleucine	0.491275	-0.544248	-0.211726	0.389025	0.863503	95.1128
110	androsterone sulfate	2.89379	-0.541253	-0.369124	0.68198	0.774253	95.1128
393	valylphenylalanine	0.33143	-0.538344	-0.373023	0.692908	0.772163	95.1128
206	glycerophosphorylcholine (GPC)	0.362015	-0.534149	-0.456177	0.854026	0.728915	95.1128
348	sebacate (decanedioate)	0.554886	-0.529994	-0.234039	0.441587	0.850251	95.1128
168	docosatrienoate (22:3n3)	0.26893	-0.529748	-1.11024	2.09579	0.463218	95.1128
249	lathosterol	0.315991	-0.518647	-0.689205	1.32885	0.620196	95.1128
396	VGAHAGEYGAEALER*	0.631446	-0.515625	-1.3305	2.58035	0.397631	95.1128
242	isoleucylalanine	0.592258	-0.515289	-0.260548	0.505634	0.834771	95.1128
224	hexaethylene glycol	0.942591	-0.512315	-0.22822	0.445469	0.853687	95.1128
245	isoleucylserine	0.525831	-0.504671	-0.284988	0.564699	0.820749	95.1128
244	isoleucylglutamine	0.245628	-0.503849	-0.603188	1.19716	0.658298	95.1128
169	eicosapentaenoate (EPA; 20:5n3)	0.65454	-0.495879	-0.350822	0.707475	0.784137	95.1128
165	docosahexaenoate (DHA; 22:6n3)	0.934849	-0.493485	-0.471118	0.954675	0.721405	95.1128
253	leucylglutamate	0.774001	-0.488615	-0.402754	0.824277	0.756413	95.1128
49	2-methoxyacetaminophen sulfate*	0.373034	-0.488487	-0.218838	0.447991	0.859257	95.1128
5	1-arachidonoylglycerophosphoethanolamine*	0.876573	-0.487146	-0.319192	0.655228	0.801519	95.1128
342	ribulose	0.699032	-0.481898	-0.478368	0.992676	0.717789	95.1128
116	asparagine	1.30065	-0.480916	-0.38128	0.792822	0.767756	95.1128
269	margarate (17:0)	1.07991	-0.467076	-0.181933	0.389514	0.881521	95.1128
290	N-ethylglycinexylidide*	1.0539	-0.463969	-1.01633	2.19052	0.494371	95.1128
223	heptanoate (7:0)	1	-0.458952	-0.251599	0.548203	0.839965	95.1128
127	C-glycosyltryptophan*	0.683251	-0.457527	-0.343358	0.750464	0.788205	95.1128
160	deoxycholate	0.320984	-0.453328	-5.19733	11.4648	0.0272551	95.1128
305	p-cresol sulfate	0.246857	-0.448371	-0.367096	0.818732	0.775342	95.1128
399	xylitol	0.400533	-0.447477	-0.396382	0.885815	0.759761	95.1128
10	1-linoleoylglycerophosphocholine	2.59104	-0.446791	-0.297488	0.665834	0.813668	95.1128
6	1-arachidonoylglycerophosphoinositol*	1.05836	-0.446273	-0.325078	0.72843	0.798255	95.1128
74	4-acetamidophenol	0.524641	-0.440197	-0.166635	0.378546	0.890919	95.1128
135	cholate	0.81952	-0.438504	-0.696644	1.58868	0.617006	95.1128
324	phytosphingosine	1.23125	-0.438358	-1.2285	2.80249	0.426762	95.1128
132	carnosine	0.606549	-0.437793	-2.19296	5.00912	0.218703	95.1128
215	glycylphenylalanine	0.442423	-0.432808	-0.204601	0.47273	0.867779	95.1128
217	glycylvaline	1.03193	-0.431464	-0.202973	0.470428	0.868759	95.1128
329	pro-hydroxy-pro	1.53222	-0.431056	-0.298318	0.692063	0.8132	95.1128
124	beta-hydroxyisovalerate	0.692193	-0.4141	-0.190996	0.461232	0.876001	95.1128
108	alpha-hydroxyisovalerate	0.983702	-0.411625	-0.189569	0.460538	0.876868	95.1128
272	methionylthreonine	0.519874	-0.406817	-0.212698	0.522835	0.862922	95.1128
142	citrulline	0.755179	-0.406264	-0.198521	0.488652	0.871443	95.1128
376	tryptophan	1.10802	-0.405536	-0.192187	0.47391	0.875278	95.1128
16	1-oleoylglycerophosphoethanolamine	1.95274	-0.404951	-0.395071	0.975602	0.760452	95.1128
335	pyridoxate	0.204383	-0.402047	-0.368831	0.917384	0.77441	95.1128
193	glucose-6-phosphate (G6P)	1.743	-0.400097	-1.53553	3.83789	0.344953	95.1128
129	caproate (6:0)	1.35594	-0.38889	-0.210295	0.540758	0.86436	95.1128
43	2-hydroxyglutarate	0.357318	-0.388814	-8.49624	21.8517	0.00276934	95.1128
163	dihydrocholesterol	0.365116	-0.38594	-0.167788	0.434752	0.890207	95.1128
352	serylphenyalanine	0.506671	-0.384525	-0.313887	0.8163	0.804471	95.1128
190	gamma-tocopherol	0.381038	-0.383714	-0.70079	1.82633	0.615235	95.1128
268	mannose-6-phosphate	0.524384	-0.380433	-0.734686	1.93119	0.600949	95.1128
231	hydroxyisovaleroyl carnitine	2.58547	-0.376791	-0.707156	1.87679	0.612526	95.1128
388	valerate	0.847801	-0.363955	-0.133756	0.367508	0.911455	95.1128
167	docosapentaenoate (n6 DPA; 22:5n6)	0.932711	-0.347558	-0.395528	1.13802	0.760211	95.1128
15	1-oleoylglycerophosphocholine	1.24064	-0.344263	-0.225375	0.654659	0.855373	95.1128
7	1-eicosatrienoylglycerophosphocholine*	0.785745	-0.342554	-0.236125	0.689306	0.849023	95.1128
230	hydrochlorothiazide	0.839232	-0.326888	-0.21286	0.651169	0.862825	95.1128
243	isoleucylglutamate	0.559403	-0.323923	-0.225888	0.697352	0.855068	95.1128
64	3-aminoisobutyrate	0.483468	-0.321862	-0.751744	2.33561	0.593885	95.1128
89	7-alpha-hydroxy-3-oxo-4-cholestenoate (7-Hoca)	1.00858	-0.319902	-0.207937	0.650003	0.865774	95.1128
265	maltotriose	1.07463	-0.319885	-0.50645	1.58323	0.703953	95.1128
199	glutathione, oxidized (GSSG)	1.14032	-0.318985	-0.184677	0.578951	0.879846	95.1128
374	tiglyl carnitine	1.38687	-0.315178	-0.186786	0.592636	0.878561	95.1128
194	glutamate	0.579197	-0.314258	-0.179827	0.572226	0.882809	95.1128
38	2-arachidonoylglycerophosphoinositol*	0.656907	-0.31072	-0.222995	0.71767	0.856785	95.1128
78	4-hydroxybutyrate (GHB)	1	-0.3104	-0.197161	0.635185	0.872265	95.1128
386	uridine 5'-triphosphate (UTP)	0.403099	-0.309915	-0.284209	0.917055	0.821192	95.1128
358	stearate (18:0)	1.0136	-0.309379	-0.0992017	0.320648	0.933549	95.1128
328	pregnanediol-3-glucuronide	0.519521	-0.297785	-0.115288	0.387152	0.923198	95.1128
331	propionylcarnitine	0.770546	-0.297032	-0.238746	0.803774	0.847481	95.1128
392	valylglycine	0.318646	-0.295418	-0.204913	0.693637	0.867591	95.1128
346	S-methylglutathione	0.930686	-0.293184	-0.423405	1.44416	0.745663	95.1128
103	agmatine	0.634286	-0.291045	-0.211315	0.726055	0.86375	95.1128
96	adenosine 3',5'-cyclic monophosphate (cAMP)	0.526778	-0.289674	-0.116163	0.401013	0.922638	95.1128
283	N-acetylglucosamine 6-phosphate	1.92829	-0.288245	-0.168695	0.585247	0.889647	95.1128
213	glycylisoleucine	0.604538	-0.285766	-0.186521	0.652704	0.878722	95.1128
44	2-hydroxyhippurate (salicylurate)	0.69922	-0.283332	-0.105183	0.371234	0.929687	95.1128
4	1-arachidonoylglycerophosphocholine*	1.51198	-0.276952	-0.142813	0.515658	0.905752	95.1128
356	sphingosine	0.924561	-0.275616	-0.366253	1.32886	0.775795	95.1128
219	guanosine	1.02676	-0.265098	-0.106446	0.401535	0.928873	95.1128
114	arginine	1.16542	-0.264327	-0.0836865	0.316603	0.943643	95.1128
151	cystine	0.3209	-0.262436	-0.191373	0.729219	0.875772	95.1128
58	2-palmitoylglycerophosphocholine*	1.16916	-0.259533	-0.177916	0.685523	0.883979	95.1128
104	AICA ribonucleotide	0.156741	-0.257855	-0.212251	0.823139	0.86319	95.1128
275	methyl-alpha-glucopyranoside	0.217487	-0.255385	-0.318488	1.24709	0.80191	95.1128
202	glycerol	0.597247	-0.251952	-0.143027	0.567674	0.905617	95.1128
347	scyllo-inositol	1.78426	-0.249432	-0.285809	1.14584	0.820282	95.1128
30	13-methylmyristic acid	1.04116	-0.2444	-0.0733313	0.300046	0.950441	95.1128
313	pentadecanoate (15:0)	1.10842	-0.234563	-0.0710529	0.302916	0.951943	95.1128
262	maltopentaose	1.07457	-0.231685	-0.150321	0.648815	0.90105	95.1128
100	adenosine 5'diphosphoribose	0.483548	-0.231293	-0.156528	0.67675	0.897182	95.1128
31	15-methylpalmitate (isobar with 2-methylpalmitate)	1.00018	-0.214539	-0.105405	0.491313	0.929544	95.1128
19	1-palmitoylglycerophosphocholine	1.00177	-0.211971	-0.142659	0.67301	0.905848	95.1128
385	uridine	1.25485	-0.209676	-0.0877311	0.418412	0.941001	95.1128
11	1-linoleoylglycerophosphoethanolamine*	1.3789	-0.207697	-0.168448	0.811028	0.889799	95.1128
357	stachydrine	4.11865	-0.197341	-0.313035	1.58626	0.804947	95.1128
171	epiandrosterone sulfate	0.874563	-0.193536	-0.0504592	0.260723	0.965629	95.1128
97	adenosine 3'-monophosphate (3'-AMP)	0.503253	-0.189167	-0.173274	0.915986	0.886828	95.1128
197	glutarate (pentanedioate)	0.139815	-0.182383	-0.105899	0.580644	0.929226	95.1128
46	2-hydroxystearate	2.85006	-0.181601	-0.177493	0.97738	0.884238	95.1128
391	valylasparagine	0.367359	-0.172397	-0.0994	0.576577	0.933421	95.1128
310	pantothenate	0.392312	-0.17195	-0.154202	0.896784	0.898629	95.1128
259	lysine	0.985644	-0.170962	-0.0655226	0.383258	0.955599	95.1128
85	5-methyluridine (ribothymidine)	0.361931	-0.169959	-0.0765504	0.450405	0.948322	95.1128
332	pseudoephedrine	0.518193	-0.163212	-0.0481807	0.295204	0.967155	95.1128
338	quebrachitol	0.655782	-0.157592	-0.0946566	0.600644	0.936495	95.1128
341	ribose	0.418327	-0.155573	-0.27801	1.787	0.824728	95.1128
134	chiro-inositol	1.71237	-0.154603	-0.110376	0.713931	0.926347	95.1128
339	ranitidine	0.574748	-0.150622	-0.0425252	0.28233	0.970954	95.1128
306	palmitate (16:0)	0.974271	-0.145639	-0.0443602	0.304591	0.96972	95.1128
395	valylvaline	0.210159	-0.14521	-0.0933324	0.642742	0.937355	95.1128
394	valylserine	0.281619	-0.140251	-0.0879802	0.627304	0.940839	95.1128
98	adenosine 5'-diphosphate (ADP)	0.279409	-0.135898	-0.14168	1.04255	0.906463	95.1128
255	leucylserine	0.294711	-0.130892	-0.0973413	0.743677	0.934754	95.1128
180	fumarate	0.461607	-0.129061	-0.064319	0.498363	0.956397	95.1128
294	N6-acetyllysine	0.84572	-0.126235	-0.0569246	0.450941	0.961311	95.1128
71	3-methylhistidine	0.350567	-0.125596	-0.0705603	0.561801	0.952268	95.1128
84	5-methylthioadenosine (MTA)	0.501001	-0.124567	-0.077345	0.620912	0.9478	95.1128
183	gamma-glutamylglutamine	1.05688	-0.123014	-0.107417	0.873211	0.928249	95.1128
54	2-oleoylglycerophosphoethanolamine*	1.36828	-0.119363	-0.0951255	0.79694	0.936191	95.1128
292	N1-methyladenosine	0.695949	-0.118885	-0.0439197	0.36943	0.970016	95.1128
93	adenine	0.722549	-0.118786	-0.101387	0.853524	0.932137	95.1128
181	gamma-aminobutyrate (GABA)	0.43079	-0.117864	-0.131842	1.11859	0.912665	95.1128
37	2-arachidonoylglycerophosphoethanolamine*	0.631641	-0.114218	-0.0724791	0.634569	0.951002	95.1128
204	glycerol 3-phosphate (G3P)	0.281695	-0.111671	-0.113595	1.01723	0.924282	95.1128

## Sheet: CDH1
Positively Correlated Metabolites
Row	Gene ID	Gene Name	Score(d)	Numerator(r)	Denominator(s+s0)	Fold Change	q-value(%)
192	glucose	2.59841	3.29072	3.04905	0.926562	8.27668	39.6992
160	deoxycholate	0.320984	2.88185	33.0038	11.4523	8.61232e+09	39.6992
132	carnosine	0.606549	2.82165	14.1109	5.00095	17693.3	39.6992
227	histamine	2.16372	2.81438	1.95451	0.694472	3.87584	39.6992
209	glycocholate	0.559118	2.81015	2.02731	0.721425	4.07645	39.6992
396	VGAHAGEYGAEALER*	0.631446	2.56021	6.72533	2.62687	105.81	66.8846
46	2-hydroxystearate	2.85006	2.51358	2.40945	0.958574	5.31271	66.8846
135	cholate	0.81952	2.45119	3.96248	1.61655	15.5893	66.8846
Negatively Correlated Metabolites
Row	Gene ID	Gene Name	Score(d)	Numerator(r)	Denominator(s+s0)	Fold Change	q-value(%)
373	thymine	0.15859	-1.30057	-1.207	0.928056	0.433168	66.6755
153	cytidine 5'-diphosphocholine	0.21053	-1.25464	-1.46102	1.16449	0.363235	66.6755
138	choline phosphate	0.538247	-1.22026	-1.10655	0.906819	0.464402	66.6755
84	5-methylthioadenosine (MTA)	0.501001	-1.21478	-0.824173	0.678454	0.564806	66.6755
237	Isobar: fructose 1,6-diphosphate, glucose 1,6-diphosphate, myo-inositol 1,4 or 1,3-diphosphate	0.462507	-1.16453	-2.40801	2.0678	0.188415	66.6755
236	inositol 1-phosphate (I1P)	0.444595	-1.15431	-0.748167	0.648152	0.595359	66.6755
156	cytidine-5'-diphosphoethanolamine	0.245064	-1.15179	-0.798186	0.692997	0.575072	66.6755
247	kynurenine	0.544026	-1.14526	-1.47238	1.28563	0.360387	66.6755
382	uracil	0.496277	-1.13559	-0.895951	0.788974	0.537393	66.6755
270	mead acid (20:3n9)	0.060144	-1.09779	-1.12668	1.02632	0.457967	66.6755
38	2-arachidonoylglycerophosphoinositol*	0.656907	-1.08698	-0.856684	0.788132	0.552221	66.6755
22	1-palmitoylplasmenylethanolamine*	1.08862	-1.05584	-0.966798	0.915669	0.51164	66.6755
95	adenosine 2'-monophosphate (2'-AMP)	0.645891	-1.05176	-1.10099	1.04681	0.466197	66.6755
18	1-palmitoylglycerol (1-monopalmitin)	0.116966	-1.03923	-0.739652	0.711731	0.598884	66.6755
25	1-stearoylglycerophosphoethanolamine	1.91468	-1.02975	-0.945281	0.917971	0.519328	66.6755
255	leucylserine	0.294711	-1.02821	-0.848311	0.825039	0.555435	66.6755
6	1-arachidonoylglycerophosphoinositol*	1.05836	-1.02068	-0.817557	0.800992	0.567402	66.6755
285	N-acetylmethionine	0.878627	-1.0157	-0.504714	0.496912	0.7048	66.6755
26	1-stearoylglycerophosphoinositol	0.754959	-0.999438	-0.71342	0.713821	0.609873	66.6755
127	C-glycosyltryptophan*	0.683251	-0.989361	-0.82833	0.837237	0.563181	66.6755
276	methylphosphate	0.762554	-0.974166	-0.844805	0.867209	0.556786	66.6755
33	2'-deoxyinosine	0.490271	-0.960462	-0.774876	0.806775	0.584439	66.6755
17	1-palmitoleoylglycerophosphocholine*	0.989686	-0.950064	-1.22189	1.28611	0.428721	66.6755
97	adenosine 3'-monophosphate (3'-AMP)	0.503253	-0.948225	-0.963087	1.01567	0.512958	66.6755
218	guanine	1.6571	-0.943311	-0.645461	0.684251	0.639288	66.6755
334	putrescine	0.312924	-0.943274	-2.6025	2.759	0.164653	66.6755
291	N-formylmethionine	0.67182	-0.942747	-0.568281	0.602792	0.67442	66.6755
50	2-methylbutyroylcarnitine	0.890687	-0.930354	-2.53903	2.7291	0.172058	66.6755
281	N-acetylalanine	0.618405	-0.929725	-0.503271	0.541312	0.705505	66.6755
342	ribulose	0.699032	-0.925177	-1.01121	1.09299	0.49613	66.6755
53	2-oleoylglycerophosphocholine*	0.729248	-0.917861	-0.901503	0.982178	0.535329	66.6755
240	isobutyrylcarnitine	1.57728	-0.89966	-1.94835	2.16565	0.259113	66.6755
275	methyl-alpha-glucopyranoside	0.217487	-0.892749	-1.25759	1.40867	0.418242	66.6755
56	2-palmitoleoylglycerophosphocholine*	0.135158	-0.879357	-0.967316	1.10003	0.511457	66.6755
341	ribose	0.418327	-0.876845	-1.76695	2.01512	0.293829	66.6755
79	4-hydroxyphenylpyruvate	1.24545	-0.875049	-1.30893	1.49584	0.403619	66.6755
347	scyllo-inositol	1.78426	-0.871642	-1.12629	1.29214	0.458093	66.6755
219	guanosine	1.02676	-0.870818	-0.365458	0.419672	0.776222	66.6755
134	chiro-inositol	1.71237	-0.863217	-0.589959	0.683443	0.664362	66.6755
64	3-aminoisobutyrate	0.483468	-0.862488	-2.31169	2.68025	0.201425	66.6755
157	dehydroisoandrosterone sulfate (DHEA-S)	3.02991	-0.858381	-0.56212	0.65486	0.677306	66.6755
260	malate	0.522171	-0.852974	-0.455475	0.533984	0.72927	66.6755
354	spermidine	0.72666	-0.847362	-0.562757	0.664128	0.677007	66.6755
245	isoleucylserine	0.525831	-0.845392	-0.522882	0.618509	0.69598	66.6755
83	5-methyltetrahydrofolate (5MeTHF)	0.621003	-0.844912	-0.662519	0.784128	0.631774	66.6755
233	hypoxanthine	0.8621	-0.841824	-0.347896	0.413265	0.785729	66.6755
21	1-palmitoylglycerophosphoinositol*	0.578688	-0.84131	-0.854771	1.016	0.552953	66.6755
340	ribitol	0.262407	-0.837092	-0.464856	0.555322	0.724544	66.6755
90	Ac-Ser-Asp-Lys-Pro-OH	0.565552	-0.834659	-0.71313	0.854397	0.609995	66.6755
176	flavin adenine dinucleotide (FAD)	0.361043	-0.82047	-0.595278	0.725533	0.661917	66.6755
180	fumarate	0.461607	-0.816499	-0.430612	0.527389	0.741947	66.6755
243	isoleucylglutamate	0.559403	-0.816196	-0.632418	0.774836	0.645094	66.6755
232	hypotaurine	0.558421	-0.809257	-0.978854	1.20957	0.507383	66.6755
321	phenylpyruvate	0.997392	-0.802931	-1.3322	1.65917	0.397162	66.6755
288	N-acetylserine	0.943358	-0.794984	-0.520035	0.654145	0.697355	66.6755
380	UDP-glucuronate	0.094103	-0.7884	-1.19619	1.51723	0.436427	66.6755
126	butyrylcarnitine	0.717221	-0.782098	-1.27902	1.63537	0.412075	66.6755
344	S-lactoylglutathione	0.114219	-0.775383	-0.490375	0.632429	0.71184	66.6755
20	1-palmitoylglycerophosphoethanolamine	1.10851	-0.773502	-0.93852	1.21334	0.521768	66.6755
265	maltotriose	1.07463	-0.760058	-1.37664	1.81123	0.385115	66.6755
242	isoleucylalanine	0.592258	-0.756514	-0.423637	0.559985	0.745543	66.6755
162	dihomo-linolenate (20:3n3 or n6)	0.51648	-0.75569	-1.00307	1.32736	0.498937	66.6755
293	N1-methylguanosine	1.05085	-0.755545	-0.397013	0.525465	0.759429	66.6755
57	2-palmitoylglycerol (2-monopalmitin)	0.561552	-0.746077	-0.389109	0.52154	0.763601	66.6755
262	maltopentaose	1.07457	-0.745837	-0.546934	0.733316	0.684473	66.6755
32	2'-deoxyguanosine	0.621014	-0.745797	-0.448847	0.601836	0.732628	66.6755
109	alpha-tocopherol	0.257694	-0.733914	-1.65038	2.24874	0.318555	66.6755
15	1-oleoylglycerophosphocholine	1.24064	-0.731702	-0.544203	0.74375	0.68577	66.6755
263	maltose	0.666944	-0.729733	-1.36704	1.87335	0.387685	66.6755
7	1-eicosatrienoylglycerophosphocholine*	0.785745	-0.728551	-0.5713	0.784159	0.67301	66.6755
169	eicosapentaenoate (EPA; 20:5n3)	0.65454	-0.725258	-0.577559	0.79635	0.670097	66.6755
179	fucose	0.922114	-0.720173	-0.693587	0.963083	0.618315	66.6755
359	stearidonate (18:4n3)	0.356144	-0.718509	-0.651221	0.906351	0.636741	66.6755
290	N-ethylglycinexylidide*	1.0539	-0.709562	-1.80431	2.54285	0.286318	66.6755
356	sphingosine	0.924561	-0.707565	-1.06913	1.51099	0.476608	66.6755
295	nicotinamide	0.990102	-0.691218	-0.474138	0.685945	0.719897	66.6755
372	thymidine 5'-monophosphate	0.343575	-0.689599	-0.396881	0.575525	0.759498	66.6755
199	glutathione, oxidized (GSSG)	1.14032	-0.68617	-0.43251	0.630324	0.740972	66.6755
399	xylitol	0.400533	-0.682266	-0.687237	1.00729	0.621042	66.6755
178	fructose-6-phosphate	0.832162	-0.680649	-3.79841	5.58058	0.0718726	66.6755
392	valylglycine	0.318646	-0.67919	-0.524888	0.772815	0.695013	66.6755
13	1-octadecanol	0.43008	-0.679031	-0.585998	0.862991	0.666188	66.6755
110	androsterone sulfate	2.89379	-0.674117	-0.522412	0.774958	0.696207	66.6755
181	gamma-aminobutyrate (GABA)	0.43079	-0.672858	-0.857974	1.27512	0.551727	66.6755
19	1-palmitoylglycerophosphocholine	1.00177	-0.670206	-0.498856	0.744333	0.707668	66.6755
12	1-myristoylglycerophosphocholine	0.409987	-0.664173	-0.825607	1.24306	0.564245	66.6755
220	guanosine 5'- monophosphate (5'-GMP)	0.035854	-0.663626	-0.483433	0.728471	0.715274	66.6755
193	glucose-6-phosphate (G6P)	1.743	-0.660141	-2.93999	4.45357	0.130309	66.6755
337	pyrophosphate (PPi)	0.278944	-0.65611	-1.09589	1.67028	0.467848	66.6755
175	ethanolamine	0.649356	-0.647814	-0.488073	0.753416	0.712977	66.6755
203	glycerol 2-phosphate	0.322059	-0.638717	-0.836161	1.30913	0.560132	66.6755
52	2-myristoylglycerophosphocholine*	0.687823	-0.637122	-0.367061	0.576124	0.77536	66.6755
37	2-arachidonoylglycerophosphoethanolamine*	0.631641	-0.635562	-0.447392	0.703931	0.733368	66.6755
249	lathosterol	0.315991	-0.634969	-0.976248	1.53747	0.5083	66.6755
214	glycylleucine	0.221324	-0.634616	-0.868632	1.36875	0.547666	66.6755
190	gamma-tocopherol	0.381038	-0.634586	-1.32948	2.09504	0.397911	66.6755
238	Isobar: ribulose 5-phosphate, xylulose 5-phosphate	0.423072	-0.625772	-0.558985	0.893273	0.67878	66.6755
206	glycerophosphorylcholine (GPC)	0.362015	-0.623113	-0.603546	0.968598	0.658134	66.6755
320	phenyllactate (PLA)	0.537916	-0.622623	-0.423105	0.679552	0.745818	66.6755
207	glycine	0.80598	-0.621179	-0.519295	0.835982	0.697713	66.6755
93	adenine	0.722549	-0.617905	-0.60204	0.974325	0.658822	66.6755
96	adenosine 3',5'-cyclic monophosphate (cAMP)	0.526778	-0.613295	-0.271715	0.443042	0.828334	66.6755
24	1-stearoylglycerophosphocholine	1.13762	-0.610856	-0.620393	1.01561	0.650494	66.6755
14	1-oleoylglycerol (1-monoolein)	0.175136	-0.607921	-1.4612	2.4036	0.363192	66.6755
148	cysteine	0.116378	-0.606862	-0.999845	1.64757	0.500054	66.6755
213	glycylisoleucine	0.604538	-0.601915	-0.445351	0.73989	0.734405	66.6755
55	2-oleoylglycerophosphoinositol*	0.405893	-0.600754	-0.499659	0.83172	0.707274	66.6755
308	palmitoyl sphingomyelin	0.638241	-0.600327	-0.389332	0.648533	0.763483	66.6755
61	3'-dephosphocoenzyme A	0.244854	-0.594041	-0.540118	0.909226	0.687715	66.6755
85	5-methyluridine (ribothymidine)	0.361931	-0.591348	-0.296308	0.501072	0.814334	66.6755
142	citrulline	0.755179	-0.58887	-0.316941	0.538219	0.80277	66.6755
120	assymetric dimethylarginine (ADMA)	1.62031	-0.588219	-0.261298	0.444219	0.834337	66.6755
268	mannose-6-phosphate	0.524384	-0.587328	-1.30542	2.22264	0.404603	66.6755
155	cytidine-3'-monophosphate (3'-CMP)	0.526824	-0.584897	-0.440532	0.753179	0.736863	66.6755
82	5,6-dihydrouracil	0.460808	-0.583418	-0.465302	0.797546	0.724319	66.6755
239	Isobar: UDP-acetylglucosamine, UDP-acetylgalactosamine	0.129519	-0.582985	-0.753648	1.29274	0.593102	66.6755
140	cis-vaccenate (18:1n7)	0.467934	-0.579058	-0.450508	0.778001	0.731785	66.6755
164	docosadienoate (22:2n6)	0.940687	-0.578231	-0.681524	1.17864	0.623506	66.6755
115	ascorbate (Vitamin C)	0.833838	-0.572917	-0.54144	0.94506	0.687085	66.6755
104	AICA ribonucleotide	0.156741	-0.571557	-0.533893	0.934104	0.690688	66.6755
201	glycerate	1.70713	-0.566267	-0.563546	0.995194	0.676637	66.6755
113	arachidonate (20:4n6)	1.29589	-0.565688	-0.310459	0.548817	0.806385	66.6755
286	N-acetylneuraminate	0.929091	-0.558481	-0.953876	1.70798	0.516244	66.6755
102	adrenate (22:4n6)	0.806866	-0.557276	-0.580163	1.04107	0.668888	66.6755
289	N-acetylthreonine	0.835985	-0.556859	-0.293787	0.527579	0.815758	66.6755
191	gluconate	0.685264	-0.5494	-1.17944	2.14677	0.441524	66.6755
87	6'-sialyllactose	0.302826	-0.547647	-1.85044	3.37889	0.277308	66.6755
331	propionylcarnitine	0.770546	-0.543998	-0.444379	0.816877	0.734901	66.6755
60	2-stearoylglycerophosphocholine*	1.71488	-0.543009	-0.509798	0.938838	0.702321	66.6755
168	docosatrienoate (22:3n3)	0.26893	-0.538828	-1.32271	2.4548	0.399782	66.6755
122	benzoate	1.09217	-0.532745	-0.628976	1.18063	0.646635	66.6755
246	isovalerylcarnitine	1	-0.531485	-4.14177	7.79282	0.0566505	66.6755
327	pregn steroid monosulfate*	2.946	-0.530051	-0.253521	0.478296	0.838847	66.6755
205	glycerophosphoethanolamine	0.124152	-0.529334	-2.09117	3.95057	0.23469	66.6755
283	N-acetylglucosamine 6-phosphate	1.92829	-0.528805	-0.35107	0.663894	0.784002	66.6755
62	3-(4-hydroxyphenyl)lactate	0.705021	-0.520501	-0.317952	0.610858	0.802208	66.6755
9	1-linoleoylglycerol (1-monolinolein)	0.493008	-0.519095	-0.561355	1.08141	0.677665	66.6755
363	succinylcarnitine	1.13451	-0.516093	-1.01733	1.97122	0.494029	66.6755
58	2-palmitoylglycerophosphocholine*	1.16916	-0.513672	-0.379326	0.738459	0.768797	66.6755
99	adenosine 5'-monophosphate (AMP)	0.029269	-0.51317	-0.454064	0.884822	0.729984	66.6755
256	lidocaine	1.73596	-0.511492	-7.35669	14.3828	0.00610119	66.6755
101	adenylosuccinate	0.141982	-0.50823	-0.596424	1.17353	0.661392	66.6755
280	N-acetyl-aspartyl-glutamate (NAAG)	0.039532	-0.500088	-1.67529	3.34999	0.313103	66.6755
371	threonylphenylalanine	0.340864	-0.497955	-0.495529	0.995128	0.709302	66.6755
248	lactate	0.575098	-0.496184	-0.216327	0.435981	0.860754	66.6755
355	sphinganine	1.33316	-0.495959	-1.19699	2.41348	0.436185	66.6755
381	undecanedioate	0.894925	-0.495116	-0.242558	0.489901	0.845245	66.6755
136	cholesterol	0.708415	-0.494132	-0.245647	0.497128	0.843438	66.6755
118	aspartylleucine	0.506168	-0.489158	-0.757	1.54756	0.591726	66.6755
154	cytidine 5'-monophosphate (5'-CMP)	0.418508	-0.486946	-0.47716	0.979902	0.718391	66.6755
217	glycylvaline	1.03193	-0.486281	-0.256668	0.527818	0.837019	66.6755
349	sedoheptulose-7-phosphate	0.806051	-0.485877	-0.745117	1.53355	0.59662	66.6755
147	cystathionine	0.537573	-0.48562	-3.71213	7.64411	0.0763024	66.6755
149	cysteine-glutathione disulfide	0.449372	-0.484001	-0.485393	1.00288	0.714302	66.6755
103	agmatine	0.634286	-0.480099	-0.396665	0.826216	0.759612	66.6755
166	docosapentaenoate (n3 DPA; 22:5n3)	0.803148	-0.479639	-0.877609	1.82973	0.544269	66.6755
300	oleate (18:1n9)	0.451775	-0.478032	-0.2764	0.578205	0.825648	66.6755
123	beta-alanine	0.296354	-0.477371	-0.867839	1.81796	0.547967	66.6755
322	phosphate	0.668428	-0.471459	-0.18691	0.39645	0.878485	66.6755
357	stachydrine	4.11865	-0.470743	-0.864669	1.83682	0.549172	66.6755
145	creatine	0.525066	-0.467616	-0.299106	0.63964	0.812756	66.6755
389	valerylcarnitine	0.424687	-0.467091	-0.328058	0.702343	0.796608	66.6755
315	phenol sulfate	0.668337	-0.466001	-0.438394	0.940758	0.737956	66.6755
385	uridine	1.25485	-0.464594	-0.209473	0.450874	0.864853	66.6755
264	maltotetraose	1.58628	-0.463455	-0.432746	0.933738	0.74085	66.6755
258	linolenate [alpha or gamma; (18:3n3 or 6)]	0.833698	-0.459049	-0.394789	0.860015	0.7606	66.6755
241	isoleucine	0.936977	-0.458608	-0.215048	0.468914	0.861518	66.6755
143	coenzyme A	0.218813	-0.45698	-0.924985	2.02413	0.526686	66.6755
374	tiglyl carnitine	1.38687	-0.452224	-0.289886	0.641023	0.817967	66.6755
234	inosine	0.908501	-0.4504	-0.195511	0.434084	0.873263	66.6755
348	sebacate (decanedioate)	0.554886	-0.446482	-0.222929	0.499302	0.856824	66.6755
346	S-methylglutathione	0.930686	-0.438781	-0.738304	1.68263	0.599444	66.6755
98	adenosine 5'-diphosphate (ADP)	0.279409	-0.438682	-0.523419	1.19316	0.695721	66.6755
130	caprylate (8:0)	1.05808	-0.436436	-0.178213	0.408337	0.883797	66.6755
386	uridine 5'-triphosphate (UTP)	0.403099	-0.434815	-0.458925	1.05545	0.727528	66.6755
59	2-palmitoylglycerophosphoethanolamine*	1	-0.433759	-0.324668	0.748499	0.798482	66.6755
81	4-nitrophenol	0.92428	-0.432033	-0.184393	0.426804	0.880019	66.6755
8	1-heptadecanoylglycerophosphocholine	1.1822	-0.428929	-0.327517	0.76357	0.796907	66.6755
89	7-alpha-hydroxy-3-oxo-4-cholestenoate (7-Hoca)	1.00858	-0.422782	-0.315655	0.746613	0.803486	66.6755
284	N-acetylglycine	1.88789	-0.422057	-0.278848	0.660689	0.824249	66.6755
282	N-acetylaspartate (NAA)	0.322761	-0.418888	-1.71807	4.1015	0.303955	66.6755
31	15-methylpalmitate (isobar with 2-methylpalmitate)	1.00018	-0.413946	-0.197346	0.476744	0.872153	66.6755
387	uridine monophosphate (5' or 3')	0.071979	-0.411786	-0.356726	0.866292	0.780935	66.6755
324	phytosphingosine	1.23125	-0.405663	-1.33894	3.30062	0.395311	66.6755
40	2-ethylhexanoate	1.04244	-0.405433	-0.404716	0.99823	0.755385	66.6755
124	beta-hydroxyisovalerate	0.692193	-0.39803	-0.203907	0.512291	0.868196	66.6755
231	hydroxyisovaleroyl carnitine	2.58547	-0.395872	-0.870753	2.19958	0.546861	66.6755
216	glycylproline	0.674703	-0.388421	-0.234023	0.602498	0.850261	66.6755
183	gamma-glutamylglutamine	1.05688	-0.387354	-0.387788	1.00112	0.764301	66.6755
16	1-oleoylglycerophosphoethanolamine	1.95274	-0.385269	-0.434594	1.12803	0.739902	66.6755
254	leucylglycine	0.683551	-0.376238	-0.366259	0.973478	0.775791	66.6755
200	glutathione, reduced (GSH)	0.410901	-0.376064	-0.791635	2.10505	0.577689	66.6755
184	gamma-glutamylisoleucine*	0.765199	-0.372778	-0.317883	0.852741	0.802246	66.6755
43	2-hydroxyglutarate	0.357318	-0.36949	-9.5562	25.8632	0.00132831	66.6755
73	4-acetamidobutanoate	0.562292	-0.361428	-0.414136	1.14583	0.750469	66.6755
274	methyl-4-hydroxybenzoate	0.363197	-0.359507	-1.02717	2.85717	0.490671	66.6755
4	1-arachidonoylglycerophosphocholine*	1.51198	-0.357993	-0.2098	0.586043	0.864657	66.6755
5	1-arachidonoylglycerophosphoethanolamine*	0.876573	-0.353161	-0.25763	0.729497	0.836461	66.6755
80	4-methyl-2-oxopentanoate	1.51776	-0.352752	-0.184662	0.52349	0.879855	66.6755
119	aspartylphenylalanine	0.59551	-0.351661	-0.475729	1.35281	0.719103	66.6755
222	heptaethylene glycol	1.01308	-0.347552	-0.160973	0.463162	0.894422	66.6755
323	phosphoethanolamine	0.686084	-0.346942	-0.157579	0.454193	0.896529	66.6755
151	cystine	0.3209	-0.346353	-0.291093	0.840452	0.817283	66.6755
116	asparagine	1.30065	-0.34273	-0.307984	0.89862	0.80777	66.6755
377	tryptophan betaine	0.310301	-0.339113	-0.261331	0.770631	0.834318	66.6755
3	1,5-anhydroglucitol (1,5-AG)	1.48331	-0.326656	-0.16431	0.503006	0.892355	66.6755
161	dihomo-linoleate (20:2n6)	1.50039	-0.325819	-0.430568	1.32149	0.74197	66.6755
370	threonylleucine	0.913268	-0.323895	-0.320914	0.990796	0.800563	66.6755
253	leucylglutamate	0.774001	-0.317317	-0.301008	0.948603	0.811685	66.6755
228	histidine	1.20492	-0.316731	-0.13093	0.41338	0.913242	66.6755
224	hexaethylene glycol	0.942591	-0.314622	-0.15367	0.488428	0.898961	66.6755
369	threonine	0.772831	-0.30878	-0.157164	0.508982	0.896786	66.6755
36	2-arachidonoylglycerophosphocholine*	0.774839	-0.305488	-0.31255	1.02312	0.805217	66.6755
375	triethyleneglycol	0.96643	-0.301399	-0.128716	0.42706	0.914645	66.6755
167	docosapentaenoate (n6 DPA; 22:5n6)	0.932711	-0.300825	-0.393501	1.30807	0.76128	66.6755
186	gamma-glutamylmethionine	1.16593	-0.298053	-0.164518	0.551976	0.892227	66.6755
314	pentaethylene glycol	0.951609	-0.291326	-0.129823	0.445627	0.913944	66.6755
368	threonate	0.712003	-0.289169	-0.321154	1.11061	0.80043	66.6755
70	3-methyl-2-oxovalerate	1.11303	-0.286695	-0.171991	0.599908	0.887617	66.6755
195	glutamate, gamma-methyl ester	0.508113	-0.282812	-0.179008	0.632958	0.88331	66.6755
294	N6-acetyllysine	0.84572	-0.282505	-0.139862	0.495077	0.907606	66.6755
328	pregnanediol-3-glucuronide	0.519521	-0.278677	-0.121356	0.435471	0.919323	66.6755
