# Supplementary material for: A joint analysis of metabolomics and genetics of breast cancer
Source: Breast Cancer Res. 2014 Aug 5;16:415. doi: 10.1186/s13058-014-0415-9 (PMC4187326; doi:10.1186/s13058-014-0415-9)
Supplement: Supplementary file 9 — Additional file 9: Table S8.: Pearson’s correlations between KI-67 (proliferation rate) and metabolite levels. (XLSX 27 KB) [file 13058_2014_415_MOESM9_ESM.xlsx]

## Sheet: 111
Sample_name	Correlation (r)	p_Value (two_tailed)
N-acetylalanine	0.779733	3.801e-07
N-acetylthreonine	0.737355	3.3494e-06
hypoxanthine	0.731011	4.479e-06
lactate	0.708576	1.17744e-05
phosphate	0.689289	2.5242e-05
proline	0.68899	2.553e-05
deoxycarnitine	0.679913	3.5832e-05
isoleucine	0.678937	3.7136e-05
uracil	0.668592	5.381e-05
N-acetylmethionine	0.66469	6.166e-05
N6-acetyllysine	0.653575	8.9938e-05
laurate(12:0)	-0.652829	9.2194e-05
N1-methyladenosine	0.6526	9.2898e-05
C-glycosyltryptophan*	0.647257	0.000110716
S-adenosylhomocysteine(SAH)	0.646441	0.000113692
2-aminobutyrate	0.646147	0.000114778
leucine	0.643208	0.000126186
nicotinamide	0.641763	0.000132152
N-acetylserine	0.637716	0.00015023
inosine	0.636709	0.000155052
erythronate*	0.628959	0.000197038
malate	0.62277	0.00023752
cytidine-5'-diphosphoethanolamine	0.621582	0.00024608
5-methylthioadenosine(MTA)	0.617901	0.00027436
2'-deoxyinosine	0.617783	0.0002753
methionine	0.6168	0.00028336
N1-methylguanosine	0.61618	0.00028854
caproate(6:0)	-0.613904	0.0003083
valine	0.613799	0.00030924
cytidine5'-diphosphocholine	0.611252	0.00033282
threonine	0.610542	0.00033966
phenyllactate(PLA)	0.60974	0.00034754
serine	0.597326	0.000492
glucose	-0.59632	0.00050574
guanosine	0.595143	0.00052224
isoleucylserine	0.593557	0.00054522
succinate	0.590241	0.0005962
gamma-glutamylleucine	0.587183	0.00064684
fumarate	0.580273	0.00077546
ribitol	0.573415	0.00092472
kynurenine	0.56654	0.00109902
uridine	0.563867	0.00117416
arachidonate(20:4n6)	0.563123	0.00119582
valerylcarnitine	0.561078	0.00125728
glycine	0.559919	0.00129328
glutamate	0.559149	0.00131772
spermidine	0.558621	0.00133472
ethanolamine	0.557158	0.0013828
glutamate,gamma-methylester	0.554906	0.0014597
tiglylcarnitine	0.55465	0.00146866
tyrosine	0.552063	0.0015621
phenylalanine	0.54962	0.00165504
1-stearoylglycerophosphoinositol	0.546559	0.00177824
phosphoethanolamine	0.541845	0.00198352
3-methyl-2-oxovalerate	-0.54138	0.0020048
Ac-Ser-Asp-Lys-Pro-OH	0.541021	0.0020214
glycochenodeoxycholate	-0.538554	0.0021388
adenosine3'-monophosphate(3'-AMP)	0.53685	0.0022232
N-acetylglucosamine6-phosphate	0.535444	0.002295
erythritol	0.532589	0.002447
2-palmitoylglycerol(2-monopalmitin)	0.530728	0.0025508
4-methyl-2-oxopentanoate	-0.529729	0.002608
gamma-glutamylphenylalanine	0.529174	0.0026402
gamma-glutamyltyrosine	0.52893	0.0026544
5-oxoproline	0.528558	0.0026764
creatine	0.524849	0.0029036
alanine	0.52406	0.0029542
maltopentaose	0.521572	0.0031182
guanosine5'-monophosphate(5'-GMP)	0.512499	0.0037844
gamma-glutamylisoleucine*	0.509581	0.0040232
caprate(10:0)	-0.508137	0.004146
1-palmitoylglycerol(1-monopalmitin)	0.507844	0.0041712
pelargonate(9:0)	-0.506364	0.0043012
propionylcarnitine	0.504504	0.0044692
gamma-glutamylmethionine	0.503995	0.0045164
cysteine	0.500022	0.0048976
glycerol	0.498782	0.0050224
N-formylmethionine	0.498139	0.005088
beta-alanine	0.497785	0.0051244
2-arachidonoylglycerophosphoethanolamine*	0.497225	0.0051826
2'-deoxyguanosine	0.496209	0.0052894
1-linoleoylglycerophosphocholine	-0.494621	0.0054602
2-oleoylglycerophosphoethanolamine*	0.489124	0.0060884
maltotetraose	0.485709	0.0065088
butyrylcarnitine	0.485694	0.0065106
carnitine	0.482685	0.0069012
docosapentaenoate(n6DPA;22:5n6)	0.482508	0.0069248
hypotaurine	0.48249	0.0069272
inositol1-phosphate(I1P)	0.482259	0.0069582
heptanoate(7:0)	-0.48221	0.0069648
adrenate(22:4n6)	0.479251	0.0073714
2-ethylhexanoate	-0.479112	0.007391
S-methylcysteine	0.477632	0.0076022
eicosapentaenoate(EPA;20:5n3)	0.476255	0.0078032
5,6-dihydrouracil	0.474444	0.0080748
guanine	0.47419	0.0081134
agmatine	0.474127	0.008123
cholinephosphate	0.474	0.0081424
benzoate	-0.47222	0.0084186
glycylvaline	0.472138	0.0084316
lysine	0.470851	0.0086368
methylphosphate	0.468349	0.0090472
arginine	0.46607	0.0094354
cysteine-glutathionedisulfide	0.464301	0.0097462
adenosine5'-monophosphate(AMP)	0.463829	0.0098308
flavinadeninedinucleotide(FAD)	0.463196	0.0099448
docosahexaenoate(DHA;22:6n3)	0.462328	0.0101032
gamma-glutamylvaline	0.462194	0.010128
glycolithocholatesulfate*	-0.460507	0.0104422
caprylate(8:0)	-0.460122	0.0105152
phenylpyruvate	0.459706	0.0105946
hexanoylcarnitine	0.45953	0.010628
uridinemonophosphate(5'or3')	0.459511	0.0106318
1-linoleoylglycerol(1-monolinolein)	0.458968	0.0107362
docosadienoate(22:2n6)	0.45426	0.0116792
thymine	0.45368	0.0118
choline	0.453201	0.0119006
2-methylbutyroylcarnitine	0.452499	0.0120492
myo-inositol	0.449834	0.0126278
2-arachidonoylglycerophosphoinositol*	0.448634	0.0128958
cis-urocanate	-0.446433	0.0133998
asparagine	0.444734	0.0138
3-dehydrocarnitine*	0.4438	0.0140242
adenosine2'-monophosphate(2'-AMP)	0.441064	0.0146986
1-palmitoylglycerophosphoethanolamine	0.439594	0.0150718
1-palmitoylglycerophosphoinositol*	0.435409	0.016178
UDP-glucose(isobarwithUDP-galactose)	0.43427	0.0164908
dihomo-linolenate(20:3n3orn6)	0.432222	0.017065
3-indoxylsulfate	-0.427753	0.0183766
Isobar:UDP-acetylglucosamine,UDP-acetylgalactosamine	0.421899	0.02022
quebrachitol	-0.419561	0.020996
UDP-glucuronate	0.419234	0.021108
glycocholate	-0.415596	0.022372
leucylserine	0.413985	0.02295
gamma-aminobutyrate(GABA)	0.411946	0.0237
thymidine5'-monophosphate	0.411726	0.023782
isoleucylglutamate	0.410476	0.024254
oleate(18:1n9)	0.409695	0.024552
glycylisoleucine	0.408807	0.024896
urate	-0.405833	0.026072
anserine	0.404732	0.02652
androsteronesulfate	-0.403214	0.027146
valylasparagine	0.402334	0.027516
pro-hydroxy-pro	0.402223	0.027562
1-arachidonoylglycerophosphocholine*	-0.402204	0.02757
cholate	-0.401773	0.027752
valylglycine	0.400617	0.028246
assymetricdimethylarginine(ADMA)	0.400484	0.028304
1-arachidonoylglycerophosphoethanolamine*	0.40023	0.028414
glycerophosphorylcholine(GPC)	0.394644	0.030914
1-stearoylglycerophosphoethanolamine	0.392588	0.031878
1-oleoylglycerophosphoethanolamine	0.392463	0.031938
15-methylpalmitate(isobarwith2-methylpalmitate)	0.390772	0.03275
5-methyltetrahydrofolate(5MeTHF)	0.390493	0.032886
methyl-alpha-glucopyranoside	0.388802	0.033718
stearate(18:0)	0.388326	0.033956
gamma-glutamylglutamate	0.387991	0.034124
ascorbate(VitaminC)	0.386519	0.034868
isobutyrylcarnitine	0.384387	0.035972
hippurate	-0.384288	0.036022
maltotriose	0.383412	0.036484
dihomo-linoleate(20:2n6)	0.381963	0.037258
N-acetylglycine	0.380818	0.03788
valylvaline	0.380399	0.038108
aspartate	0.380063	0.038292
docosapentaenoate(n3DPA;22:5n3)	0.379537	0.038584
2-linoleoylglycerophosphoethanolamine*	0.379361	0.038682
histidine	0.376475	0.04031
isoleucylalanine	0.375386	0.040938
glycerol2-phosphate	0.372529	0.042626
5-methyluridine(ribothymidine)	0.370632	0.043776
cytidine5'-monophosphate(5'-CMP)	0.370086	0.044112
1-palmitoylplasmenylethanolamine*	0.366609	0.046298
p-cresolsulfate	-0.366119	0.046612
cholesterol	0.365286	0.047152
Isobar:ribulose5-phosphate,xylulose5-phosphate	0.364073	0.047946
valylserine	0.363842	0.048098
pantothenate	0.363291	0.048464
catecholsulfate	-0.362344	0.049096
leucylglutamate	0.358623	0.051644
1-arachidonoylglycerophosphoinositol*	0.356484	0.053156
valerate	-0.354906	0.054294
eicosenoate(20:1n9or11)	0.353586	0.055262
putrescine	0.351696	0.056668
isovalerylcarnitine	0.351374	0.056912
1-stearoylglycerol(1-monostearin)	0.347687	0.059746
glutathione,oxidized(GSSG)	0.345688	0.06133
aspartylleucine	0.343358	0.063216
AICAribonucleotide	0.34296	0.063544
stachydrine	0.342019	0.06432
epiandrosteronesulfate	-0.341453	0.064792
tryptophan	0.339176	0.066716
fucose	0.33777	0.067924
2-hydroxybutyrate(AHB)	0.336719	0.06884
gluconate	0.335676	0.069758
glycerate	0.335254	0.070132
acetylcarnitine	0.333926	0.07132
glycerol3-phosphate(G3P)	0.332778	0.072358
scyllo-inositol	0.330216	0.074718
dehydroisoandrosteronesulfate(DHEA-S)	-0.330175	0.074756
cis-vaccenate(18:1n7)	0.330017	0.074904
pseudouridine	0.329436	0.075448
deoxycholate	-0.326852	0.077908
cytidine-3'-monophosphate(3'-CMP)	0.324632	0.08007
docosatrienoate(22:3n3)	0.322627	0.08206
3-aminoisobutyrate	0.322506	0.082182
10-nonadecenoate(19:1n9)	0.322224	0.082464
glycylphenylalanine	0.322113	0.082576
4-androsten-3beta,17beta-dioldisulfate1*	-0.32184	0.082852
ribulose	0.321411	0.083286
adenosine	0.319533	0.085208
stearoylsphingomyelin	-0.319035	0.085722
1-oleoylglycerol(1-monoolein)	0.317125	0.08772
pipecolate	0.315575	0.089366
arabitol	0.314857	0.090136
4-hydroxyphenylpyruvate	0.31406	0.090998
cystine	0.313414	0.091702
3-hydroxyhippurate	-0.312742	0.092438
4-hydroxybutyrate(GHB)	0.311605	0.093692
2-oleoylglycerophosphoinositol*	0.308095	0.097646
cytidine	0.305012	0.101222
theobromine	-0.304416	0.101926
sedoheptulose-7-phosphate	0.304029	0.102384
alanylleucine	0.303545	0.102958
hydrochlorothiazide	-0.302764	0.103892
adenylosuccinate	0.302221	0.104544
2-palmitoylglycerophosphoethanolamine*	0.301622	0.105268
ophthalmate	0.299634	0.107696
urea	0.299303	0.108104
meadacid(20:3n9)	0.29793	0.10981
leucylalanine	0.297907	0.10984
2-palmitoleoylglycerophosphocholine*	0.297538	0.110302
serylleucine	0.295848	0.112436
ergothioneine	0.295148	0.113328
10-heptadecenoate(17:1n7)	0.293616	0.115302
isoleucylglutamine	0.29305	0.116036
glycylglycine	0.292467	0.116798
taurine	0.292431	0.116846
palmitoleate(16:1n7)	0.291064	0.118644
serylphenyalanine	0.290795	0.119
threonylleucine	0.29043	0.119486
chiro-inositol	0.290216	0.119772
2-aminoadipate	0.289292	0.121008
ornithine	0.288167	0.122526
glycylleucine	0.287494	0.123442
6-phosphogluconate	0.284277	0.127884
pregnanediol-3-glucuronide	-0.28372	0.128666
glutathione,reduced(GSH)	0.283385	0.129138
1-linoleoylglycerophosphoethanolamine*	0.281929	0.1312
2-myristoylglycerophosphocholine*	0.281087	0.132404
mannose-6-phosphate	0.28063	0.133064
leucylglycine	0.280173	0.133722
methionylthreonine	0.27616	0.139616
tryptophanbetaine	0.27603	0.139812
adenosine5'-diphosphate(ADP)	0.275392	0.140766
maltose	0.273952	0.14294
nicotinamideadeninedinucleotide(NAD+)	0.27381	0.143156
heme*	-0.273155	0.144152
2-hydroxyhippurate(salicylurate)	-0.269835	0.149288
Isobar:fructose1,6-diphosphate,glucose1,6-diphosphate,myo-inositol1,4or1,3-diphosphate	0.268883	0.150784
3'-dephosphocoenzymeA	0.26535	0.156432
stearoylcarnitine	0.264434	0.15792
piperine	-0.263798	0.158958
phenylacetylglutamine	-0.262123	0.16172
4-ethylphenylsulfate	-0.261968	0.161978
pregnsteroidmonosulfate*	-0.261228	0.16321
paraxanthine	-0.258703	0.167464
sphingosine	0.256945	0.170472
palmitoylsphingomyelin	0.256288	0.171608
13-HODE+9-HODE	-0.25628	0.17162
ribose	0.254658	0.174442
xylulose	0.251048	0.180842
cystathionine	0.246038	0.189994
margarate(17:0)	0.24422	0.193392
aspartylphenylalanine	0.243467	0.194812
glucose-6-phosphate(G6P)	0.242162	0.197292
xylitol	0.237756	0.20582
stearidonate(18:4n3)	0.237652	0.20602
linoleate(18:2n6)	0.236446	0.2084
3-hydroxybutyrate(BHBA)	0.233556	0.21418
myristate(14:0)	-0.227381	0.2269
sebacate(decanedioate)	-0.226707	0.2283
13-methylmyristicacid	-0.226492	0.22876
1-palmitoleoylglycerophosphocholine*	0.225921	0.22996
fructose-6-phosphate	0.22468	0.2326
succinylcarnitine	0.223395	0.23536
nicotinamideadeninedinucleotidereduced(NADH)	0.223367	0.23542
N-ethylglycinexylidide*	0.223029	0.23614
3-carboxy-4-methyl-5-propyl-2-furanpropanoate(CMPF)	-0.222969	0.23628
linolenate[alphaorgamma;(18:3n3or6)]	0.219817	0.24314
2-oleoylglycerophosphocholine*	0.219773	0.24324
uridine5'-triphosphate(UTP)	0.218382	0.2463
1-eicosatrienoylglycerophosphocholine*	-0.21821	0.2467
4-acetamidobutanoate	0.216063	0.25148
creatinine	-0.214459	0.2551
betaine	0.213951	0.25626
glycylproline	0.212255	0.26014
adenine	0.211877	0.26102
pentadecanoate(15:0)	-0.20869	0.26842
valylphenylalanine	0.20659	0.27338
2-hydroxyglutarate	0.20617	0.27438
1-palmitoylglycerophosphocholine	-0.205614	0.2757
phenylalanylserine	0.205375	0.27626
citrate	0.199485	0.29058
xanthosine	0.197747	0.29488
palmitoylcarnitine	0.195851	0.29964
nonadecanoate(19:0)	0.193452	0.3057
phenolsulfate	0.193083	0.30664
3-phosphoglycerate(isobarwith2-phosphoglycerate)	0.191621	0.3104
2-methylmalonylcarnitine	0.188719	0.31792
2-hydroxypalmitate	0.188282	0.31906
alanylphenylalanine	0.183254	0.33238
N-acetylneuraminate	0.181016	0.33842
coenzymeA	0.180668	0.33938
1-myristoylglycerophosphocholine	0.180247	0.34052
nicotinamideribonucleotide(NMN)	0.177274	0.34868
xanthine	0.176862	0.34982
triethyleneglycol	0.176789	0.35002
hydroxyisovaleroylcarnitine	0.168073	0.37464
lathosterol	0.16748	0.37636
dihydrocholesterol	0.167359	0.37672
gamma-glutamylglutamine	0.166917	0.378
1-octadecanol	0.165635	0.38172
gamma-tocopherol	0.163994	0.38652
threonylphenylalanine	0.163835	0.38698
2-hydroxyacetaminophensulfate*	0.162085	0.39214
ranitidine	0.162056	0.39224
alpha-tocopherol	0.161219	0.39472
histidylleucine	0.159677	0.39932
2-methoxyacetaminophensulfate*	0.156651	0.40842
2-palmitoylglycerophosphocholine*	-0.150771	0.42646
mannitol	0.145715	0.4423
2-docosahexaenoylglycerophosphoethanolamine*	-0.145248	0.44378
methyl-4-hydroxybenzoate	0.14456	0.44596
4-acetaminophensulfate	0.136253	0.4728
2-hydroxystearate	-0.135658	0.47474
1,2-propanediol	0.133922	0.48048
lidocaine	0.131071	0.48994
acetylCoA	0.130247	0.4927
N-acetylornithine	0.12925	0.49606
alpha-hydroxyisovalerate	-0.128548	0.49842
oleoylcarnitine	0.12678	0.50438
beta-hydroxyisovalerate	0.120826	0.52478
glycerophosphoethanolamine	0.120767	0.52498
sorbitol	0.120732	0.5251
N-acetylaspartate(NAA)	0.117997	0.5346
methionylvaline	0.114534	0.54674
phytosphingosine	0.110466	0.56116
threonate	0.108823	0.56704
citrulline	-0.10783	0.5706
1-stearoylglycerophosphocholine	-0.107637	0.5713
fructose	0.103007	0.58806
glutarate(pentanedioate)	0.0989245	0.603
6'-sialyllactose	0.0984219	0.60486
2-stearoylglycerophosphocholine*	-0.095992	0.61384
inosine5'-monophosphate(IMP)	0.0940774	0.62096
tetraethyleneglycol	0.0938511	0.6218
VGAHAGEYGAEALER*	-0.0808569	0.67102
N-acetyl-aspartyl-glutamate(NAAG)	0.0804668	0.67252
malonylcarnitine	0.0795986	0.67586
adenosine3',5'-cyclicmonophosphate(cAMP)	0.0775107	0.68392
sphinganine	0.0744094	0.69596
palmitate(16:0)	-0.072476	0.7035
carnosine	-0.070648	0.71066
pyridoxate	-0.068876	0.71762
pyroglutamine*	0.0684188	0.71942
3-(cystein-S-yl)acetaminophen*	0.0637929	0.7377
1-oleoylglycerophosphocholine	-0.0597897	0.75364
glutamine	0.0577117	0.76196
2-arachidonoylglycerophosphocholine*	0.0555456	0.77064
S-methylglutathione	0.0542963	0.77566
adenosine5'diphosphoribose	0.0539066	0.77724
histamine	-0.0510396	0.78882
pentaethyleneglycol	-0.0508511	0.78958
p-acetamidophenylglucuronide	0.0469138	0.80554
glutaroylcarnitine	-0.0431731	0.8208
hexaethyleneglycol	-0.0420052	0.82556
1-heptadecanoylglycerophosphocholine	-0.0354825	0.85234
pyrophosphate(PPi)	0.0336973	0.85968
S-lactoylglutathione	-0.0298438	0.8756
undecanedioate	-0.0293809	0.87752
4-acetamidophenol	0.028711	0.88028
myristoleate(14:1n5)	0.0280316	0.8831
3-(4-hydroxyphenyl)lactate	0.0250126	0.89562
3-methylhistidine	0.025003	0.89566
2-linoleoylglycerophosphocholine*	0.0213052	0.91102
1,5-anhydroglucitol(1,5-AG)	0.0212198	0.91138
heptaethyleneglycol	-0.0194824	0.9186
azelate(nonanedioate)	-0.0164352	0.9313
mannose	0.0136432	0.94296
pseudoephedrine	0.00991834	0.95852
7-alpha-hydroxy-3-oxo-4-cholestenoate(7-Hoca)	0.00909694	0.96194
glycolate(hydroxyacetate)	-0.00739246	0.96908
4-nitrophenol	0.00346924	0.98548
