# Supplementary material for: A joint analysis of metabolomics and genetics of breast cancer
Source: Breast Cancer Res. 2014 Aug 5;16:415. doi: 10.1186/s13058-014-0415-9 (PMC4187326; doi:10.1186/s13058-014-0415-9)
Supplement: Supplementary file 10 — Additional file 10: Table S9.: Linear regression analyses of proliferation (KI-67), estrogen receptor (ER) status, and metabolite levels. (XLSX 65 KB) [file 13058_2014_415_MOESM10_ESM.xlsx]

## Sheet: MetabolitePVs
Metabolite	KI67	Receptor	Both	AddKI67	AddReceptor	KI67.perm	Receptor.perm	Both.perm
1,2-propanediol	0.627348	0.790215	0.890982	0.690958	0.982598	0.62855	0.7903	0.89279
1,5-anhydroglucitol (1,5-AG)	0.117031	0.911112	0.216175	0.0841219	0.420991	0.11462	0.91296	0.21612
10-heptadecenoate (17:1n7)	0.116199	0.0596327	0.132567	0.453621	0.20689	0.11708	0.0592	0.13161
10-nonadecenoate (19:1n9)	0.201749	0.589592	0.447674	0.255427	0.905121	0.20454	0.59207	0.45387
13-HODE + 9-HODE	0.507224	0.617447	0.792479	0.641838	0.852667	0.50739	0.61201	0.78948
13-methylmyristic acid	0.77774	0.831215	0.958748	0.843548	0.937102	0.77849	0.83052	0.95911
15-methylpalmitate (isobar with 2-methylpalmitate)	0.0426143	0.302512	0.134089	0.087856	0.968795	0.04093	0.30564	0.13101
1-arachidonoylglycerophosphocholine*	0.327388	0.947018	0.55139	0.281511	0.618936	0.32881	0.94636	0.54965
1-arachidonoylglycerophosphoethanolamine*	0.144917	0.251708	0.314257	0.315413	0.629397	0.14574	0.25391	0.31645
1-arachidonoylglycerophosphoinositol*	0.10071	0.124978	0.188394	0.31377	0.406341	0.10144	0.12736	0.19012
1-eicosatrienoylglycerophosphocholine*	0.462928	0.601399	0.757021	0.594438	0.863923	0.46615	0.60325	0.7573
1-heptadecanoylglycerophosphocholine	0.705755	0.159372	0.352086	0.699531	0.167524	0.71024	0.15875	0.35215
1-linoleoylglycerol (1-monolinolein)	0.0699142	0.0166122	0.0443609	0.43426	0.0856994	0.07023	0.01748	0.04526
1-linoleoylglycerophosphocholine	0.0886237	0.0613	0.118612	0.364378	0.236983	0.08895	0.06224	0.11944
1-linoleoylglycerophosphoethanolamine*	0.420295	0.437542	0.271231	0.159878	0.164684	0.4213	0.4391	0.27176
1-myristoylglycerophosphocholine	0.60747	0.599456	0.839351	0.778896	0.763877	0.61055	0.60198	0.84272
1-octadecanol	0.852115	0.697208	0.928594	0.989466	0.738294	0.85352	0.69422	0.92814
1-oleoylglycerol (1-monoolein)	0.00117789	0.00179839	0.000749097	0.0290002	0.0448865	0.00117	0.00123	0.00054
1-oleoylglycerophosphocholine	0.34148	0.214454	0.437919	0.706408	0.386543	0.34327	0.21705	0.44358
1-oleoylglycerophosphoethanolamine	0.210622	0.526685	0.142907	0.0643408	0.128804	0.21357	0.52526	0.14717
1-palmitoleoylglycerophosphocholine*	0.652742	0.960919	0.886475	0.629087	0.837378	0.65397	0.96213	0.88768
1-palmitoylglycerol (1-monopalmitin)	0.0198441	0.00597932	0.0114017	0.21599	0.0589783	0.0197	0.00524	0.01089
1-palmitoylglycerophosphocholine	0.246124	0.172347	0.345103	0.583491	0.37265	0.2478	0.17446	0.34836
1-palmitoylglycerophosphoethanolamine	0.147267	0.295555	0.0295685	0.0156523	0.0271797	0.14807	0.29385	0.03096
1-palmitoylglycerophosphoinositol*	0.238121	0.84952	0.327025	0.142455	0.354979	0.23825	0.84945	0.32785
1-palmitoylplasmenylethanolamine*	0.108682	0.427935	0.0374385	0.0157991	0.0464419	0.10886	0.43069	0.03671
1-stearoylglycerol (1-monostearin)	0.497807	0.154402	0.370816	0.966726	0.220585	0.49792	0.15506	0.37103
1-stearoylglycerophosphocholine	0.115377	0.058887	0.13109	0.452835	0.205293	0.11628	0.05869	0.1323
1-stearoylglycerophosphoethanolamine	0.197096	0.174053	0.018034	0.0136058	0.0123183	0.19923	0.17627	0.01797
1-stearoylglycerophosphoinositol	0.0320097	0.302015	0.105738	0.0661604	0.980952	0.03186	0.30475	0.10517
2-aminoadipate	0.364987	0.520138	0.654437	0.510181	0.832448	0.36497	0.52	0.65471
2-aminobutyrate	0.0129881	0.13898	0.0462497	0.0477404	0.733763	0.01301	0.13803	0.04654
2-arachidonoylglycerophosphocholine*	0.605843	0.441441	0.423955	0.291728	0.232837	0.60539	0.44275	0.42373
2-arachidonoylglycerophosphoethanolamine*	0.0729917	0.100536	0.140294	0.261027	0.380518	0.07224	0.10129	0.14067
2-arachidonoylglycerophosphoinositol*	0.0344595	0.0156965	0.0301823	0.259906	0.108716	0.03415	0.01665	0.03112
2'-deoxyguanosine	0.00640006	0.00153269	0.00215276	0.119675	0.0267206	0.00735	0.00128	0.00221
2'-deoxyinosine	0.000246989	0.000602531	9.82685e-05	0.00906161	0.0223351	0.00028	0.00076	9e-05
2-docosahexaenoylglycerophosphoethanolamine*	0.240613	0.75902	0.48235	0.247803	0.740447	0.24063	0.75663	0.48018
2-ethylhexanoate	0.104781	0.213341	0.242273	0.25564	0.61157	0.09979	0.21696	0.23954
2-hydroxyacetaminophen sulfate*	0.790371	0.715861	0.818271	0.606358	0.568859	0.79217	0.75141	0.83525
2-hydroxybutyrate (AHB)	0.0582943	0.0151618	0.0383434	0.388694	0.0857911	0.05826	0.01377	0.036
2-hydroxyglutarate	0.206691	0.0183301	0.0653138	0.888082	0.0508745	0.20625	0.01845	0.06476
2-hydroxyhippurate (salicylurate)	0.147596	0.642554	0.341963	0.168934	0.758572	0.13256	0.78997	0.36515
2-hydroxypalmitate	0.923023	0.665444	0.853617	0.717639	0.583557	0.92337	0.66148	0.8519
2-hydroxystearate	0.302047	0.645116	0.592698	0.365176	0.944132	0.30006	0.65156	0.59564
2-linoleoylglycerophosphocholine*	0.281029	0.114763	0.27959	0.734289	0.239862	0.28088	0.11361	0.27985
2-linoleoylglycerophosphoethanolamine*	0.187678	0.986274	0.307644	0.12897	0.421443	0.1858	0.98694	0.30642
2-methoxyacetaminophen sulfate*	0.736697	0.645228	0.724573	0.513299	0.470046	0.74357	0.69897	0.74456
2-methylbutyroylcarnitine	0.00937342	0.127333	0.0348771	0.0371889	0.735354	0.00937	0.12721	0.03544
2-methylmalonyl carnitine	0.65719	0.0595806	0.0376236	0.0820749	0.0125734	0.65641	0.05663	0.03487
2-myristoylglycerophosphocholine*	0.145793	0.0714736	0.164017	0.511661	0.218656	0.14292	0.07142	0.16297
2-oleoylglycerophosphocholine*	0.822238	0.633125	0.89442	0.983537	0.680186	0.82213	0.63359	0.89513
2-oleoylglycerophosphoethanolamine*	0.074921	0.797165	0.0763918	0.0258308	0.157457	0.07485	0.79657	0.07881
2-oleoylglycerophosphoinositol*	0.450533	0.708906	0.757065	0.52149	0.991462	0.45239	0.71046	0.75703
2-palmitoleoylglycerophosphocholine*	0.324797	0.39238	0.571448	0.52967	0.682221	0.32685	0.38609	0.56942
2-palmitoylglycerol (2-monopalmitin)	0.00545352	0.013136	0.0084062	0.0625121	0.160619	0.00536	0.01367	0.00908
2-palmitoylglycerophosphocholine*	0.456381	0.576367	0.746041	0.600314	0.836292	0.45763	0.58639	0.75435
2-palmitoylglycerophosphoethanolamine*	0.954473	0.254434	0.400341	0.458803	0.181301	0.9543	0.25333	0.39986
2-stearoylglycerophosphocholine*	0.146956	0.0148385	0.0520793	0.742308	0.0522195	0.14759	0.01544	0.05364
3-(4-hydroxyphenyl)lactate	0.00308402	0.188252	0.0137936	0.00950915	0.910703	0.0029	0.18635	0.01296
3-(cystein-S-yl)acetaminophen*	0.773561	0.404063	0.702876	0.8767	0.434698	0.77839	0.37248	0.69477
3-aminoisobutyrate	0.0461749	0.0178993	0.0384729	0.313743	0.108738	0.04554	0.0184	0.0386
3-carboxy-4-methyl-5-propyl-2-furanpropanoate (CMPF)	0.650258	0.537075	0.819367	0.873267	0.660383	0.64926	0.53863	0.82076
3-dehydrocarnitine*	0.754401	0.162197	0.180126	0.223017	0.0710487	0.75475	0.16151	0.18054
3'-dephosphocoenzyme A	0.425046	0.405576	0.648919	0.667532	0.626054	0.42786	0.40711	0.6495
3-hydroxybutyrate (BHBA)	0.745814	0.356609	0.427101	0.356179	0.211219	0.74566	0.35614	0.42604
3-hydroxyhippurate	0.0689411	0.120454	0.147662	0.230775	0.446505	0.06377	0.12137	0.14077
3-indoxyl sulfate	0.472778	0.236096	0.498544	0.88862	0.351407	0.4702	0.23787	0.49887
3-methyl-2-oxovalerate	0.192878	0.000477946	0.00235866	0.670266	0.00139158	0.19172	0.00046	0.00252
3-methylhistidine	0.816463	0.261243	0.499408	0.697102	0.253093	0.81652	0.25737	0.49678
3-phosphoglycerate (isobar with 2-phosphoglycerate)	0.111267	0.414127	0.289481	0.181333	0.979339	0.11093	0.41984	0.29224
4-acetamidobutanoate	0.852415	0.253095	0.475129	0.649188	0.233072	0.85226	0.25849	0.48288
4-acetamidophenol	0.722318	0.84424	0.85505	0.603819	0.6667	0.74028	0.78863	0.83966
4-acetaminophen sulfate	0.621127	0.93019	0.821802	0.53955	0.698281	0.62364	0.95019	0.82375
4-androsten-3beta,17beta-diol disulfate 1*	0.56772	0.513336	0.463547	0.295367	0.275071	0.56959	0.5113	0.46272
4-ethylphenylsulfate	NA	NA	NA	NA	NA	NA	NA	NA
4-hydroxybutyrate (GHB)	0.398907	0.123828	0.313111	0.930315	0.207257	0.39636	0.12562	0.3148
4-hydroxyphenylpyruvate	0.00614793	0.0125203	0.0088765	0.0700518	0.150392	0.00654	0.01129	0.00927
4-methyl-2-oxopentanoate	0.192019	0.0236938	0.0796596	0.808451	0.0683963	0.1939	0.02516	0.08119
4-nitrophenol	0.585967	0.906885	0.850375	0.581504	0.855043	0.58494	0.90643	0.84907
5,6-dihydrouracil	0.146983	0.105648	0.209217	0.45539	0.305721	0.14664	0.10629	0.20751
5-methyltetrahydrofolate (5MeTHF)	0.112741	0.00061004	0.0032305	0.998006	0.00298533	0.11098	0.00083	0.0037
5-methylthioadenosine (MTA)	0.00865359	0.0578023	0.0253397	0.052856	0.437573	0.00846	0.05809	0.02536
5-methyluridine (ribothymidine)	0.0274471	5.04166e-05	0.000277047	0.563753	0.000741744	0.0257	0.00023	0.00065
5-oxoproline	0.0535128	0.708574	0.0382161	0.0124029	0.0929859	0.05295	0.70614	0.03915
6-phosphogluconate	0.474053	0.891162	0.656837	0.369923	0.56446	0.47098	0.88843	0.65419
6'-sialyllactose	0.387283	0.398052	0.621329	0.618502	0.641946	0.38883	0.41629	0.63703
7-alpha-hydroxy-3-oxo-4-cholestenoate (7-Hoca)	0.112441	0.0479288	0.113322	0.470947	0.17374	0.11316	0.04864	0.11375
acetyl CoA	0.822546	0.83572	0.97014	0.892757	0.915698	0.8247	0.83427	0.97111
acetylcarnitine	0.501686	0.369705	0.653722	0.803072	0.527212	0.50282	0.3684	0.65364
Ac-Ser-Asp-Lys-Pro-OH	0.0511045	0.0674509	0.0922315	0.226064	0.311282	0.05095	0.06948	0.09315
adenine	0.992012	0.873421	0.982259	0.917449	0.851804	0.99198	0.88071	0.98317
adenosine	0.751049	0.552398	0.841385	0.985999	0.62314	0.75128	0.55357	0.8416
adenosine 2'-monophosphate (2'-AMP)	0.0260117	0.0183735	0.0285646	0.200201	0.13635	0.02602	0.01777	0.02773
adenosine 3',5'-cyclic monophosphate (cAMP)	0.686759	0.467947	0.513818	0.371537	0.284265	0.69135	0.48104	0.51846
adenosine 3'-monophosphate (3'-AMP)	0.00659285	0.0361625	0.0167548	0.0511669	0.330747	0.00621	0.03597	0.01668
adenosine 5'-diphosphate (ADP)	0.249189	0.173126	0.347642	0.588469	0.371983	0.24871	0.17238	0.34524
adenosine 5'diphosphoribose	0.624354	0.317703	0.304585	0.24174	0.147737	0.63275	0.32365	0.30789
adenosine 5'-monophosphate (AMP)	0.594806	0.451653	0.746818	0.863758	0.583611	0.5966	0.4707	0.75895
adenylosuccinate	0.331887	0.0446689	0.139472	0.981612	0.085748	0.331	0.04693	0.14073
adrenate (22:4n6)	0.0217356	0.0330879	0.0365633	0.144318	0.23042	0.02208	0.03279	0.03536
agmatine	0.151572	0.859437	0.296503	0.1255	0.520901	0.15062	0.85873	0.29657
AICA ribonucleotide	0.132646	0.059963	0.140773	0.500961	0.195862	0.13218	0.06322	0.14048
alanine	0.0889332	0.0263514	0.0681844	0.462984	0.114819	0.08899	0.02733	0.06913
alanylleucine	0.434148	0.203582	0.447542	0.868584	0.320369	0.43542	0.20502	0.45136
alanylphenylalanine	0.811199	0.611607	0.746739	0.568865	0.472358	0.81213	0.6108	0.7494
alpha-hydroxyisovalerate	0.354894	0.235036	0.088353	0.065294	0.0475053	0.35463	0.23524	0.09054
alpha-tocopherol	0.478074	0.955003	0.695338	0.400311	0.631883	0.4764	0.95736	0.70079
androsterone sulfate	0.510154	0.0729392	0.199804	0.782049	0.0981906	0.51297	0.07357	0.19947
anserine	0.166733	0.0747953	0.178061	0.559231	0.213564	0.16715	0.07521	0.17737
arabitol	0.436265	0.972195	0.681088	0.386551	0.678567	0.43525	0.97214	0.68132
arachidonate (20:4n6)	0.0533402	0.260284	0.157967	0.121527	0.8385	0.05432	0.26076	0.16035
arginine	0.836561	0.879139	0.977987	0.883634	0.957417	0.84278	0.88577	0.97952
ascorbate (Vitamin C)	0.823802	0.850807	0.97247	0.885401	0.93236	0.82403	0.85033	0.97323
asparagine	0.148158	0.335281	0.345933	0.275658	0.780778	0.14906	0.33527	0.34704
aspartate	0.881905	0.819864	0.97429	0.970467	0.862865	0.88134	0.82245	0.97448
aspartylleucine	0.102902	0.0378086	0.093052	0.469989	0.14714	0.10325	0.03841	0.09292
aspartylphenylalanine	0.202944	0.0468001	0.136237	0.727511	0.125378	0.20442	0.04558	0.13647
assymetric dimethylarginine (ADMA)	0.190554	0.068358	0.175587	0.633373	0.18408	0.18921	0.06922	0.17545
azelate (nonanedioate)	0.522482	0.340359	0.26232	0.18614	0.135714	0.52043	0.34813	0.26487
benzoate	0.0532239	0.158971	0.139078	0.161341	0.592126	0.05094	0.15909	0.13928
beta-alanine	0.0168103	0.00381372	0.0075096	0.210138	0.0427489	0.01625	0.0035	0.00701
beta-hydroxyisovalerate	0.72715	0.952245	0.907566	0.666101	0.786611	0.72763	0.95109	0.90625
betaine	0.9594	0.596854	0.844944	0.803255	0.56747	0.96043	0.59726	0.847
butyrylcarnitine	0.009575	0.753801	0.0174521	0.00514938	0.220008	0.00939	0.75588	0.01748
caprate (10:0)	0.109348	0.176834	0.231557	0.290456	0.521501	0.10745	0.1779	0.23049
caproate (6:0)	0.0992261	0.0250545	0.0687437	0.507441	0.104305	0.0969	0.02353	0.06679
caprylate (8:0)	0.665425	0.533999	0.820305	0.894235	0.64789	0.66841	0.53222	0.81925
carnitine	0.484412	0.31282	0.212744	0.151928	0.109653	0.48456	0.31309	0.21383
carnosine	0.477918	0.37504	0.650476	0.765595	0.548744	0.47304	0.43879	0.70752
catechol sulfate	0.412332	0.165392	0.386349	0.88519	0.2699	0.4108	0.16576	0.38526
C-glycosyltryptophan*	0.00654197	0.0963406	0.0243603	0.0315468	0.65402	0.00629	0.09599	0.0254
chiro-inositol	0.266827	0.842417	0.500056	0.251073	0.674102	0.26915	0.83978	0.49994
cholate	0.140255	0.665622	0.323145	0.154174	0.718026	0.13124	0.789	0.32599
cholesterol	0.981136	0.891411	0.98526	0.915634	0.865945	0.98141	0.89079	0.98504
choline	0.312734	0.348158	0.537492	0.541481	0.624169	0.31463	0.34931	0.53987
choline phosphate	0.177287	0.768301	0.370435	0.17275	0.652761	0.17873	0.76747	0.37115
cis-urocanate	0.378819	0.103903	0.273702	0.93497	0.180509	0.38252	0.10403	0.27186
cis-vaccenate (18:1n7)	0.205292	0.0104885	0.0407422	0.968715	0.0297038	0.20597	0.0104	0.04118
citrate	0.315837	0.31469	0.517943	0.571411	0.56868	0.31713	0.3222	0.52265
citrulline	0.974169	0.0699354	0.112749	0.28789	0.038842	0.97518	0.07137	0.11393
coenzyme A	0.828839	0.568154	0.849705	0.932773	0.60082	0.83132	0.56768	0.85047
Coproporphyrin I	NA	NA	NA	NA	NA	NA	NA	NA
creatine	0.189341	0.473546	0.429913	0.28153	0.946853	0.19114	0.46983	0.43019
creatinine	0.457209	0.665758	0.486503	0.267314	0.348043	0.45509	0.66406	0.48157
cystathionine	0.0522706	0.349788	0.158647	0.0963593	0.977408	0.0517	0.37261	0.15156
cysteine	0.00633708	0.101885	0.0240913	0.0296398	0.68196	0.00617	0.10291	0.02432
cysteine-glutathione disulfide	0.070533	0.14779	0.163519	0.214766	0.519006	0.06969	0.14742	0.16328
cysteinylglycine	NA	NA	NA	NA	NA	NA	NA	NA
cystine	0.12826	0.956457	0.197616	0.0750911	0.327226	0.12729	0.94189	0.19758
cytidine	0.367185	0.342123	0.571373	0.630062	0.573239	0.36422	0.34224	0.56937
cytidine 5'-diphosphocholine	0.00564727	0.00159473	0.00204734	0.107572	0.0285981	0.00563	0.00223	0.00251
cytidine 5'-monophosphate (5'-CMP)	0.377073	0.195545	0.42492	0.787634	0.33543	0.37662	0.19673	0.42686
cytidine-3'-monophosphate (3'-CMP)	0.134534	0.0535431	0.131317	0.522553	0.176144	0.13088	0.0432	0.12253
cytidine-5'-diphosphoethanolamine	0.0325718	0.000145015	0.000731321	0.560644	0.00178168	0.03258	0.00015	0.00083
dehydroisoandrosterone sulfate (DHEA-S)	0.0953572	0.103217	0.165746	0.322861	0.354702	0.09528	0.10243	0.16469
delta-tocopherol	NA	NA	NA	NA	NA	NA	NA	NA
deoxycarnitine	0.0410452	0.17102	0.118215	0.122535	0.665243	0.04057	0.17034	0.11924
deoxycholate	0.148334	0.847936	0.293799	0.124478	0.527834	0.14444	0.89222	0.29595
dihomo-linoleate (20:2n6)	0.0876785	0.283231	0.232115	0.185194	0.792557	0.08977	0.28935	0.23484
dihomo-linolenate (20:3n3 or n6)	0.0202124	0.0143951	0.0210038	0.175811	0.12122	0.021	0.01366	0.01999
dihydrocholesterol	0.46984	0.0397844	0.118994	0.724888	0.0556062	0.47036	0.04136	0.1204
docosadienoate (22:2n6)	0.0169678	0.0846	0.0486957	0.0798487	0.495475	0.01731	0.08613	0.04933
docosahexaenoate (DHA; 22:6n3)	0.109375	0.494321	0.283078	0.155097	0.891752	0.1109	0.49794	0.2866
docosapentaenoate (n3 DPA; 22:5n3)	0.0425265	0.0914033	0.0955598	0.171639	0.416377	0.04341	0.0928	0.09486
docosapentaenoate (n6 DPA; 22:5n6)	0.0457908	0.136735	0.118751	0.152153	0.551336	0.047	0.13845	0.12025
docosatrienoate (22:3n3)	0.0182761	0.00781281	0.0131262	0.190436	0.0757936	0.01876	0.00556	0.01082
eicosapentaenoate (EPA; 20:5n3)	0.0213997	0.0279376	0.03283	0.150786	0.202675	0.02145	0.02702	0.03117
eicosenoate (20:1n9 or 11)	0.45004	0.802304	0.575067	0.312074	0.463876	0.45443	0.80136	0.57754
epiandrosterone sulfate	0.515334	0.146257	0.354976	0.928135	0.202993	0.53159	0.05852	0.362
ergothioneine	0.424951	0.964585	0.638691	0.349654	0.604502	0.42293	0.96543	0.64225
erythritol	0.12844	0.50915	0.320937	0.179011	0.906527	0.12692	0.53353	0.32618
erythronate*	0.015498	0.577062	0.0417361	0.0150037	0.433243	0.01532	0.57784	0.04261
ethanolamine	0.205391	0.165611	0.313162	0.510337	0.390376	0.20526	0.16463	0.3106
flavin adenine dinucleotide (FAD)	0.109924	0.266415	0.267829	0.237449	0.713968	0.10983	0.26571	0.26737
fructose	0.434136	0.458045	0.299143	0.175707	0.182739	0.43409	0.45418	0.29749
fructose-6-phosphate	0.380075	0.656797	0.395582	0.202437	0.29936	0.38225	0.65666	0.39586
fucose	0.197911	0.618473	0.437971	0.240564	0.86194	0.197	0.61557	0.43485
fumarate	0.204567	0.151908	0.298112	0.524645	0.362709	0.20275	0.15202	0.29608
gamma-aminobutyrate (GABA)	0.0492805	0.00459078	0.0146358	0.443669	0.0325786	0.04931	0.00364	0.01295
gamma-glutamylglutamate	0.151236	0.370955	0.357733	0.264502	0.837905	0.15203	0.36801	0.35716
gamma-glutamylglutamine	0.229196	0.758896	0.271171	0.116637	0.27939	0.2287	0.76169	0.27195
gamma-glutamylisoleucine*	0.00580262	0.0285172	0.0135552	0.0503905	0.285467	0.00585	0.02902	0.01286
gamma-glutamylleucine	0.00328597	0.0762208	0.0130532	0.0192138	0.630947	0.00303	0.07852	0.01285
gamma-glutamylmethionine	0.0874379	0.0754219	0.133094	0.336641	0.283043	0.08714	0.07596	0.13248
gamma-glutamylphenylalanine	0.00679545	0.201889	0.0279014	0.0196365	0.97809	0.00641	0.20032	0.02839
gamma-glutamyltyrosine	0.0203028	0.171341	0.0689981	0.0636154	0.773167	0.02028	0.17153	0.06953
gamma-glutamylvaline	0.0313456	0.0564642	0.0618971	0.161058	0.314124	0.03189	0.05689	0.06076
gamma-tocopherol	0.220688	0.688605	0.226886	0.0974256	0.225807	0.22261	0.69363	0.22978
gluconate	0.119675	0.0861228	0.168507	0.413846	0.279783	0.1183	0.08352	0.16539
glucose	0.0441778	0.803002	0.0898144	0.0309772	0.358471	0.04394	0.80437	0.08925
glucose-6-phosphate (G6P)	0.592423	0.57957	0.546767	0.346258	0.341025	0.59433	0.58027	0.54747
glutamate	0.0958209	0.0574143	0.118398	0.395336	0.217344	0.09479	0.05773	0.11889
glutamate, gamma-methyl ester	0.234252	0.200779	0.367247	0.529856	0.436063	0.23397	0.19969	0.36626
glutamine	0.608943	0.0672428	0.173286	0.633417	0.0746499	0.61229	0.06416	0.17469
glutarate (pentanedioate)	0.590439	0.607269	0.569793	0.357309	0.364313	0.59336	0.59969	0.56469
glutaroyl carnitine	0.447639	0.039731	0.120667	0.758675	0.058317	0.44851	0.03854	0.1195
glutathione, oxidized (GSSG)	0.612467	0.326266	0.306494	0.238172	0.1505	0.62197	0.3295	0.3132
glutathione, reduced (GSH)	0.586972	0.164105	0.381805	0.8564	0.205806	0.59012	0.1627	0.37868
glycerate	0.168078	0.515283	0.394682	0.234517	0.962019	0.16706	0.52055	0.39716
glycerol	0.0560206	0.0226872	0.0497886	0.341258	0.123096	0.05677	0.02219	0.04866
glycerol 2-phosphate	0.202968	0.0375314	0.115347	0.764059	0.101964	0.20071	0.03817	0.11522
glycerol 3-phosphate (G3P)	0.527401	0.196042	0.441693	0.983493	0.270136	0.5227	0.19881	0.44306
glycerophosphoethanolamine	0.115097	0.79611	0.242495	0.0999238	0.528187	0.11531	0.7974	0.24232
glycerophosphorylcholine (GPC)	0.373791	0.0926868	0.250718	0.95066	0.162673	0.37388	0.09301	0.25097
glycine	0.00973249	0.214021	0.0382059	0.026705	0.99631	0.00942	0.21595	0.03812
glycochenodeoxycholate	0.171124	0.776542	0.356843	0.163888	0.635223	0.17055	0.77554	0.35445
glycocholate	0.0296526	0.776813	0.0606188	0.0200653	0.326439	0.02946	0.79798	0.05014
glycolate (hydroxyacetate)	0.826525	0.645453	0.785815	0.604023	0.514276	0.82562	0.64204	0.78596
glycolithocholate sulfate*	0.0790214	0.152176	0.177984	0.234086	0.513238	0.079	0.15328	0.17928
glycylglycine	0.721219	0.568108	0.850248	0.939335	0.658378	0.72371	0.56227	0.84846
glycylisoleucine	0.108539	0.0705131	0.142648	0.408757	0.245805	0.10941	0.0718	0.14297
glycylleucine	0.393006	0.161145	0.377027	0.859952	0.271329	0.39348	0.16352	0.38035
glycylphenylalanine	0.343918	0.157739	0.362576	0.781867	0.288274	0.3447	0.15703	0.36407
glycylproline	0.510562	0.212025	0.466821	0.97209	0.299633	0.51078	0.21039	0.46649
glycylvaline	0.0880844	0.384177	0.241268	0.151549	0.979433	0.08944	0.38224	0.2423
guanine	0.617031	0.847609	0.882684	0.647801	0.94352	0.61903	0.84694	0.8819
guanosine	0.393381	0.360813	0.600317	0.654914	0.582874	0.39212	0.36696	0.60489
guanosine 5'- monophosphate (5'-GMP)	0.293706	0.55853	0.582232	0.392728	0.949624	0.29479	0.56518	0.58981
heme*	0.25585	0.176654	0.0307948	0.024448	0.0182327	0.25286	0.17806	0.02556
heptaethylene glycol	0.195466	0.985868	0.331269	0.141632	0.454752	0.19555	0.98576	0.33006
heptanoate (7:0)	0.105308	0.230993	0.249596	0.246542	0.648903	0.10181	0.23245	0.24505
hexaethylene glycol	0.306204	0.81	0.400977	0.188197	0.375216	0.30684	0.80854	0.40014
hexanoylcarnitine	0.133717	0.871766	0.179832	0.0680069	0.272126	0.13491	0.87152	0.17889
hippurate	0.258261	0.258214	0.433658	0.520914	0.520792	0.25818	0.25884	0.43332
histamine	0.0626059	0.00421546	0.0149904	0.531037	0.0268237	0.06159	0.00361	0.01462
histidine	0.605527	0.281103	0.566494	0.974657	0.354797	0.605	0.28419	0.56794
histidylleucine	0.899801	0.978303	0.991386	0.898698	0.966501	0.90354	0.97463	0.98846
hydrochlorothiazide	0.0104354	0.421831	0.034759	0.0146807	0.581739	0.02377	0.36003	0.03393
hydroxyisovaleroyl carnitine	0.288964	0.544384	0.226267	0.109962	0.175983	0.28726	0.553	0.22524
hypotaurine	0.180748	0.435056	0.413284	0.2845	0.899625	0.18112	0.43644	0.414
hypoxanthine	0.0381523	0.0619142	0.0736088	0.183199	0.318518	0.03769	0.06239	0.07323
inosine	0.260322	0.107378	0.261989	0.706283	0.235343	0.2602	0.10899	0.26163
inosine 5'-monophosphate (IMP)	0.975406	0.96465	0.99716	0.95161	0.945626	0.97624	0.96515	0.99692
inositol 1-phosphate (I1P)	0.259133	0.0288647	0.0967312	0.943813	0.0671635	0.26045	0.029	0.09704
Isobar: fructose 1,6-diphosphate, glucose 1,6-diphosphate, myo-inositol 1,4 or 1,3-diphosphate	0.408233	0.0231341	0.0756001	0.727515	0.0360065	0.40859	0.02403	0.07658
Isobar: ribulose 5-phosphate, xylulose 5-phosphate	0.711135	0.169029	0.172762	0.202283	0.0691649	0.706	0.17265	0.16736
Isobar: UDP-acetylglucosamine, UDP-acetylgalactosamine	0.293038	0.130121	0.307336	0.731488	0.263484	0.29315	0.1304	0.30776
isobutyrylcarnitine	0.166148	0.815384	0.208316	0.0824648	0.266406	0.16503	0.81375	0.20613
isoleucine	0.0236153	0.0213566	0.0296585	0.177512	0.158837	0.0232	0.02153	0.02952
isoleucylalanine	0.515668	0.29363	0.577681	0.890365	0.413368	0.51483	0.29161	0.57657
isoleucylglutamate	0.105905	0.346013	0.275116	0.195606	0.873076	0.10492	0.35099	0.27697
isoleucylglutamine	0.242062	0.0526658	0.154544	0.800198	0.125803	0.24359	0.05366	0.15741
isoleucylserine	0.034207	0.0166427	0.0312663	0.254486	0.114444	0.03377	0.01809	0.03147
isovalerylcarnitine	0.0401809	0.318052	0.12781	0.0797364	0.989175	0.04008	0.31749	0.12867
kynurenine	0.00623126	0.00651304	0.00590173	0.0850439	0.0891441	0.00629	0.0073	0.00622
lactate	0.0192414	0.116275	0.0598516	0.0759541	0.602266	0.01832	0.11763	0.05562
lathosterol	0.415133	0.647159	0.721881	0.508586	0.959111	0.41542	0.65259	0.72676
laurate (12:0)	0.0496294	0.225608	0.145756	0.124268	0.772547	0.0486	0.22587	0.14347
leucine	0.0700891	0.042132	0.0835295	0.340498	0.189757	0.07072	0.04248	0.08441
leucylalanine	0.7328	0.245789	0.496906	0.777042	0.2624	0.73172	0.24394	0.49654
leucylglutamate	0.438517	0.222904	0.475318	0.852187	0.348002	0.44	0.22753	0.48208
leucylglycine	0.71072	0.257336	0.519614	0.816214	0.283842	0.70896	0.26235	0.52649
leucylserine	0.0395555	0.00363455	0.0111378	0.397393	0.0293399	0.04005	0.00408	0.01208
lidocaine	0.674623	0.964215	0.877529	0.614619	0.768013	0.6757	0.96454	0.87769
linoleate (18:2n6)	0.169622	0.137446	0.259432	0.466608	0.360614	0.17174	0.13903	0.26079
linolenate [alpha or gamma; (18:3n3 or 6)]	0.116652	0.00308306	0.0135582	0.830742	0.0138299	0.11679	0.00264	0.01259
lysine	0.548236	0.307837	0.5986	0.921883	0.416967	0.55404	0.31195	0.60317
malate	0.123802	0.170966	0.245512	0.328477	0.487133	0.12414	0.17053	0.24654
malonylcarnitine	0.274005	0.0251271	0.0862748	0.999235	0.0561288	0.27173	0.02491	0.08619
maltopentaose	0.0185684	0.000415378	0.00140805	0.332226	0.0060073	0.01858	0.00043	0.00149
maltose	0.247484	0.0147171	0.054622	0.97368	0.0357735	0.24611	0.01377	0.05357
maltotetraose	0.20181	0.00289134	0.0129053	0.861605	0.0083703	0.20162	0.00255	0.01248
maltotriose	0.164342	0.00147186	0.00709776	0.895065	0.00513423	0.16382	0.00159	0.00738
mannitol	0.799125	0.641815	0.765311	0.573914	0.497126	0.79973	0.63919	0.76217
mannose	0.500341	0.411261	0.312469	0.201792	0.174889	0.50136	0.41042	0.3127
mannose-6-phosphate	0.967071	0.23875	0.381819	0.455781	0.170215	0.96685	0.23814	0.38054
margarate (17:0)	0.179757	0.306187	0.381703	0.347497	0.685932	0.18047	0.30885	0.38464
mead acid (20:3n9)	0.702222	0.809411	0.820196	0.564517	0.618593	0.70227	0.80961	0.81746
methionine	0.114685	0.0463198	0.111692	0.482495	0.167136	0.1155	0.04803	0.11435
methionylthreonine	0.287073	0.104334	0.263258	0.765455	0.216618	0.28757	0.10478	0.26496
methionylvaline	0.758588	0.716183	0.92821	0.889391	0.813938	0.76001	0.71579	0.92759
methyl-4-hydroxybenzoate	0.455136	0.471251	0.327982	0.19442	0.199405	0.45455	0.52073	0.33555
methyl-alpha-glucopyranoside	0.209798	0.494498	0.462766	0.303084	0.951563	0.20882	0.491	0.4597
methylphosphate	0.229951	0.12927	0.283863	0.607832	0.297565	0.22946	0.12804	0.28186
myo-inositol	0.936999	0.0114273	0.0136852	0.131024	0.00377203	0.93618	0.00992	0.01263
myristate (14:0)	0.883949	0.444398	0.722259	0.78108	0.432612	0.88432	0.46597	0.73752
myristoleate (14:1n5)	0.368811	0.0589492	0.17487	0.966019	0.104337	0.36678	0.0546	0.17526
N1-methyladenosine	0.0622137	0.0240799	0.054557	0.363539	0.124091	0.06103	0.0256	0.05595
N1-methylguanosine	0.0150717	0.14542	0.0526105	0.0533318	0.735087	0.01487	0.14555	0.05321
N6-acetyllysine	0.0440004	0.0637908	0.0817296	0.203933	0.312234	0.04413	0.06572	0.08298
N-acetylalanine	5.74143e-05	7.39544e-05	4.73113e-06	0.0027159	0.00349016	5e-05	0.0001	0
N-acetylaspartate (NAA)	0.893807	0.335288	0.583025	0.682114	0.308315	0.89268	0.33833	0.58502
N-acetyl-aspartyl-glutamate (NAAG)	0.78601	0.292228	0.555036	0.762856	0.298549	0.78574	0.29325	0.55726
N-acetylglucosamine 6-phosphate	0.108522	0.498765	0.280942	0.152674	0.883434	0.10735	0.50986	0.28333
N-acetylglycine	0.324253	0.47331	0.215819	0.113346	0.150256	0.32516	0.47125	0.21544
N-acetylmethionine	0.0675963	0.0134107	0.0374333	0.445042	0.0721881	0.06567	0.01149	0.03529
N-acetylneuraminate	0.810563	0.944794	0.970514	0.816357	0.952085	0.80424	0.94584	0.97156
N-acetylornithine	0.544112	0.23571	0.502971	0.991346	0.319243	0.54636	0.24016	0.50986
N-acetylserine	0.00351577	0.000922525	0.000994199	0.0813629	0.0203123	0.00369	0.00116	0.00132
N-acetylthreonine	0.00011505	0.0138902	0.000423392	0.00215444	0.319422	0.0001	0.0154	0.00055
N-ethylglycinexylidide*	0.573767	0.653887	0.841827	0.703821	0.853131	0.57403	0.65433	0.8424
N-formylmethionine	0.000467577	0.00845527	0.00101966	0.00887055	0.181889	0.00047	0.00831	0.00084
nicotinamide	0.00569863	0.0120599	0.00823088	0.06655	0.148717	0.00635	0.01229	0.00868
nicotinamide adenine dinucleotide (NAD+)	0.558572	0.968867	0.784143	0.491167	0.700038	0.55856	0.9678	0.78186
nicotinamide adenine dinucleotide reduced (NADH)	0.714096	0.410116	0.716522	0.953324	0.469359	0.71372	0.41262	0.71671
nicotinamide ribonucleotide (NMN)	0.424699	0.32443	0.1855	0.123971	0.10127	0.42592	0.32075	0.18548
nonadecanoate (19:0)	0.787566	0.258895	0.504016	0.727295	0.259716	0.78819	0.2573	0.50206
oleate (18:1n9)	0.0937894	0.0252823	0.0676719	0.486156	0.108014	0.09522	0.02495	0.06818
oleoylcarnitine	0.359226	0.595112	0.661067	0.462701	0.93824	0.35806	0.59563	0.66209
ophthalmate	0.556886	0.345075	0.289859	0.210282	0.148102	0.55974	0.34519	0.29102
ornithine	0.463695	0.708986	0.769173	0.537604	0.99865	0.46579	0.70791	0.7685
p-acetamidophenylglucuronide	0.776982	0.604417	0.876834	0.981939	0.671112	0.78744	0.6114	0.88452
palmitate (16:0)	0.859564	0.755893	0.885196	0.702326	0.647943	0.86025	0.75695	0.88621
palmitoleate (16:1n7)	0.12161	0.0255332	0.0750117	0.583879	0.0957469	0.12302	0.02277	0.07343
palmitoyl sphingomyelin	0.687028	0.481095	0.783503	0.958649	0.570468	0.68901	0.48115	0.78246
palmitoylcarnitine	0.878269	0.699892	0.928812	0.960937	0.726913	0.87839	0.69878	0.92791
pantothenate	0.481909	0.802829	0.611234	0.341996	0.483971	0.4827	0.80254	0.6089
paraxanthine	0.372595	0.591634	0.674747	0.482072	0.92223	0.37321	0.59082	0.67345
p-cresol sulfate	0.313944	0.0650914	0.188452	0.911877	0.129839	0.31308	0.063	0.18741
pelargonate (9:0)	0.0808881	0.145735	0.17739	0.243658	0.492874	0.07839	0.14741	0.17499
pentadecanoate (15:0)	0.389383	0.321283	0.566981	0.680622	0.526332	0.38944	0.33173	0.57594
pentaethylene glycol	0.506117	0.732277	0.588165	0.335931	0.432817	0.50716	0.73491	0.58995
phenol sulfate	0.0337193	0.401971	0.107021	0.0544417	0.803264	0.03354	0.40205	0.10788
phenolphthalein beta-D-glucuronide	NA	NA	NA	NA	NA	NA	NA	NA
phenylacetylglutamine	0.532853	0.0880304	0.232541	0.788807	0.115248	0.53198	0.08836	0.23115
phenylalanine	0.28703	0.202934	0.400678	0.624784	0.401074	0.28783	0.20829	0.40599
phenylalanylserine	0.929008	0.286437	0.499009	0.601111	0.244997	0.92896	0.28834	0.50202
phenyllactate (PLA)	7.28154e-05	0.0118725	0.000266641	0.00152096	0.30057	8e-05	0.0135	0.0003
phenylpyruvate	0.010233	0.0255061	0.0191161	0.084725	0.230254	0.0101	0.02396	0.01914
phosphate	0.0822393	0.00336074	0.0135747	0.660187	0.0187631	0.08088	0.00378	0.0145
phosphoethanolamine	0.845392	0.813322	0.969529	0.93231	0.876468	0.84346	0.82031	0.97038
phytosphingosine	0.854318	0.295646	0.539917	0.689211	0.278807	0.85564	0.30414	0.55018
pipecolate	0.392978	0.103413	0.273281	0.960173	0.175035	0.39428	0.10369	0.27326
piperine	0.516123	0.76306	0.620786	0.357875	0.466921	0.51846	0.76552	0.62022
pregn steroid monosulfate*	0.0769681	0.0490099	0.0962913	0.349856	0.207647	0.0767	0.04889	0.09549
pregnanediol-3-glucuronide	0.816275	0.103316	0.119061	0.202298	0.0426161	0.81295	0.06608	0.07349
pro-hydroxy-pro	0.339913	0.87715	0.595232	0.319363	0.704272	0.34366	0.87737	0.59995
proline	0.00896973	0.0432963	0.0228789	0.061913	0.352735	0.00915	0.04565	0.02442
propionylcarnitine	0.148311	0.31618	0.341421	0.285411	0.746346	0.14951	0.31174	0.34116
pseudoephedrine	0.747581	0.465023	0.769142	0.955424	0.51984	0.59998	0.35943	0.80002
pseudouridine	0.406596	0.685563	0.71407	0.478712	0.985725	0.40653	0.68434	0.71138
putrescine	0.0303012	0.280074	0.10099	0.0664466	0.982119	0.02987	0.28004	0.10181
pyridoxate	0.501674	0.936962	0.765832	0.472705	0.763828	0.50569	0.91684	0.77763
pyroglutamine*	0.520738	0.701678	0.815677	0.611418	0.948175	0.51921	0.70088	0.81352
pyrophosphate (PPi)	0.786341	0.890636	0.964724	0.819369	0.99951	0.7995	0.90498	0.96357
quebrachitol	0.0122484	0.104138	0.0409182	0.0535434	0.612857	0.01289	0.10206	0.0383
ranitidine	0.483576	0.188118	0.428422	0.963433	0.275658	0.3607	0.03936	0.52248
ribitol	0.0335915	0.00269019	0.008208	0.374251	0.0242223	0.0332	0.00318	0.00889
ribose	0.44617	0.0967601	0.259021	0.938399	0.148573	0.44295	0.09667	0.2579
ribulose	0.934396	0.094112	0.134538	0.264633	0.0478114	0.93391	0.09492	0.13453
S-adenosylhomocysteine (SAH)	0.329689	0.904865	0.57118	0.298386	0.66534	0.32861	0.90582	0.57537
scyllo-inositol	0.294738	0.284449	0.480673	0.561264	0.535869	0.29382	0.28407	0.48233
sebacate (decanedioate)	0.819213	0.122144	0.146522	0.22502	0.0542108	0.82415	0.118	0.13997
sedoheptulose-7-phosphate	0.411509	0.355071	0.605616	0.686147	0.562115	0.41422	0.352	0.60446
serine	0.200215	0.542851	0.448102	0.270203	0.967153	0.20142	0.54796	0.45092
serylleucine	0.396182	0.229498	0.474258	0.77889	0.380007	0.39921	0.23332	0.47941
serylphenyalanine	0.695516	0.415266	0.722762	0.98036	0.484636	0.69643	0.41884	0.7265
S-lactoylglutathione	0.105587	0.941781	0.155408	0.0565475	0.286138	0.10443	0.92002	0.15496
S-methylcysteine	0.108283	0.780307	0.232296	0.0954325	0.532344	0.1086	0.77849	0.23366
S-methylglutathione	0.895936	0.725279	0.883232	0.723936	0.634197	0.89534	0.81667	0.92198
sorbitol	0.5299	0.540402	0.454906	0.276963	0.28084	0.52875	0.53957	0.45456
spermidine	0.0507494	0.0258037	0.0515961	0.305716	0.142568	0.04977	0.02706	0.05271
sphinganine	0.672383	0.276865	0.555039	0.88422	0.322152	0.67606	0.29009	0.57177
sphingosine	0.913814	0.749508	0.906159	0.757618	0.670118	0.91376	0.75431	0.90962
stachydrine	0.137865	0.896488	0.194271	0.0741747	0.294254	0.13946	0.89772	0.19717
stearate (18:0)	0.184162	0.561164	0.420191	0.241361	0.920283	0.18462	0.5696	0.42708
stearidonate (18:4n3)	0.010484	8.77514e-05	0.000292544	0.268055	0.00188303	0.01062	8e-05	0.00032
stearoyl sphingomyelin	0.0717994	0.914422	0.0942257	0.0318068	0.217373	0.06997	0.91208	0.09291
stearoylcarnitine	0.675542	0.54943	0.832061	0.896179	0.661225	0.67625	0.54557	0.82963
succinate	0.0189218	0.0990719	0.0559821	0.0813475	0.540666	0.02126	0.08922	0.04531
succinylcarnitine	0.980365	0.852649	0.980099	0.936564	0.844	0.98085	0.85433	0.98089
taurine	0.176174	0.0611403	0.158492	0.615745	0.173366	0.17487	0.06017	0.15772
tetraethylene glycol	0.397981	0.358074	0.600846	0.663841	0.575653	0.40041	0.35754	0.60232
theobromine	0.552698	0.905146	0.747138	0.455725	0.629247	0.55402	0.90499	0.74712
thiamin diphosphate	NA	NA	NA	NA	NA	NA	NA	NA
threonate	0.823921	0.737551	0.944908	0.952914	0.801078	0.82475	0.73775	0.94514
threonine	0.117676	0.140303	0.217558	0.341587	0.422512	0.11652	0.14258	0.21928
threonylleucine	0.657735	0.402581	0.709882	0.982624	0.487349	0.65716	0.40677	0.71213
threonylphenylalanine	0.771053	0.670231	0.770103	0.561299	0.512075	0.77152	0.6702	0.76975
thymidine 5'-monophosphate	0.0879137	0.00888467	0.0302196	0.581859	0.0438933	0.08698	0.00987	0.03229
thymine	0.0851912	0.00829865	0.0283604	0.577106	0.0419719	0.08451	0.00973	0.02969
tiglyl carnitine	0.0783018	0.565309	0.0403725	0.0146149	0.0686648	0.07791	0.56261	0.04045
triethyleneglycol	0.34648	0.312986	0.536686	0.621331	0.54308	0.34881	0.31404	0.5387
tryptophan	0.426927	0.517117	0.705694	0.596368	0.779495	0.42751	0.51808	0.70705
tryptophan betaine	0.799141	0.533969	0.825647	0.94401	0.576025	0.79889	0.53537	0.82642
tyrosine	0.2204	0.373493	0.45624	0.377909	0.752623	0.22215	0.37675	0.46022
UDP-glucose (isobar with UDP-galactose)	0.670969	0.620898	0.869826	0.843602	0.751579	0.67265	0.62005	0.87082
UDP-glucuronate	0.0277468	0.129522	0.0814289	0.0998263	0.598902	0.02767	0.12954	0.08349
undecanedioate	0.938206	0.273641	0.421579	0.46092	0.1945	0.93855	0.27719	0.4243
uracil	0.00243705	0.0180984	0.00560625	0.0284443	0.243108	0.00211	0.01877	0.0054
urate	0.613187	0.674806	0.867259	0.739884	0.853209	0.61221	0.67395	0.86538
urea	0.536583	0.204251	0.454782	0.981135	0.27824	0.53802	0.20074	0.45339
uridine	0.344292	0.0377964	0.120977	0.927171	0.0703093	0.34459	0.03817	0.12146
uridine 5'-triphosphate (UTP)	0.5026	0.286814	0.567562	0.878564	0.410296	0.51178	0.30667	0.57975
uridine monophosphate (5' or 3')	0.669306	0.236372	0.494094	0.843995	0.272482	0.66996	0.24147	0.49746
valerate	0.0830015	0.124579	0.168022	0.266677	0.432425	0.07222	0.08835	0.15929
valerylcarnitine	0.0150947	0.380174	0.0519296	0.0246366	0.705785	0.01457	0.3806	0.05117
valine	0.0774734	0.0654539	0.114993	0.320517	0.263391	0.07824	0.0663	0.11628
valylasparagine	0.182335	0.00328342	0.0146321	0.937355	0.0104068	0.18311	0.00441	0.01607
valylglycine	0.200183	0.0448942	0.131653	0.727486	0.121594	0.19932	0.04588	0.13265
valylphenylalanine	0.774358	0.393418	0.690521	0.867042	0.421731	0.77597	0.40931	0.69682
valylserine	0.598393	0.194001	0.433676	0.883236	0.242078	0.60151	0.19262	0.43386
valylvaline	0.350913	0.0730508	0.207753	0.958919	0.134374	0.35112	0.07433	0.20806
VGAHAGEYGAEALER*	0.217862	0.469745	0.472697	0.32576	0.905242	0.21277	0.52137	0.50924
xanthine	0.344607	0.0275461	0.0919713	0.870274	0.0508508	0.34629	0.02861	0.09252
xanthosine	0.71284	0.924004	0.88746	0.635461	0.747102	0.70995	0.92639	0.89009
xylitol	0.465534	0.50273	0.726036	0.657372	0.732252	0.45963	0.50805	0.72848
xylulose	0.587109	0.297705	0.58849	0.984248	0.384947	0.58821	0.29636	0.58698

## Sheet: Isolated associations
KI67	Receptor	Both	AddKI67	AddReceptor	KI67.perm	Receptor.perm	Both.perm		Metabolite
										KI67 Related only
0.009575	0.753801	0.0174521	0.00514938	0.220008	0.00939	0.75588	0.01748		butyrylcarnitine
0.015498	0.577062	0.0417361	0.0150037	0.433243	0.01532	0.57784	0.04261		erythronate*
0.0296526	0.776813	0.0606188	0.0200653	0.326439	0.02946	0.79798	0.05014		glycocholate
0.0150947	0.380174	0.0519296	0.0246366	0.705785	0.01457	0.3806	0.05117		valerylcarnitine
										Receptor Status related only
0.46984	0.0397844	0.118994	0.724888	0.0556062	0.47036	0.04136	0.1204		dihydrocholesterol
0.447639	0.039731	0.120667	0.758675	0.058317	0.44851	0.03854	0.1195		glutaroyl carnitine
0.259133	0.0288647	0.0967312	0.943813	0.0671635	0.26045	0.029	0.09704		inositol 1-phosphate (I1P)
0.408233	0.0231341	0.0756001	0.727515	0.0360065	0.40859	0.02403	0.07658		Isobar: fructose 1,6-diphosphate, glucose 1,6-diphosphate, myo-inositol 1,4 or 1,3-diphosphate
0.274005	0.0251271	0.0862748	0.999235	0.0561288	0.27173	0.02491	0.08619		malonylcarnitine
0.247484	0.0147171	0.054622	0.97368	0.0357735	0.24611	0.01377	0.05357		maltose
0.936999	0.0114273	0.0136852	0.131024	0.00377203	0.93618	0.00992	0.01263		myo-inositol
0.344292	0.0377964	0.120977	0.927171	0.0703093	0.34459	0.03817	0.12146		uridine
0.344607	0.0275461	0.0919713	0.870274	0.0508508	0.34629	0.02861	0.09252		xanthine
0.206691	0.0183301	0.0653138	0.888082	0.0508745	0.20625	0.01845	0.06476		2-hydroxyglutarate
